# Supplementary material for: Identifying Therapeutic Targets for Bronchial Asthma: Systematic Druggable Genome‐Wide Mendelian Randomization
Source: Health Sci Rep. 2026 Jan 21;9(1):e71674. doi: 10.1002/hsr2.71674 (PMC12820719; doi:10.1002/hsr2.71674)
Supplement: Supplementary file 1 — Table S1: The potential druggable genes in DGIdb. Table S2: The druggable genes from Finan. C et al. Table S3: The final list of druggable gene symbols used in this study. Table S4: Mendelian randomization analysis results showed genetically predicted blood gene expression is significantly associated with ashtma in the original analysis and external validation. Table S5: Mendelian randomization analysis results showed associations between genetically predicted blood gene expression and ashtma in the original analysis. Table S6: Mendelian randomization analysis results showed associations between genetically predicted blood gene expression and ashtma in the external validation. Table S7: Mendelian randomization analysis results showed genetically predicted tissue‐specific gene expression is significantly associated with ashtma in the original analysis and external validation. Table S8: Mendelian randomization analysis results showed associations between genetically predicted tissue‐specific gene expression and ashtma in the original analysis. Table S9: Mendelian randomization analysis results showed associations between genetically predicted tissue‐specific gene expression and ashtma in the external validation. Table S10: The results of colocalization analysis. [file HSR2-9-e71674-s001.xlsx]

## Sheet: STable Legends
Tables	Title
S1	The potential druggable genes in DGIdb.
S2	The druggable genes from Finan. C et al.
S3	The final list of druggable gene symbols used in this study.
S4	Mendelian randomization analysis results showed genetically predicted blood gene expression is significantly associated with ashtma in the original analysis and external validation
S5	Mendelian randomization analysis results showed associations between genetically predicted blood gene expression and ashtma in the original analysis
S6	Mendelian randomization analysis results showed associations between genetically predicted blood gene expression and ashtma in the external validation
S7	Mendelian randomization analysis results showed genetically predicted tissue-specific gene expression is significantly associated with ashtma in the original analysis and external validation
S8	Mendelian randomization analysis results showed associations between genetically predicted tissue-specific gene expression and ashtma in the original analysis
S9	Mendelian randomization analysis results showed associations between genetically predicted tissue-specific gene expression and ashtma in the external validation
S10	The results of colocalization analysis

## Sheet: S1
Table S1 The potential druggable genes in DGIdb. More details are shown in DGIdb.
Gene_name	Entrez_id
CDK7	1022
VDR	7421
GPR55	9290
NR1H4	9971
FGFR2	2263
APOE	348
BLM	641
P2RX7	5027
TRPC6	7225
CYP2E1	1571
PDGFRB	5159
MMP2	4313
MAPT	4137
NR2E3	10002
DNTT	1791
ARAF	369
PIK3R2	5296
MAPK8	5599
POLH	5429
CBX1	10951
ICAM1	3383
ATP4A	495
CHRM5	1133
IDH1	3417
SPHK1	8877
CYP3A4	1576
APOBEC3G	60489
F2R	2149
TRPV1	7442
ATP1A1	476
EZH2	2146
HTR1A	3350
USP1	7398
KDM4E	390245
NA	NA
NFKB1	4790
PI4KB	5298
CD2	914
ADRB2	154
CACNA1F	778
NFE2L2	4780
GABRA6	2559
SMARCA4	6597
IL10	3586
CA2	760
CSF1R	1436
TLR8	51311
JAK3	3718
PDK1	5163
ALDH1A1	216
COL6A6	131873
RARG	5916
NR1I2	8856
SCN11A	11280
FMO3	2328
GADD45A	1647
POLK	51426
DRD4	1815
IL2RA	3559
KDR	3791
GMNN	51053
NR3C1	2908
KRAS	3845
MAPK12	6300
RACGAP1	29127
MGMT	4255
BAX	581
ATAD5	79915
CACNB4	785
RAB9A	9367
CYP1A2	1544
ALK	238
CYP2C9	1559
VEGFA	7422
KDM4A	9682
IRAK4	51135
TUBA3E	112714
HRH4	59340
PTGER4	5734
HTR2A	3356
HTR2B	3357
BCHE	590
CHRM2	1129
RRM1	6240
GABRE	2564
TUBB	203068
GRM2	2912
RET	5979
APLNR	187
SLC6A4	6532
BRAF	673
VHL	7428
ADRB1	153
FLT3	2322
CYP2D6	1565
DRD2	1813
PRKCB	5579
RORC	6097
TOP2B	7155
TP53	7157
DRD1	1812
JAK2	3717
TH	7054
HTR2C	3358
AGTR1	185
PDE4C	5143
FLT1	2321
BRCA1	672
HDAC11	79885
GFER	2671
PTEN	5728
CFTR	1080
CDKN2A	1029
AVPR2	554
APOA5	116519
PRKCQ	5588
CCR2	729230
TNF	7124
GNB3	2784
LCK	3932
OPRD1	4985
PDGFRA	5156
FURIN	5045
CDC25B	994
STAT3	6774
RGS4	5999
THPO	7066
LIPC	3990
CSNK2A2	1459
NTRK1	4914
HDAC2	3066
KDM5A	5927
MUC1	4582
CYP2C19	1557
RAD52	5893
HDAC1	3065
ACVR1	90
ADRA2A	150
HRH1	3269
ABCB1	5243
EDNRA	1909
TRPC5	7224
GABRR1	2569
ITGAL	3683
EGFR	1956
HSD17B10	3028
AR	367
TUBA1A	7846
PDE3A	5139
PPARD	5467
HDAC6	10013
WRN	7486
GGCX	2677
NAT1	9
CTH	1491
LTB4R	1241
SCN4A	6329
KMO	8564
ALOX5	240
P2RY14	9934
ROCK2	9475
MTHFR	4524
GPR139	124274
MAP2K1	5604
CLCN2	1181
CHRM3	1131
PPARG	5468
FGFR4	2264
GALR1	2587
GRIN2A	2903
PDE4B	5142
MAPK11	5600
PROC	5624
PIK3CA	5290
AKR1B1	231
GFAP	2670
PIK3R1	5295
PAX8	7849
GPBAR1	151306
ADAMTS5	11096
ALPL	249
ABL1	25
NQO1	1728
TSPO	706
PTGER1	5731
TERT	7015
CBR1	873
SRC	6714
CA1	759
SLC5A1	6523
PLEKHJ1	55111
MAOA	4128
IGHE	3497
LHCGR	3973
G6PD	2539
EHMT2	10919
PRLHR	2834
KCNJ1	3758
HPGD	3248
CA5A	763
HTR1D	3352
TYR	7299
TPH2	121278
JUN	3725
L3MBTL1	26013
PROKR1	10887
CHEK2	11200
KLK4	9622
AKT1	207
APH1A	51107
CHRM1	1128
DPP4	1803
FEN1	2237
CCR5	1234
HDAC4	9759
FCGR3A	2214
CDK8	1024
CASP3	836
CXCR1	3577
NPR1	4881
SMAD3	4088
YES1	7525
IKBKE	9641
ADORA2B	136
HLA-A	3105
GRM7	2917
P4HTM	54681
NPSR1	387129
PPARA	5465
CYP3A5	1577
PRKCD	5580
TLR9	54106
HMGCR	3156
XIAP	331
MPHOSPH8	54737
GRIN3A	116443
PIK3CG	5294
SRPK1	6732
CPB2	1361
LTK	4058
CYP1A1	1543
CLK2	1196
TUBB1	81027
SMN2	6607
CYP3A43	64816
ADRA1A	148
GRM1	2911
ALPG	251
SCN5A	6331
PIK3R3	8503
APBB1	322
LYN	4067
GRIN2D	2906
GSTP1	2950
GABRQ	55879
UGCG	7357
GABRA3	2556
PTGS1	5742
GABRA5	2558
GABRA1	2554
TOP1	7150
PIM1	5292
DRD3	1814
IL2	3558
AHR	196
ERBB4	2066
FSHR	2492
ALOX5AP	241
RXRG	6258
PRSS2	5645
ADRA1B	147
ITPA	3704
OPRL1	4987
AKT3	10000
RPS6KB1	6198
BDNF	627
TLR2	7097
PAK1	5058
IFNB1	3456
CCR4	1233
CTNNB1	1499
GABRG3	2567
KCNJ10	3766
MPO	4353
HTT	3064
BRD4	23476
ITGB2	3689
PAH	5053
PTGDR	5729
ITGA4	3676
DNASE1L3	1776
GCK	2645
ACHE	43
PMS2	5395
RRM2	6241
CSF2RA	1438
IFNG	3458
CCKBR	887
APAF1	317
EDNRB	1910
CDK1	983
IL2RG	3561
PTGES3	10728
MAGEA3	4102
COMT	1312
F11	2160
BCL2	596
PRPS1	5631
MTOR	2475
ALB	213
CAPN10	11132
IDO2	169355
NDUFB2	4708
TNFSF13	8741
KIT	3815
AVPR1A	552
PSMB4	5692
PGR	5241
GLP1R	2740
POLB	5423
PDCD1	5133
KCNK10	54207
NR3C2	4306
SI	6476
VSIR	64115
RRP7A	27341
DNMT1	1786
C3AR1	719
INSR	3643
BAZ2B	29994
PSMB2	5690
ABCC1	4363
HPSE	10855
ROS1	6098
SLC23A1	9963
CASP9	842
SCN1A	6323
ASIC3	9311
KCNJ11	3767
NR5A2	2494
GRIN3B	116444
GRIA1	2890
BTK	695
FAAH	2166
SOST	50964
SIK2	23235
SLC2A1	6513
FGF2	2247
MAPK3	5595
HCRTR1	3061
ADK	132
FHIT	2272
GABRB2	2561
TACR1	6869
MAP4K5	11183
NAT2	10
HTR4	3360
PIM3	415116
TSHR	7253
ABCA1	19
CNR2	1269
ADRA2C	152
RAD54L	8438
S1PR3	1903
OPRK1	4986
SREBF1	6720
RYR1	6261
KCNH2	3757
CD19	930
GSK3B	2932
GABRB1	2560
APBA1	320
PLG	5340
SCN9A	6335
OPRM1	4988
FTO	79068
GNAQ	2776
CD3G	917
TGM2	7052
PDE3B	5140
CALCR	799
AURKC	6795
NOS2	4843
GCGR	2642
ADRA1D	146
GABRA4	2557
TRPM3	80036
GRP	2922
MGAM	8972
PLK1	5347
AURKB	9212
SLC15A1	6564
CCL17	6361
PTH1R	5745
CNR1	1268
TYRO3	7301
PSMD14	10213
MAPK14	1432
FFAR4	338557
FKBP5	2289
HTR1E	3354
RPTOR	57521
CCL2	6347
ALAD	210
CYP19A1	1588
STAT1	6772
NTRK2	4915
PTHLH	5744
BACE1	23621
NR1H3	10062
ITGB3	3690
ALG10	84920
SYT2	127833
SENP7	57337
CYTH2	9266
PTGS2	5743
MT-ND4	4538
RXFP4	339403
IKZF1	10320
TTR	7276
PTGER3	5733
IL6R	3570
CYP17A1	1586
ATP7A	538
PDE2A	5138
NR1I3	9970
FGF3	2248
ERBB2	2064
HDAC3	8841
TUBB2B	347733
TNFRSF10A	8797
CHEK1	1111
GRM5	2915
GABRG1	2565
TGFBR1	7046
TPH1	7166
RAPGEF4	11069
STK11	6794
PDPK1	5170
DHFR	1719
CP	1356
RXRA	6256
IDO1	3620
MCHR1	2847
CYB5R2	51700
ITGB1	3688
ANXA1	301
MT-ND2	4536
SLCO2B1	11309
TUBB2A	7280
MITF	4286
HSP90AB1	3326
VCAM1	7412
RUNX1	861
NELFCD	51497
KDM4C	23081
ATM	472
DKK1	22943
FLT4	2324
SGK2	10110
GLS	2744
ABCC5	10057
CDKN1A	1026
CDK2	1017
GSTA1	2938
CA9	768
MTNR1A	4543
AQP2	359
HTR3D	200909
HNF4A	3172
SSTR2	6752
GPC3	2719
NRIP1	8204
UMOD	7369
ABCC10	89845
RBP4	5950
GABRD	2563
HRH3	11255
VIPR2	7434
EPHA2	1969
CHRNA9	55584
PIK3C2G	5288
CD6	923
HTR1B	3351
HDAC10	83933
LPL	4023
HIF1A	3091
CHRNA10	57053
ACE	1636
IL1A	3552
DDIT3	1649
KAT2A	2648
NEK2	4751
CAMK2D	817
TRPM4	54795
GRM3	2913
IL17A	3605
TUBA1C	84790
APEX1	328
TUBB8	347688
CD22	933
EIF4A1	1973
NOS3	4846
ANKK1	255239
GUCY1B2	2974
STK36	27148
TESK2	10420
APOA1	335
CYSLTR1	10800
GJC3	349149
S100A12	6283
FFAR2	2867
EIF2B1	1967
IGF1	3479
NFKB2	4791
SIGMAR1	10280
ESR1	2099
MAP2K2	5605
TNFRSF8	943
NPC1	4864
LOH19CR1	8378
PTPRC	5788
HDAC8	55869
KCNK9	51305
PIK3R6	146850
IL2RB	3560
CYP2B6	1555
SLC6A2	6530
LIPE	3991
TAC1	6863
HKDC1	80201
NR1D1	9572
ERCC1	2067
DCTD	1635
PLA2G4A	5321
CKM	1158
SSTR4	6754
HCAR1	27198
MS4A1	931
GBA	2629
SSTR1	6751
HDAC7	51564
GABRB3	2562
TEK	7010
GRIA2	2891
SLC6A3	6531
PTGIR	5739
NPM1	4869
SMO	6608
TP73	7161
HRAS	3265
PLAUR	5329
BDKRB1	623
FOLH1	2346
KCNN2	3781
APH1B	83464
ASXL1	171023
PDE4A	5141
PDE4D	5144
FRK	2444
IL4	3565
ATXN2	6311
GRPR	2925
ME3	10873
GSK3A	2931
HTR6	3362
PTGIS	5740
IL12B	3593
P2RY12	64805
SLC1A1	6505
RARA	5914
PNP	4860
IGF1R	3480
L3MBTL3	84456
HSP90AA1	3320
CHRM4	1132
CD40LG	959
CDK18	5129
CHRNA4	1137
ANO1	55107
GABRR3	200959
PLAU	5328
TRPM2	7226
GABRP	2568
SLC12A3	6559
IL13RA2	3598
TFPI	7035
MT-ND1	4535
TSHB	7252
KCNB2	9312
SERPINE1	5054
FYN	2534
VIP	7432
PPP3CA	5530
TUBA4A	7277
KCNQ2	3785
ASIC1	41
ATRX	546
KCNJ5	3762
GRIN1	2902
GATM	2628
MINK1	50488
SCN10A	6336
MPL	4352
TUBA3D	113457
ATIC	471
BIRC2	329
PRKCG	5582
GABRR2	2570
MAP4K4	9448
DDR2	4921
GHR	2690
PIK3C2B	5287
GHRHR	2692
CSNK1D	1453
PIK3C3	5289
HCK	3055
ALOX12	239
TRPC3	7222
TOP2A	7153
PIK3CB	5291
GIPR	2696
PDE1B	5153
ADCY9	115
USP9Y	8287
MAOB	4129
GNAS	2778
UGT1A4	54657
YEATS4	8089
HSD11B1	3290
XDH	7498
RIPK2	8767
IL6	3569
P2RY6	5031
BCAT2	587
CSF2	1437
RIPK1	8737
GLA	2717
KCNA1	3736
PRKD3	23683
FGFR1	2260
PSMD2	5708
SLC2A4	6517
HEBP1	50865
MMP8	4317
CAMKK2	10645
ADORA2A	135
RPS6KA3	6197
SCN3A	6328
FPR2	2358
RAC1	5879
MSLN	10232
TSC2	7249
SENP1	29843
KCNA10	3744
F2	2147
B4GALNT1	2583
MELK	9833
PYGL	5836
CDK9	1025
SMN1	6606
CHRNG	1146
MBNL1	4154
TPSAB1	7177
PRL	5617
MAPK9	5601
DCK	1633
DPYD	1806
IL5	3567
ATG5	9474
RTN4	57142
ABCC8	6833
AADAT	51166
KMT2A	4297
PRMT3	10196
MAGEA1	4100
CD74	972
CD3D	915
GABRG2	2566
JAK1	3716
TNFRSF17	608
TGFBR3	7049
HGF	3082
PLK3	1263
CSF3R	1441
CACNA1C	775
INS	3630
UGT1A1	54658
CAMK2B	816
GALK1	2584
FGFR3	2261
SELP	6403
AMHR2	269
TTK	7272
KCNA5	3741
FNTB	2342
TNFSF13B	10673
UGT2B7	7364
UGT1A6	54578
KLK3	354
CHRNB2	1141
ADRA2B	151
GABRA2	2555
THRB	7068
CA6	765
BLK	640
GJB3	2707
CDK4	1019
TAAR1	134864
PHKG2	5261
MCL1	4170
SSRP1	6749
NDUFB6	4712
PDE7B	27115
CD80	941
CASR	846
CSNK1E	1454
NTRK3	4916
CD274	29126
MST1R	4486
RECQL	5965
FASN	2194
MERTK	10461
BIRC5	332
NQO2	4835
HDAC9	9734
HSPA8	3312
KCNK2	3776
GLRA1	2741
TYMS	7298
ADSS2	159
FBXW7	55294
EDN1	1906
BCL6	604
EPOR	2057
BGLAP	632
KCNQ4	9132
HDAC5	10014
PTGDR2	11251
SLC22A7	10864
CREBBP	1387
PTH	5741
TUBB4B	10383
ERN1	2081
IDS	3423
SLCO1B1	10599
TNC	3371
CIP2A	57650
F9	2158
TDP1	55775
PIK3CD	5293
MC4R	4160
TYK2	7297
SERPINA5	5104
SLC12A1	6557
ODC1	4953
ALOX15	246
TRPM1	4308
RAPGEF3	10411
ANGPT2	285
GALR3	8484
GDF2	2658
IL1B	3553
CEL	1056
PTH2R	5746
GNRH1	2796
NCAM1	4684
TLR7	51284
DBH	1621
CTSG	1511
MKNK2	2872
NDUFB9	4715
PRKCA	5578
CCND1	595
CRBN	51185
GABBR1	2550
SLC22A2	6582
AGTR2	186
PSMC2	5701
RXFP1	59350
CTNNBL1	56259
RAF1	5894
S1PR5	53637
GGT1	2678
MET	4233
TUBB3	10381
PSMA2	5683
DNER	92737
CHUK	1147
TMEM97	27346
HIPK2	28996
SLC16A5	9121
AURKA	6790
AQP1	358
NR1H2	7376
DDX5	1655
CHRNA2	1135
CFLAR	8837
EGLN1	54583
BCR	613
SV2A	9900
UGT1A9	54600
GATA3	2625
MICA	100507436
GRM8	2918
ESR2	2100
CBFB	865
ATR	545
CLK4	57396
ADGRV1	84059
ADRB3	155
POLI	11201
PIP4K2A	5305
ABCG2	9429
SLC6A9	6536
ABCC2	1244
SLC22A1	6580
KAT2B	8850
CETP	1071
MCOLN1	57192
KLRD1	3824
DYRK1A	1859
NT5E	4907
SLC1A6	6511
TBXA2R	6915
HTR5A	3361
S1PR1	1901
PIK3R4	30849
GPR119	139760
KCNQ1	3784
IMPDH1	3614
ATAD2	29028
LEP	3952
BACE2	25825
PSMB1	5689
PSORS1C1	170679
TFF2	7032
APP	351
UBA3	9039
ADORA1	134
TNFRSF11A	8792
APRT	353
TXN	7295
BDKRB2	624
FPR3	2359
PRKCI	5584
FOLR1	2348
GNRHR	2798
CBLC	23624
ERCC4	2072
GUCY2D	3000
SMARCB1	6598
NOS1	4842
TNFRSF4	7293
DHODH	1723
TUBA1B	10376
RARB	5915
MMP13	4322
GC	2638
LEPR	3953
SH2B1	25970
F5	2153
CA4	762
NUAK1	9891
PDGFB	5155
GRIN2C	2905
MLNR	2862
GNL3	26354
KDM1B	221656
BRD2	6046
EGLN2	112398
TNFRSF14	8764
CDC7	8317
ENPP2	5168
PDE5A	8654
SIRT1	23411
CHRNA3	1136
HCN1	348980
CA12	771
HTR3A	3359
SLCO1B3	28234
HPRT1	3251
RB1	5925
DYRK1B	9149
OR52E2	119678
CYCSP5	360158
NOX1	27035
HSF1	3297
SPR	6697
DPP8	54878
CHRNA1	1134
KCNH4	23415
UGT1A10	54575
CDK6	1021
GJA8	2703
E2F1	1869
ADA	100
PGF	5228
CALCB	797
PDE10A	10846
MAPK1	5594
CGB5	93659
CTSK	1513
PDE6B	5158
TAB2	23118
CRHR2	1395
LAMC2	3918
HSPB1	3315
TBX2	6909
CD86	942
CACNG1	786
TRPC4	7223
BMP10	27302
FKBP1A	2280
IFNAR1	3454
NDUFA2	4695
IKBKB	3551
HRH2	3274
ATG4B	23192
RNF8	9025
CCL4	6351
AXL	558
ADORA3	140
MARK3	4140
SCN2A	6326
ACACB	32
HCRTR2	3062
PIK3R5	23533
GPR17	2840
P2RY1	5028
PTPN1	5770
PRCP	5547
PDIA2	64714
TNFRSF1B	7133
CEACAM5	1048
ITGAX	3687
ALPI	248
TRPV3	162514
GHSR	2693
MTNR1B	4544
PLD2	5338
IRS1	3667
RFPL4B	442247
STK17A	9263
CACNB3	784
TARDBP	23435
CD27	939
MAPK10	5602
ACVR1B	91
SLC18A2	6571
TFPI2	7980
GRIK2	2898
HSPA4	3308
SCN8A	6334
APC	324
PSMB8	5696
MAP3K3	4215
TK1	7083
OXTR	5021
PNLIP	5406
S1PR4	8698
ETV6	2120
CPS1	1373
KCNJ14	3770
CYP11B1	1584
CCR1	1230
MEN1	4221
SYK	6850
CLCN6	1185
DRD5	1816
SERPINC1	462
TSSK2	23617
PSEN2	5664
PTK2	5747
SUMO1	7341
CXCL12	6387
AVPR1B	553
F2RL1	2150
FCGR3B	2215
CXCR4	7852
BRPF1	7862
COL18A1	80781
METAP2	10988
TGFB1	7040
CATSPER2	117155
CTAG1B	1485
CD52	1043
SELE	6401
PTAFR	5724
ASIC2	40
CCL3	6348
LPAR4	2846
CXCR2	3579
SETD2	29072
ITK	3702
ELANE	1991
TLR3	7098
ELP5	23587
GHRL	51738
KAT5	10524
ABCC6	368
PSMA8	143471
MAP2K5	5607
C5AR1	728
MAP3K20	51776
GPR35	2859
HLA-DRB3	3125
MAPK13	5603
NOTCH4	4855
HTR3B	9177
SLK	9748
ERBB3	2065
GLCCI1	113263
NRG1	3084
IAPP	3375
AMH	268
LOXL2	4017
MAP2K3	5606
XPNPEP2	7512
BRCA2	675
SLC29A1	2030
SETD7	80854
NPY	4852
HCN3	57657
GUCY2C	2984
MYC	4609
CDKN2B-AS1	100048912
ADORA2A-AS1	646023
SLC5A4	6527
CACNA2D1	781
EP300	2033
MAP3K7	6885
RELA	5970
TUBB6	84617
CATSPER1	117144
RBP3	5949
AFP	174
CASP1	834
ANPEP	290
SLC6A15	55117
APOBEC3F	200316
HOXB1	3211
VIPR1	7433
PIP	5304
NF1	4763
GCLC	2729
GRIA3	2892
LMNA	4000
PI3	5266
HBB	3043
CXCL10	3627
COL5A1	1289
PKM	5315
ERCC2	2068
DGAT2	84649
NDUFB8	4714
NRAS	4893
HLA-DRA	3122
PTGES	9536
COL11A1	1301
IL3RA	3563
CACNA1H	8912
CXCL8	3576
GPR183	1880
EIF2AK3	9451
TRPA1	8989
CHRNE	1145
ATP2A1	487
FXYD2	486
KISS1R	84634
GLI1	2735
STK3	6788
SNAP25	6616
GALR2	8811
FOXC2	2303
RORA	6095
C5	727
CCR9	10803
PRKCE	5581
GRIK1	2897
BCAR3	8412
CES1	1066
F10	2159
PAK4	10298
KCNT1	57582
SSTR3	6753
ABCB11	8647
KCNN4	3783
AQP4	361
NR5A1	2516
HCP5	10866
ARID1A	8289
GUCY1A2	2977
TEC	7006
ADCY1	107
PYGM	5837
KLF4	9314
IMPA1	3612
HEXB	3074
STX1B	112755
ESRRA	2101
KLK7	5650
FOLR2	2350
FFAR3	2865
SSTR5	6755
UGT1A5	54579
CAT	847
KCNS3	3790
XBP1	7494
CCR8	1237
CR2	1380
NAPEPLD	222236
MT1G	4495
PSMC5	5705
DROSHA	29102
HSPA5	3309
RRP1B	23076
NGF	4803
NDUFB5	4711
UBE2N	7334
CUL4A	8451
CEACAM1	634
ALOX15B	247
CELSR2	1952
IRAK1	3654
CACNA1D	776
TRH	7200
PPCDC	60490
PRKD1	5587
DNMT3A	1788
CA7	766
IL31	386653
NTF3	4908
PPAT	5471
CASP7	840
CMKLR1	1240
IFNL3	282617
APOB	338
IL1R1	3554
MARK1	4139
GJA3	2700
DPP9	91039
CTSL	1514
PSMB9	5698
GRM4	2914
AKR1C3	8644
NPPC	4880
ANGPTL3	27329
FER	2241
BIRC7	79444
MLKL	197259
CSF3	1440
SLC22A8	9376
CDH5	1003
TG	7038
SLC6A12	6539
UGT1A3	54659
KCNT2	343450
KCNC4	3749
BMX	660
PTGFR	5737
PRKDC	5591
NPR2	4882
GRIN2B	2904
MYCN	4613
CACNA1B	774
CAPN2	824
MUC16	94025
CASP6	839
CALCRL	10203
ABHD6	57406
HLA-DRB1	3123
DES	1674
CACNA1G	8913
PTGDS	5730
CYB5R3	1727
ACTC1	70
VKORC1	79001
STAT2	6773
MAP4K2	5871
MC5R	4161
LDLR	3949
PTGER2	5732
TACR2	6865
FGR	2268
ARRB2	409
GJB2	2706
TAT	6898
DTNBP1	84062
TDO2	6999
MIF	4282
FPR1	2357
CACNA1S	779
NOX4	50507
SLC28A2	9153
CACNG2	10369
FGB	2244
MYO9B	4650
CXCL2	2920
NT5C2	22978
SCNN1A	6337
AKT2	208
SH2D1A	4068
ITGAV	3685
SERPINA6	866
MAP2K7	5609
GRIA4	2893
CDKAL1	54901
TPBG	7162
CHRNA7	1139
HCAR2	338442
CCR3	1232
RNASEH2A	10535
MYLK	4638
SENP8	123228
NAAA	27163
KRT19	3880
RPE65	6121
CGA	1081
MAFB	9935
NDUFC2	4718
PTK2B	2185
IL23A	51561
PSMD13	5719
PDE7A	5150
GPR68	8111
CIC	23152
PLK4	10733
CYP2J2	1573
LRRK2	120892
CYP1B1	1545
FOXO3	2309
PIK3C2A	5286
CXCR3	2833
ITGB5	3693
FABP5	2171
BRD7	29117
USP2	9099
KCNJ4	3761
ADH1A	124
RAMP3	10268
NMUR2	56923
FAS	355
COL1A2	1278
CYP26B1	56603
CMKLR2	2825
CCNK	8812
PSEN1	5663
HTRA1	5654
VIM	7431
F8	2157
CDK19	23097
ARSA	410
SFTPB	6439
EXO1	9156
SLC33A1	9197
MR1	3140
GCG	2641
HLA-C	3107
CSNK2A1	1457
HTR1F	3355
SPINT1	6692
RHBDF2	79651
PARP1	142
CNPY4	245812
NMUR1	10316
BRS3	680
ABCC4	10257
GJB1	2705
GLRA3	8001
SF3B3	23450
SOX10	6663
CD83	9308
CYP2C8	1558
TXNRD1	7296
SNCA	6622
MME	4311
CCL21	6366
CHAT	1103
PDE6C	5146
EPHA7	2045
TSG101	7251
PSMC6	5706
LSS	4047
CACNA2D3	55799
EPCAM	4072
PLD1	5337
ITGAM	3684
C10ORF67	256815
SERPINB2	5055
PRKAA1	5562
KLC1	3831
CD40	958
SOD2	6648
FGA	2243
LNPEP	4012
S1PR2	9294
HMGB1	3146
MDH2	4191
KCNMA1	3778
OPN1LW	5956
GLP2R	9340
GSR	2936
C5AR2	27202
LPAR3	23566
PBRM1	55193
BRDT	676
IL11	3589
GABBR2	9568
SLC22A6	9356
DGKB	1607
DGAT1	8694
IL18	3606
GCLM	2730
CRP	1401
THRA	7067
P2RY4	5030
PGD	5226
RASGRP1	10125
ERAP2	64167
CSNK1G2	1455
CDH23	64072
MUC5AC	4586
CASP10	843
GRK5	2869
CYP2A6	1548
SLC14A2	8170
PIM2	11040
BAP1	8314
FECH	2235
PKD2L1	9033
MAP3K9	4293
TYMSOS	494514
DOK5	55816
MGLL	11343
AOX1	316
DYRK3	8444
LTB4R2	56413
TAOK1	57551
ALCAM	214
ORAI1	84876
TRPM8	79054
CTLA4	1493
GATA2	2624
NCOA1	8648
NCOA3	8202
KCNA4	3739
SMAD4	4089
FFAR1	2864
CALCA	796
MARK2	2011
ERG	2078
HTR3C	170572
GUCY1B1	2983
IL15	3600
SCARB1	949
SRD5A2	6716
CCN2	1490
PRKD2	25865
GLRA2	2742
PSMD11	5717
PADI4	23569
AQP9	366
KCNH6	81033
CD28	940
CRHR1	1394
NLRP3	114548
NPY2R	4887
SLC36A2	153201
SENP6	26054
PMM2	5373
SLC22A12	116085
IL6ST	3572
HYAL2	8692
ITGA5	3678
TBK1	29110
CYP7B1	9420
ADH1B	125
EIF3A	8661
PTPRF	5792
ITGA2B	3674
GPR37	2861
SCN7A	6332
SLC5A7	60482
PTCH1	5727
CLCN1	1180
RYR3	6263
IGFBP6	3489
ABO	28
TXK	7294
UCHL5	51377
MC1R	4157
ADAM33	80332
DAPK3	1613
C11ORF65	160140
MGAT2	4247
SPP1	6696
XIRP2	129446
GSTZ1	2954
ADM	133
AREG	374
KLK6	5653
FDPS	2224
ROCK1	6093
PSMD4P1	54035
STK4	6789
MSH6	2956
EED	8726
HCN4	10021
GSTM1	2944
HTR7	3363
KCNK12	56660
EYA2	2139
STAT5A	6776
TOP1MT	116447
RXFP3	51289
FOXO1	2308
FGF4	2249
CTDSP1	58190
CX3CR1	1524
PRKAB1	5564
MC3R	4159
SF3B1	23451
LIMK1	3984
CLK1	1195
KCNA6	3742
SGK1	6446
BRD3	8019
CA14	23632
PRKCZ	5590
ITGA11	22801
SLC12A2	6558
NPEPPS	9520
DAGLA	747
KCNQ3	3786
XPO1	7514
PSMB3	5691
TPCN2	219931
PTPN5	84867
FOS	2353
CYP27B1	1594
TUBA3C	7278
ZNF165	7718
ATP7B	540
DDR1	780
PAK5	57144
AMY2A	279
ATF2	1386
OXER1	165140
PHEX	5251
CYP46A1	10858
DMPK	1760
NDUFS8	4728
FNTA	2339
OXGR1	27199
STAT6	6778
PSENEN	55851
DPEP1	1800
CSNK1A1	1452
IFNAR2	3455
VPS37A	137492
SLC29A4	222962
ALDH1A2	8854
BRD1	23774
UGT1A7	54577
CACNA1I	8911
FST	10468
CHRND	1144
SPATA5	166378
SLCO1A2	6579
NR0B2	8431
MRGPRX2	117194
CBL	867
ENPEP	2028
NAMPT	10135
PGGT1B	5229
CECR2	27443
IFNA1	3439
DPYSL3	1809
NPY1R	4886
PKN2	5586
HNMT	3176
HSP90AA2P	3324
F2RL3	9002
RAD50	10111
TLR4	7099
SLC38A2	54407
PNPLA3	80339
NFATC2	4773
P2RX4	5025
ADAM17	6868
DPP7	29952
GRM6	2916
QRFPR	84109
PROKR2	128674
KDM1A	23028
STK16	8576
MAP4K3	8491
PRB2	653247
GATA1	2623
CD37	951
CCL1	6346
RABEP1	9135
GJB6	10804
PMEL	6490
IVL	3713
CDK3	1018
STK38L	23012
PRSS3	5646
AGT	183
IPO8	10526
CDK5	1020
MMP9	4318
GLRB	2743
KCNA7	3743
MSTN	2660
GRK2	156
REEP5	7905
MMP16	4325
CYP4F2	8529
UTS2R	2837
MVK	4598
NDUFS2	4720
CACNG7	59284
LTA4H	4048
RHOA	387
GAPDH	2597
ATP1A3	478
TFAP2A	7020
ALDH3A1	218
SRSF10	10772
TUBB4A	10382
UMPS	7372
CASP5	838
PSMA7	5688
SUMO2	6613
PRRC2A	7916
ACAT1	38
IGFBP1	3484
CFB	629
ORAI2	80228
GATA4	2626
CDH11	1009
ATP5F1E	514
PTPN11	5781
TNKS2	80351
AKT1S1	84335
PLIN1	5346
MICB	4277
CCND3	896
SCTR	6344
CACNG3	10368
IFNA2	3440
PLCG1	5335
MEG3	55384
IL13RA1	3597
RPS6KA1	6195
BMP7	655
KDM6A	7403
PDE9A	5152
ADH4	127
CACNA2D2	9254
SMPD1	6609
CRTC1	23373
INSRR	3645
LTF	4057
PZP	5858
CTSS	1520
TNNT2	7139
PAEP	5047
PLIN3	10226
ATP2A3	489
WEE1	7465
BPI	671
HR	55806
GGCT	79017
KIR2DL3	3804
P2RX3	5024
MARCKSL1	65108
MKNK1	8569
POR	5447
SLCO1C1	53919
TGFB2	7042
MAP3K14	9020
MYD88	4615
GRIK3	2899
COIL	8161
PIN1	5300
IGF2	3481
KCNQ5	56479
MIR27A	407018
ITGB6	3694
MOBP	4336
TRPV4	59341
IL12A	3592
STAT5B	6777
MDM4	4194
CYP4B1	1580
ADCYAP1R1	117
KCNC2	3747
IL4R	3566
TASP1	55617
RBX1	9978
P2RY11	5032
FABP4	2167
PSMD4	5710
CAMK2G	818
MAP3K5	4217
ARG1	383
TRPC7	57113
CD248	57124
ACP3	55
CTSC	1075
HAS3	3038
BCL2L1	598
PDGFC	56034
NDUFAF3	25915
PTMA	5757
GPR12	2835
STING1	340061
ACADSB	36
HPN	3249
GRB2	2885
GALNS	2588
TNK2	10188
CYP27A1	1593
FCER1G	2207
PRF1	5551
NPFFR1	64106
CYSLTR2	57105
CASP4	837
BMPR1A	657
CD4	920
GSTT1	2952
TBXAS1	6916
PSMD3	5709
RBBP9	10741
GAA	2548
CYP24A1	1591
PTPN22	26191
CYP26C1	340665
PSMC1	5700
POLD1	5424
SCN1B	6324
PTBP1	5725
TNNC2	7125
MMP12	4321
TACR3	6870
TMSB10	9168
ATAT1	79969
SHMT1	6470
SGPL1	8879
MAP3K1	4214
ERAP1	51752
FAM178B	51252
SRI	6717
MAZ	4150
NT5C1A	84618
REN	5972
SLCO2A1	6578
CCN1	3491
EIF4H	7458
PIGM	93183
ABCG8	64241
CELA1	1990
STAT4	6775
PSMD6	9861
PTPN7	5778
SUCNR1	56670
GJD2	57369
TNFRSF10B	8795
PCSK7	9159
GUCY1A1	2982
NECTIN4	81607
AIFM1	9131
TLE3	7090
GABPA	2551
UBA2	10054
CCKAR	886
RPS6KA4	8986
IFNL4	101180976
DHRS9	10170
RYR2	6262
CCL8	6355
TXNDC11	51061
SMARCA2	6595
ADCY6	112
ADCY5	111
HP	3240
KCNH7	90134
TJP1	7082
DIABLO	56616
CPOX	1371
EML4	27436
MYH7	4625
NDUFB4	4710
CHRNB4	1143
MC2R	4158
POLA1	5422
SERPING1	710
GBP6	163351
PRKACA	5566
CREB1	1385
PARP3	10039
APOA2	336
WDR5	11091
SCNN1B	6338
KCNG2	26251
TNFSF10	8743
FCGR2B	2213
CLCNKB	1188
AKR1C1	1645
SLC6A1	6529
GPR32	2854
FCGR2A	2212
P4HB	5034
MYOD1	4654
NPPA-AS1	100379251
CD8A	925
CDH1	999
LIPF	8513
FHL2	2274
EPHX2	2053
FGG	2266
XRCC1	7515
REG1A	5967
B2M	567
PSMC3IP	29893
SLIT1	6585
BRSK1	84446
PSMB10	5699
RXRB	6257
CNGA2	1260
ECE1	1889
MLANA	2315
CTSA	5476
NPY5R	4889
SLC7A5	8140
SMAD2	4087
STS	412
KCNN1	3780
PGC	5225
M6PR	4074
HIPK4	147746
SCAP	22937
ARRB1	408
SLC9A3	6550
KCNH1	3756
PDF	64146
HSD11B2	3291
NTSR1	4923
TAF1	6872
PSMA6	5687
UGT1A8	54576
ACTB	60
MTTP	4547
CPT2	1376
TPO	7173
CACNG6	59285
GNRHR2	114814
HSP90B2P	7190
VEGFB	7423
NDUFS1	4719
KCNN3	3782
KMT5C	84787
FCER2	2208
PKN1	5585
CD79B	974
BIRC3	330
ACP1	52
SELPLG	6404
GGPS1	9453
KCNK3	3777
GPR15	2838
NR0B1	190
FDFT1	2222
STK33	65975
PCSK9	255738
KCNA2	3737
SRMS	6725
POLG	5428
ALDH2	217
CD44	960
ABCC3	8714
ACVR2A	92
PTK6	5753
HOMER1	9456
HEXA	3073
FN1	2335
SLC26A9	115019
ASPG	374569
USP7	7874
FAAH2	158584
FANCC	2176
TAOK3	51347
MLST8	64223
SLCO4C1	353189
S100A2	6273
KRT18	3875
INPP5A	3632
NR4A1	3164
SLC31A1	1317
CPM	1368
SLC16A1	6566
SPSB2	84727
MED12L	116931
DAO	1610
EPHA8	2046
RGS12	6002
SAP130	79595
CMA1	1215
VEGFC	7424
PRKX	5613
ESRRB	2103
MSANTD1	345222
EEF1A1	1915
SLC5A2	6524
ACACA	31
EPHB1	2047
HLA-DRB5	3127
VWF	7450
PRDX5	25824
SLC10A2	6555
CYP3A7	1551
CDKN2B	1030
ACVRL1	94
BCL2L2	599
IMPDH2	3615
EPM2A	7957
NDUFA9	4704
IL9	3578
MTRF1L	54516
FTH1	2495
F12	2161
PREP	5550
CXCR5	643
GFRA1	2674
PLA2G1B	5319
EGF	1950
MAG	4099
COL1A1	1277
TRPC1	7220
NCL	4691
SLC1A2	6506
TRPV2	51393
KCNS2	3788
GJD4	219770
CAMK4	814
CPB1	1360
CCL7	6354
CNGA1	1259
MVD	4597
POLR2A	5430
SLC19A1	6573
KLRK1	22914
MT1IP	644314
NME1	4830
CES2	8824
GJD3	125111
NDUFAF4	29078
CD58	965
FLCN	201163
GDF5	8200
MMP15	4324
MT-ND5	4540
APCS	325
PLA2G2A	5320
LDHA	3939
GDNF	2668
ITPR1	3708
CTNNA2	1496
P2RX1	5023
HNF1A	6927
CHRNA6	8973
PTPRM	5797
GPR18	2841
GAL	51083
MAP2K6	5608
LIF	3976
MMP1	4312
CHRNB1	1140
MBP	4155
CDKN1B	1027
KAT8	84148
LGALS9	3965
HTR3E	285242
PMCH	5367
PHB2	11331
GPR52	9293
CD14	929
SST	6750
TBXT	6862
RPS6KA5	9252
PRMT1	3276
NDUFS4	4724
SLC1A3	6507
BTF3P11	690
ABAT	18
TNFSF11	8600
CCNE1	898
IL13	3596
RPS6KA6	27330
SPG7	6687
OASL	8638
DIO1	1733
ITGB7	3695
CARM1	10498
KLC3	147700
HLA-E	3133
NDUFAB1	4706
CCNG1	900
KCNF1	3754
MGA	23269
VKORC1L1	154807
ZUP1	221302
ACE2	59272
NDUFB1	4707
LIPG	9388
HMOX1	3162
NEDD8	4738
ZACN	353174
NDUFA5	4698
TMPRSS15	5651
PRSS1	5644
TUSC2	11334
NOTCH1	4851
TXNRD3	114112
PARP2	10038
GART	2618
PDE6A	5145
MCOLN3	55283
MT1A	4489
ACKR4	51554
BHMT	635
IPO7	10527
SOAT1	6646
RHAG	6005
EEF2	1938
STK39	27347
CXCR6	10663
ATP5F1D	513
EIF4E	1977
TAAR6	319100
PSMA5	5686
GPR84	53831
PCSK6	5046
MAPKAPK2	9261
ADAM8	101
LPAR2	9170
HSD3B1	3283
SLC12A7	10723
CCRL2	9034
SPHK2	56848
NTF4	4909
TDP2	51567
FGFR1OP2	26127
CCL18	6362
IFNR	3466
AOC3	8639
FZD7	8324
GNA11	2767
TET2	54790
TNFRSF13C	115650
SLC1A7	6512
NDUFA7	4701
HCAR3	8843
CTSB	1508
CCR7	1236
GPR143	4935
SEM1	7979
LIMK2	3985
RPA1	6117
ASNS	440
NFKBIA	4792
PIEZO1	9780
SLC9A1	6548
BMP2	650
AKR1C4	1109
CSNK1G1	53944
NRG3	10718
EPRS1	2058
APOBEC3A	200315
OR52J2P	79529
PSMD8	5714
KDM5B	10765
NDUFA13	51079
HSPB2	3316
KCNE1	3753
TIE1	7075
PGP	283871
PTP4A3	11156
CMPK1	51727
PTPN6	5777
PBK	55872
KCNJ3	3760
PLA2G7	7941
MYB	4602
VASP	7408
[truncated: 1,955 more rows]

## Sheet: S2
Table S2 The druggable genes from Finan C et al.
Ensembl_gene_id	Gene_name
ENSG00000000938	FGR
ENSG00000001626	CFTR
ENSG00000001630	CYP51A1
ENSG00000002549	LAP3
ENSG00000004468	CD38
ENSG00000004478	FKBP4
ENSG00000004660	CAMKK1
ENSG00000004700	RECQL
ENSG00000004809	SLC22A16
ENSG00000004846	ABCB5
ENSG00000004948	CALCR
ENSG00000005381	MPO
ENSG00000005421	PON1
ENSG00000005471	ABCB4
ENSG00000005844	ITGAL
ENSG00000005961	ITGA2B
ENSG00000006071	ABCC8
ENSG00000006283	CACNA1G
ENSG00000006327	TNFRSF12A
ENSG00000006432	MAP3K9
ENSG00000006638	TBXA2R
ENSG00000007047	MARK4
ENSG00000007171	NOS2
ENSG00000007216	SLC13A2
ENSG00000007264	MATK
ENSG00000007312	CD79B
ENSG00000007314	SCN4A
ENSG00000007402	CACNA2D2
ENSG00000007908	SELE
ENSG00000007933	FMO3
ENSG00000008018	PSMB1
ENSG00000008086	CDKL5
ENSG00000008394	MGST1
ENSG00000010310	GIPR
ENSG00000010322	NISCH
ENSG00000010610	CD4
ENSG00000010671	BTK
ENSG00000010810	FYN
ENSG00000010932	FMO1
ENSG00000011566	MAP4K3
ENSG00000011677	GABRA3
ENSG00000012124	CD22
ENSG00000012504	NR1H4
ENSG00000012779	ALOX5
ENSG00000012983	MAP4K5
ENSG00000013441	CLK1
ENSG00000013725	CD6
ENSG00000015413	DPEP1
ENSG00000015520	NPC1L1
ENSG00000016490	CLCA1
ENSG00000016602	CLCA4
ENSG00000017427	IGF1
ENSG00000018625	ATP1A2
ENSG00000019186	CYP24A1
ENSG00000019582	CD74
ENSG00000019991	HGF
ENSG00000021461	CYP3A43
ENSG00000021826	CPS1
ENSG00000022355	GABRA1
ENSG00000023445	BIRC3
ENSG00000023839	ABCC2
ENSG00000026025	VIM
ENSG00000026508	CD44
ENSG00000026751	SLAMF7
ENSG00000027075	PRKCH
ENSG00000027697	IFNGR1
ENSG00000028116	VRK2
ENSG00000030304	MUSK
ENSG00000034152	MAP2K3
ENSG00000035664	DAPK2
ENSG00000036530	CYP46A1
ENSG00000036828	CASR
ENSG00000037280	FLT4
ENSG00000041982	TNC
ENSG00000042088	TDP1
ENSG00000043591	ADRB1
ENSG00000044524	EPHA3
ENSG00000047936	ROS1
ENSG00000048052	HDAC9
ENSG00000049249	TNFRSF9
ENSG00000049319	SRD5A2
ENSG00000050555	LAMC3
ENSG00000050628	PTGER3
ENSG00000050748	MAPK9
ENSG00000051382	PIK3CB
ENSG00000053747	LAMA3
ENSG00000053918	KCNQ1
ENSG00000055118	KCNH2
ENSG00000057593	F7
ENSG00000058085	LAMC2
ENSG00000058404	CAMK2B
ENSG00000058729	RIOK2
ENSG00000059377	TBXAS1
ENSG00000061273	HDAC7
ENSG00000061918	GUCY1B3
ENSG00000061938	TNK2
ENSG00000062038	CDH3
ENSG00000062524	LTK
ENSG00000062822	POLD1
ENSG00000063854	HAGH
ENSG00000064012	CASP8
ENSG00000064300	NGFR
ENSG00000064393	HIPK2
ENSG00000064547	LPAR2
ENSG00000064989	CALCRL
ENSG00000065243	PKN2
ENSG00000065325	GLP2R
ENSG00000065361	ERBB3
ENSG00000065534	MYLK
ENSG00000065559	MAP2K4
ENSG00000065613	SLK
ENSG00000065621	GSTO2
ENSG00000065675	PRKCQ
ENSG00000065883	CDK13
ENSG00000065989	PDE4A
ENSG00000066056	TIE1
ENSG00000066230	SLC9A3
ENSG00000066405	CLDN18
ENSG00000066468	FGFR2
ENSG00000067182	TNFRSF1A
ENSG00000067225	PKM
ENSG00000067606	PRKCZ
ENSG00000067900	ROCK1
ENSG00000068024	HDAC4
ENSG00000068078	FGFR3
ENSG00000069431	ABCC9
ENSG00000069535	MAOB
ENSG00000069696	DRD4
ENSG00000069764	PLA2G10
ENSG00000070019	GUCY2C
ENSG00000070748	CHAT
ENSG00000070808	CAMK2A
ENSG00000070886	EPHA8
ENSG00000070915	SLC12A3
ENSG00000071054	MAP4K4
ENSG00000071242	RPS6KA2
ENSG00000072062	PRKACA
ENSG00000072133	RPS6KA6
ENSG00000072210	ALDH3A2
ENSG00000072274	TFRC
ENSG00000072506	HSD17B10
ENSG00000072518	MARK2
ENSG00000072694	FCGR2B
ENSG00000072786	STK10
ENSG00000073417	PDE8A
ENSG00000073734	ABCB11
ENSG00000073737	DHRS9
ENSG00000073756	PTGS2
ENSG00000073803	MAP3K13
ENSG00000074319	TSG101
ENSG00000074410	CA12
ENSG00000074590	NUAK1
ENSG00000074803	SLC12A1
ENSG00000074966	TXK
ENSG00000075043	KCNQ2
ENSG00000075073	TACR2
ENSG00000075388	FGF4
ENSG00000075413	MARK3
ENSG00000075651	PLD1
ENSG00000076258	FMO4
ENSG00000076662	ICAM3
ENSG00000076706	MCAM
ENSG00000076984	MAP2K7
ENSG00000077092	RARB
ENSG00000077097	TOP2B
ENSG00000077238	IL4R
ENSG00000077264	PAK3
ENSG00000077498	TYR
ENSG00000077782	FGFR1
ENSG00000078098	FAP
ENSG00000079277	MKNK1
ENSG00000079459	FDFT1
ENSG00000079999	KEAP1
ENSG00000080224	EPHA6
ENSG00000080293	SCTR
ENSG00000080644	CHRNA3
ENSG00000080815	PSEN1
ENSG00000080824	HSP90AA1
ENSG00000081051	AFP
ENSG00000081237	PTPRC
ENSG00000081248	CACNA1S
ENSG00000081320	STK17B
ENSG00000081800	SLC13A1
ENSG00000082175	PGR
ENSG00000082482	KCNK2
ENSG00000082556	OPRK1
ENSG00000082701	GSK3B
ENSG00000082781	ITGB5
ENSG00000083290	ULK2
ENSG00000083457	ITGAE
ENSG00000084207	GSTP1
ENSG00000084453	SLCO1A2
ENSG00000084674	APOB
ENSG00000085511	MAP3K4
ENSG00000085563	ABCB1
ENSG00000085662	AKR1B1
ENSG00000085871	MGST2
ENSG00000086205	FOLH1
ENSG00000086548	CEACAM6
ENSG00000087076	HSD17B14
ENSG00000087085	ACHE
ENSG00000087237	CETP
ENSG00000087245	MMP2
ENSG00000087494	PTHLH
ENSG00000087586	AURKA
ENSG00000088002	SULT2B1
ENSG00000088386	SLC15A1
ENSG00000088832	FKBP1A
ENSG00000089250	NOS1
ENSG00000089597	GANAB
ENSG00000090020	SLC9A1
ENSG00000090339	ICAM1
ENSG00000090376	IRAK3
ENSG00000090402	SI
ENSG00000090534	THPO
ENSG00000091128	LAMB4
ENSG00000091136	LAMB1
ENSG00000091181	IL5RA
ENSG00000091262	ABCC6
ENSG00000091436
ENSG00000091831	ESR1
ENSG00000091879	ANGPT2
ENSG00000091972	CD200
ENSG00000092009	CMA1
ENSG00000092054	MYH7
ENSG00000092068	SLC7A8
ENSG00000092096	SLC22A17
ENSG00000092445	TYRO3
ENSG00000092969	TGFB2
ENSG00000093010	COMT
ENSG00000094631	HDAC6
ENSG00000094963	FMO2
ENSG00000095303	PTGS1
ENSG00000095464	PDE6C
ENSG00000095596	CYP26A1
ENSG00000096060	FKBP5
ENSG00000096063	SRPK1
ENSG00000096384	HSP90AB1
ENSG00000096717	SIRT1
ENSG00000096968	JAK2
ENSG00000096996	IL12RB1
ENSG00000097007	ABL1
ENSG00000099250	NRP1
ENSG00000099866	MADCAM1
ENSG00000099875	MKNK2
ENSG00000100030	MAPK1
ENSG00000100170	SLC5A1
ENSG00000100191	SLC5A4
ENSG00000100197	CYP2D6
ENSG00000100243	CYB5R3
ENSG00000100299	ARSA
ENSG00000100346	CACNA1I
ENSG00000100385	IL2RB
ENSG00000100429	HDAC10
ENSG00000100433	KCNK10
ENSG00000100577	GSTZ1
ENSG00000100612	DHRS7
ENSG00000100644	HIF1A
ENSG00000100652	SLC10A1
ENSG00000100739	BDKRB1
ENSG00000100784	RPS6KA5
ENSG00000100804	PSMB5
ENSG00000100823	APEX1
ENSG00000100867	DHRS2
ENSG00000100983	GSS
ENSG00000100985	MMP9
ENSG00000100997	ABHD12
ENSG00000101017	CD40
ENSG00000101076	HNF4A
ENSG00000101109	STK4
ENSG00000101162	TUBB1
ENSG00000101180	HRH3
ENSG00000101187	SLCO4A1
ENSG00000101188	NTSR1
ENSG00000101204	CHRNA4
ENSG00000101213	PTK6
ENSG00000101266	CSNK2A1
ENSG00000101306	MYLK2
ENSG00000101336	HCK
ENSG00000101349	PAK7
ENSG00000101680	LAMA1
ENSG00000101782	RIOK3
ENSG00000101846	STS
ENSG00000101868	POLA1
ENSG00000101966	XIAP
ENSG00000102001	CACNA1F
ENSG00000102010	BMX
ENSG00000102096	PIM2
ENSG00000102225	CDK16
ENSG00000102245	CD40LG
ENSG00000102312	PORCN
ENSG00000102393	GLA
ENSG00000102468	HTR2A
ENSG00000102524	TNFSF13B
ENSG00000102539	MLNR
ENSG00000102572	STK24
ENSG00000102755	FLT1
ENSG00000102796	DHRS12
ENSG00000102854	MSLN
ENSG00000102882	MAPK3
ENSG00000102967	DHODH
ENSG00000102996	MMP15
ENSG00000103222	ABCC1
ENSG00000103257	SLC7A5
ENSG00000103546	SLC6A2
ENSG00000103642	LACTB
ENSG00000103653	CSK
ENSG00000103855	CD276
ENSG00000104205	SGK3
ENSG00000104267	CA2
ENSG00000104312	RIPK2
ENSG00000104321	TRPA1
ENSG00000104365	IKBKB
ENSG00000104368	PLAT
ENSG00000104375	STK3
ENSG00000104549	SQLE
ENSG00000104687	GSR
ENSG00000104689	TNFRSF10A
ENSG00000104774	MAN2B1
ENSG00000104783	KCNN4
ENSG00000104814	MAP4K1
ENSG00000104833	TUBB4A
ENSG00000104894	CD37
ENSG00000104921	FCER2
ENSG00000104936	DMPK
ENSG00000105146	AURKC
ENSG00000105173	CCNE1
ENSG00000105204	DYRK1B
ENSG00000105221	AKT2
ENSG00000105287	PRKD2
ENSG00000105329	TGFB1
ENSG00000105383	CD33
ENSG00000105388	CEACAM5
ENSG00000105397	TYK2
ENSG00000105398	SULT2A1
ENSG00000105409	ATP1A3
ENSG00000105464	GRIN2D
ENSG00000105613	MAST1
ENSG00000105639	JAK3
ENSG00000105650	PDE4C
ENSG00000105675	ATP4A
ENSG00000105695	MAG
ENSG00000105697	HAMP
ENSG00000105723	GSK3A
ENSG00000105737	GRIK5
ENSG00000105810	CDK6
ENSG00000105851	PIK3CG
ENSG00000105852	PON3
ENSG00000105854	PON2
ENSG00000105976	MET
ENSG00000106123	EPHB6
ENSG00000106128	GHRHR
ENSG00000106211	HSPB1
ENSG00000106258	CYP3A5
ENSG00000106348	IMPDH1
ENSG00000106546	AHR
ENSG00000106688	SLC1A1
ENSG00000106799	TGFBR1
ENSG00000106804	C5
ENSG00000106991	ENG
ENSG00000107140	TESK1
ENSG00000107159	CA9
ENSG00000107165	TYRP1
ENSG00000107643	MAPK8
ENSG00000107854	TNKS2
ENSG00000107984	DKK1
ENSG00000108242	CYP2C18
ENSG00000108405	P2RX1
ENSG00000108443	RPS6KB1
ENSG00000108556	CHRNE
ENSG00000108576	SLC6A4
ENSG00000108602	ALDH3A1
ENSG00000108691	CCL2
ENSG00000108786	HSD17B1
ENSG00000108840	HDAC5
ENSG00000108846	ABCC3
ENSG00000108984	MAP2K6
ENSG00000109016	DHRS7B
ENSG00000109099	PMP22
ENSG00000109158	GABRA4
ENSG00000109163	GNRHR
ENSG00000109181	UGT2B10
ENSG00000109193	SULT1E1
ENSG00000109320	NFKB1
ENSG00000109339	MAPK10
ENSG00000109471	IL2
ENSG00000109610	SOD3
ENSG00000110063	DCPS
ENSG00000110092	CCND1
ENSG00000110148	CCKBR
ENSG00000110195	FOLR1
ENSG00000110330	BIRC2
ENSG00000110422	HIPK3
ENSG00000110448	CD5
ENSG00000110628	SLC22A18
ENSG00000110680	CALCA
ENSG00000110799	VWF
ENSG00000110931	CAMKK2
ENSG00000110944	IL23A
ENSG00000111012	CYP27B1
ENSG00000111057	KRT18
ENSG00000111142	METAP2
ENSG00000111144	LTA4H
ENSG00000111275	ALDH2
ENSG00000111319	SCNN1A
ENSG00000111321	LTBR
ENSG00000111424	VDR
ENSG00000111537	IFNG
ENSG00000111700	SLCO1B3
ENSG00000111816	FRK
ENSG00000111837	MAK
ENSG00000112033	PPARD
ENSG00000112038	OPRM1
ENSG00000112062	MAPK14
ENSG00000112096	SOD2
ENSG00000112115	IL17A
ENSG00000112116	IL17F
ENSG00000112144	ICK
ENSG00000112164	GLP1R
ENSG00000112294	ALDH5A1
ENSG00000112312	GMNN
ENSG00000112499	SLC22A2
ENSG00000112541	PDE10A
ENSG00000112576	CCND3
ENSG00000112715	VEGFA
ENSG00000112739	PRPF4B
ENSG00000112742	TTK
ENSG00000112759	SLC29A1
ENSG00000112769	LAMA4
ENSG00000112964	GHR
ENSG00000113070	HBEGF
ENSG00000113161	HMGCR
ENSG00000113231	PDE8B
ENSG00000113240	CLK4
ENSG00000113263	ITK
ENSG00000113302	IL12B
ENSG00000113327	GABRG2
ENSG00000113448	PDE4D
ENSG00000113494	PRLR
ENSG00000113520	IL4
ENSG00000113525	IL5
ENSG00000113578	FGF1
ENSG00000113580	NR3C1
ENSG00000113712	CSNK1A1
ENSG00000113721	PDGFRB
ENSG00000113749	HRH2
ENSG00000114013	CD86
ENSG00000114124	GRK7
ENSG00000114200	BCHE
ENSG00000114770	ABCC5
ENSG00000114859	CLCN2
ENSG00000115008	IL1A
ENSG00000115085	ZAP70
ENSG00000115159	GPD2
ENSG00000115170	ACVR1
ENSG00000115221	ITGB6
ENSG00000115232	ITGA4
ENSG00000115310	RTN4
ENSG00000115353	TACR1
ENSG00000115414	FN1
ENSG00000115486	GGCX
ENSG00000115526	CHST10
ENSG00000115590	IL1R2
ENSG00000115594	IL1R1
ENSG00000115657	ABCB6
ENSG00000115661	STK16
ENSG00000115694	STK25
ENSG00000115705	TPO
ENSG00000115758	ODC1
ENSG00000115825	PRKD3
ENSG00000115884	SDC1
ENSG00000115977	AAK1
ENSG00000116032	GRIN3B
ENSG00000116106	EPHA4
ENSG00000116141	MARK1
ENSG00000116157	GPX7
ENSG00000116329	OPRD1
ENSG00000116478	HDAC1
ENSG00000116711	PLA2G4A
ENSG00000116783	TNNI3K
ENSG00000116824	CD2
ENSG00000117013	KCNQ4
ENSG00000117020	AKT3
ENSG00000117215	PLA2G2D
ENSG00000117362	APH1A
ENSG00000117400	MPL
ENSG00000117448	AKR1A1
ENSG00000117480	FAAH
ENSG00000117507	FMO6P
ENSG00000117525	F3
ENSG00000117586	TNFSF4
ENSG00000117594	HSD11B1
ENSG00000117601	SERPINC1
ENSG00000117650	NEK2
ENSG00000117676	RPS6KA1
ENSG00000117971	CHRNB4
ENSG00000117984	CTSD
ENSG00000118046	STK11
ENSG00000118058	KMT2A
ENSG00000118113	MMP8
ENSG00000118271	TTR
ENSG00000118298	CA14
ENSG00000118432	CNR1
ENSG00000118514	ALDH8A1
ENSG00000118523	CTGF
ENSG00000118777	ABCG2
ENSG00000118785	SPP1
ENSG00000118971	CCND2
ENSG00000119004	CYP20A1
ENSG00000119535	CSF3R
ENSG00000119630	PGF
ENSG00000119699	TGFB3
ENSG00000119711	ALDH6A1
ENSG00000119715	ESRRB
ENSG00000119772	DNMT3A
ENSG00000119782	FKBP1B
ENSG00000119888	EPCAM
ENSG00000120088	CRHR1
ENSG00000120156	TEK
ENSG00000120217	CD274
ENSG00000120235	IFNA6
ENSG00000120242	IFNA8
ENSG00000120251	GRIA2
ENSG00000120659	TNFSF11
ENSG00000120889	TNFRSF10B
ENSG00000120899	PTK2B
ENSG00000120903	CHRNA2
ENSG00000120907	ADRA1A
ENSG00000120915	EPHX2
ENSG00000120949	TNFRSF8
ENSG00000121270	ABCC11
ENSG00000121351	IAPP
ENSG00000121361	KCNJ8
ENSG00000121594	CD80
ENSG00000121691	CAT
ENSG00000121764	HCRTR1
ENSG00000121807	CCR2
ENSG00000121853	GHSR
ENSG00000121879	PIK3CA
ENSG00000121933	ADORA3
ENSG00000121966	CXCR4
ENSG00000122025	FLT3
ENSG00000122194	PLG
ENSG00000122420	PTGFR
ENSG00000122641	INHBA
ENSG00000122863	CHST3
ENSG00000122966	CIT
ENSG00000123143	PKN1
ENSG00000123179	EBPL
ENSG00000123191	ATP7B
ENSG00000123201	GUCY1B2
ENSG00000123374	CDK2
ENSG00000123505	AMD1
ENSG00000123561	SERPINA7
ENSG00000123595	RAB9A
ENSG00000124089	MC3R
ENSG00000124302	CHST8
ENSG00000124574	ABCC10
ENSG00000124588	NQO2
ENSG00000124610	HIST1H1A
ENSG00000124784	RIOK1
ENSG00000124882	EREG
ENSG00000125255	SLC10A2
ENSG00000125257	ABCC4
ENSG00000125384	PTGER2
ENSG00000125388	GRK4
ENSG00000125498	KIR2DL1
ENSG00000125508	SRMS
ENSG00000125510	OPRL1
ENSG00000125538	IL1B
ENSG00000125551	PLGLB2
ENSG00000125675	GRIA3
ENSG00000125726	CD70
ENSG00000125735	TNFSF14
ENSG00000125834	STK35
ENSG00000125910	S1PR4
ENSG00000126067	PSMB2
ENSG00000126218	F10
ENSG00000126266	FFAR1
ENSG00000126351	THRA
ENSG00000126583	PRKCG
ENSG00000126895	AVPR2
ENSG00000126934	MAP2K2
ENSG00000127318	IL22
ENSG00000127334	DYRK2
ENSG00000127554	GFER
ENSG00000127948	POR
ENSG00000128039	SRD5A3
ENSG00000128052	KDR
ENSG00000128059	PPAT
ENSG00000128271	ADORA2A
ENSG00000128602	SMO
ENSG00000128655	PDE11A
ENSG00000128829	EIF2AK4
ENSG00000128917	DLL4
ENSG00000128918	ALDH1A2
ENSG00000129214	SHBG
ENSG00000129315	CCNT1
ENSG00000129484	PARP2
ENSG00000129521	EGLN3
ENSG00000130304	SLC27A1
ENSG00000130413	STK33
ENSG00000130540	SULT4A1
ENSG00000130649	CYP2E1
ENSG00000130669	PAK4
ENSG00000130702	LAMA5
ENSG00000130758	MAP3K10
ENSG00000130816	DNMT1
ENSG00000131023	LATS1
ENSG00000131269	ABCB7
ENSG00000131389	SLC6A6
ENSG00000131471	AOC3
ENSG00000131686	CA6
ENSG00000131747	TOP2A
ENSG00000131759	RARA
ENSG00000131781	FMO5
ENSG00000132155	RAF1
ENSG00000132170	PPARG
ENSG00000132329	RAMP1
ENSG00000132356	PRKAA1
ENSG00000132437	DDC
ENSG00000132639	SNAP25
ENSG00000132671	SSTR4
ENSG00000132681	ATP1A4
ENSG00000132746	ALDH3B2
ENSG00000132964	CDK8
ENSG00000132965	ALOX5AP
ENSG00000133019	CHRM3
ENSG00000133059	DSTYK
ENSG00000133083	DCLK1
ENSG00000133101	CCNA1
ENSG00000133216	EPHB2
ENSG00000133433	GSTT2B
ENSG00000133731	IMPA1
ENSG00000133742	CA1
ENSG00000134057	CCNB1
ENSG00000134058	CDK7
ENSG00000134184	GSTM1
ENSG00000134201	GSTM5
ENSG00000134202	GSTM3
ENSG00000134259	NGF
ENSG00000134318	ROCK2
ENSG00000134352	IL6ST
ENSG00000134460	IL2RA
ENSG00000134489	HRH4
ENSG00000134538	SLCO1B1
ENSG00000134602
ENSG00000134640	MTNR1B
ENSG00000134716	CYP2J2
ENSG00000134780	DAGLA
ENSG00000134853	PDGFRA
ENSG00000135047	CTSL
ENSG00000135090	TAOK3
ENSG00000135226	UGT2B28
ENSG00000135250	SRPK2
ENSG00000135312	HTR1B
ENSG00000135318	NT5E
ENSG00000135333	EPHA7
ENSG00000135341	MAP3K7
ENSG00000135446	CDK4
ENSG00000135503	ACVR1B
ENSG00000135605	TEC
ENSG00000135679	MDM2
ENSG00000135702	CHST5
ENSG00000135766	EGLN1
ENSG00000135821	GLUL
ENSG00000135862	LAMC1
ENSG00000135902	CHRND
ENSG00000135914	HTR2B
ENSG00000135929	CYP27A1
ENSG00000136160	EDNRB
ENSG00000136213	CHST12
ENSG00000136235	GPNMB
ENSG00000136244	IL6
ENSG00000136531	SCN2A
ENSG00000136546	SCN7A
ENSG00000136573	BLK
ENSG00000136634	IL10
ENSG00000136807	CDK9
ENSG00000136875	PRPF4
ENSG00000136928	GABBR2
ENSG00000136943	CTSV
ENSG00000137070	IL11RA
ENSG00000137124	ALDH1B1
ENSG00000137193	PIM1
ENSG00000137204	SLC22A7
ENSG00000137252	HCRTR2
ENSG00000137267	TUBB2A
ENSG00000137275	RIPK1
ENSG00000137285	TUBB2B
ENSG00000137364	TPMT
ENSG00000137491	SLCO2B1
ENSG00000137509	PRCP
ENSG00000137571	SLCO5A1
ENSG00000137573	SULF1
ENSG00000137673	MMP7
ENSG00000137745	MMP13
ENSG00000137752	CASP1
ENSG00000137764	MAP2K5
ENSG00000137843	PAK6
ENSG00000137845	ADAM10
ENSG00000137860	SLC28A2
ENSG00000137869	CYP19A1
ENSG00000137975	CLCA2
ENSG00000138039	LHCGR
ENSG00000138061	CYP1B1
ENSG00000138074	SLC5A6
ENSG00000138109	CYP2C9
ENSG00000138115	CYP2C8
ENSG00000138160	KIF11
ENSG00000138356	AOX1
ENSG00000138379	MSTN
ENSG00000138435	CHRNA1
ENSG00000138448	ITGAV
ENSG00000138449	SLC40A1
ENSG00000138613	APH1B
ENSG00000138669	PRKG2
ENSG00000138685	FGF2
ENSG00000138696	BMPR1B
ENSG00000138735	PDE5A
ENSG00000138756	BMP2K
ENSG00000138769	CDKL2
ENSG00000138780	GSTCD
ENSG00000138814	PPP3CA
ENSG00000138823	MTTP
ENSG00000139155	SLCO1C1
ENSG00000139567	ACVRL1
ENSG00000139610	CELA1
ENSG00000139625	MAP3K12
ENSG00000139626	ITGB7
ENSG00000139874	SSTR1
ENSG00000140009	ESR2
ENSG00000140443	IGF1R
ENSG00000140459	CYP11A1
ENSG00000140465	CYP1A1
ENSG00000140474	ULK3
ENSG00000140505	CYP1A2
ENSG00000140538	NTRK3
ENSG00000140675	SLC5A2
ENSG00000140795	MYLK3
ENSG00000140798	ABCC12
ENSG00000140835	CHST4
ENSG00000140992	PDPK1
ENSG00000141458	NPC1
ENSG00000141503	MINK1
ENSG00000141510	TP53
ENSG00000141551	CSNK1D
ENSG00000141720	PIP4K2B
ENSG00000141736	ERBB2
ENSG00000141744	PNMT
ENSG00000142002	DPP9
ENSG00000142166	IFNAR1
ENSG00000142168	SOD1
ENSG00000142178	SIK1
ENSG00000142192	APP
ENSG00000142208	AKT1
ENSG00000142319	SLC6A3
ENSG00000142494	SLC47A1
ENSG00000142583	SLC2A5
ENSG00000142627	EPHA2
ENSG00000142731	PLK4
ENSG00000142973	CYP4B1
ENSG00000143149	ALDH9A1
ENSG00000143167	GPA33
ENSG00000143171	RXRG
ENSG00000143198	MGST3
ENSG00000143217	PVRL4
ENSG00000143257	NR1I3
ENSG00000143322	ABL2
ENSG00000143365	RORC
ENSG00000143387	CTSK
ENSG00000143398	PIP5K1A
ENSG00000143437	ARNT
ENSG00000143466	IKBKE
ENSG00000143498	TAF1A
ENSG00000143799	PARP1
ENSG00000143801	PSEN2
ENSG00000143819	EPHX1
ENSG00000143839	REN
ENSG00000143851	PTPN7
ENSG00000144230	GPR17
ENSG00000144285	SCN1A
ENSG00000144481	TRPM8
ENSG00000144671	SLC22A14
ENSG00000144852	NR1I2
ENSG00000144891	AGTR1
ENSG00000145242	EPHA5
ENSG00000145321	GC
ENSG00000145349	CAMK2D
ENSG00000145386	CCNA2
ENSG00000145545	SRD5A1
ENSG00000145777	TSLP
ENSG00000145839	IL9
ENSG00000145863	GABRA6
ENSG00000145864	GABRB2
ENSG00000145888	GLRA1
ENSG00000145949	MYLK4
ENSG00000146070	PLA2G7
ENSG00000146233	CYP39A1
ENSG00000146242	TPBG
ENSG00000146399	TAAR1
ENSG00000146477	SLC22A3
ENSG00000146648	EGFR
ENSG00000146872	TLK2
ENSG00000146904	EPHA1
ENSG00000147082	CCNB3
ENSG00000147099	HDAC8
ENSG00000147119	CHST7
ENSG00000147155	EBP
ENSG00000147246	HTR2C
ENSG00000147257	GPC3
ENSG00000147576	ADHFE1
ENSG00000147873	IFNA5
ENSG00000147955	SIGMAR1
ENSG00000148053	NTRK2
ENSG00000148154	UGCG
ENSG00000148344	PTGES
ENSG00000148400	NOTCH1
ENSG00000148408	CACNA1B
ENSG00000148660	CAMK2G
ENSG00000148680	HTR7
ENSG00000148795	CYP17A1
ENSG00000148834	GSTO1
ENSG00000148848	ADAM12
ENSG00000149269	PAK1
ENSG00000149294	NCAM1
ENSG00000149295	DRD2
ENSG00000149305	HTR3B
ENSG00000149403	GRIK4
ENSG00000149452	SLC22A8
ENSG00000149554	CHEK1
ENSG00000149742	SLC22A9
ENSG00000149968	MMP3
ENSG00000150093	ITGB1
ENSG00000150337	FCGR1A
ENSG00000150457	LATS2
ENSG00000150540	HNMT
ENSG00000150593	PDCD4
ENSG00000150594	ADRA2A
ENSG00000150782	IL18
ENSG00000151067	CACNA1C
ENSG00000151090	THRB
ENSG00000151224	MAT1A
ENSG00000151247	EIF4E
ENSG00000151422	FER
ENSG00000151577	DRD3
ENSG00000151617	EDNRA
ENSG00000151623	NR3C2
ENSG00000151665	PIGF
ENSG00000151694	ADAM17
ENSG00000151834	GABRA2
ENSG00000152270	PDE3B
ENSG00000152578	GRIA4
ENSG00000152601	MBNL1
ENSG00000152822	GRM1
ENSG00000153208	MERTK
ENSG00000153253	SCN3A
ENSG00000153923	CLCA3P
ENSG00000153956	CACNA2D1
ENSG00000154080	CHST9
ENSG00000154188	ANGPT1
ENSG00000154229	PRKCA
ENSG00000154310	TNIK
ENSG00000154928	EPHB1
ENSG00000155111	CDK19
ENSG00000155380	SLC16A1
ENSG00000155465	SLC7A7
ENSG00000155511	GRIA1
ENSG00000156006	NAT2
ENSG00000156096	UGT2B4
ENSG00000156103	MMP16
ENSG00000156222	SLC28A1
ENSG00000156427	FGF18
ENSG00000156711	MAPK13
ENSG00000156738	MS4A1
ENSG00000156873	PHKG2
ENSG00000157005	SST
ENSG00000157017	GHRL
ENSG00000157103	SLC6A1
ENSG00000157219	HTR5A
ENSG00000157227	MMP14
ENSG00000157326	DHRS4
ENSG00000157379	DHRS1
ENSG00000157388	CACNA1D
ENSG00000157404	KIT
ENSG00000157456	CCNB2
ENSG00000157540	DYRK1A
ENSG00000157764	BRAF
ENSG00000157765	SLC34A2
ENSG00000158104	HPD
ENSG00000158125	XDH
ENSG00000158296	SLC13A3
ENSG00000158748	HTR6
ENSG00000158825	CDA
ENSG00000159110	IFNAR2
ENSG00000159128	IFNGR2
ENSG00000159131	GART
ENSG00000159164	SV2A
ENSG00000159228	CBR1
ENSG00000159231	CBR3
ENSG00000159423	ALDH4A1
ENSG00000159640	ACE
ENSG00000159958	TNFRSF13C
ENSG00000160013	PTGIR
ENSG00000160179	ABCG1
ENSG00000160223	ICOSLG
ENSG00000160255	ITGB2
ENSG00000160396	HIPK4
ENSG00000160469	BRSK1
ENSG00000160551	TAOK1
ENSG00000160584	SIK3
ENSG00000160683	CXCR5
ENSG00000160712	IL6R
ENSG00000160716	CHRNB2
ENSG00000160752	FDPS
ENSG00000160789	LMNA
ENSG00000160791	CCR5
ENSG00000160801	PTH1R
ENSG00000160867	FGFR4
ENSG00000160868	CYP3A4
ENSG00000160870	CYP3A7
ENSG00000160882	CYP11B1
ENSG00000160951	PTGER1
ENSG00000161509	GRIN2C
ENSG00000161638	ITGA5
ENSG00000161905	ALOX15
ENSG00000162009	SSTR5
ENSG00000162302	RPS6KA4
ENSG00000162409	PRKAA2
ENSG00000162434	JAK1
ENSG00000162496	DHRS3
ENSG00000162733	DDR2
ENSG00000162736	NCSTN
ENSG00000163131	CTSS
ENSG00000163235	TGFA
ENSG00000163285	GABRG1
ENSG00000163288	GABRB1
ENSG00000163349	HIPK1
ENSG00000163393	SLC22A15
ENSG00000163394	CCKAR
ENSG00000163399	ATP1A1
ENSG00000163406	SLC15A2
ENSG00000163464	CXCR1
ENSG00000163485	ADORA1
ENSG00000163513	TGFBR2
ENSG00000163517	HDAC11
ENSG00000163545	NUAK2
ENSG00000163558	PRKCI
ENSG00000163586	FABP1
ENSG00000163599	CTLA4
ENSG00000163600	ICOS
ENSG00000163673	DCLK3
ENSG00000163823	CCR1
ENSG00000163873	GRIK3
ENSG00000163932	PRKCD
ENSG00000164024	METAP1
ENSG00000164078	MST1R
ENSG00000164082	GRM2
ENSG00000164129	NPY5R
ENSG00000164136	IL15
ENSG00000164171	ITGA2
ENSG00000164270	HTR4
ENSG00000164344	KLKB1
ENSG00000164400	CSF2
ENSG00000164418	GRIK2
ENSG00000164535	DAGLB
ENSG00000164543	STK17A
ENSG00000164647	STEAP1
ENSG00000164690	SHH
ENSG00000164733	CTSB
ENSG00000164742	ADCY1
ENSG00000164776	PHKG1
ENSG00000164850	GPER1
ENSG00000164867	NOS3
ENSG00000164879	CA3
ENSG00000164885	CDK5
ENSG00000164904	ALDH7A1
ENSG00000165025	SYK
ENSG00000165029	ABCA1
ENSG00000165092	ALDH1A1
ENSG00000165240	ATP7A
ENSG00000165304	MELK
ENSG00000165409	TSHR
ENSG00000165646	SLC18A2
ENSG00000165731	RET
ENSG00000165841	CYP2C19
ENSG00000166148	AVPR1A
ENSG00000166206	GABRB3
ENSG00000166501	PRKCB
ENSG00000166603	MC4R
ENSG00000166736	HTR3A
ENSG00000166741	NNMT
ENSG00000166794	PPIB
ENSG00000166851	PLK1
ENSG00000167165	UGT1A6
ENSG00000167244	IGF2
ENSG00000167325	RRM1
ENSG00000167346	MMP26
ENSG00000167397	VKORC1
ENSG00000167434	CA4
ENSG00000167468	GPX4
ENSG00000167536	DHRS13
ENSG00000167600	CYP2S1
ENSG00000167601	AXL
ENSG00000167653	PSCA
ENSG00000167657	DAPK3
ENSG00000167658	EEF2
ENSG00000167723	TRPV3
ENSG00000167900	TK1
ENSG00000167910	CYP7A1
ENSG00000167941	SOST
ENSG00000168065	SLC22A11
ENSG00000168067	MAP4K2
ENSG00000168229	PTGDR
ENSG00000168298	HIST1H1E
ENSG00000168356	SCN11A
ENSG00000168398	BDKRB2
ENSG00000168412	MTNR1A
ENSG00000168522	FNTA
ENSG00000168539	CHRM1
ENSG00000168610	STAT3
ENSG00000168615	ADAM9
ENSG00000168748	CA7
ENSG00000168765	GSTM4
ENSG00000168830	HTR1E
ENSG00000168959	GRM5
ENSG00000169032	MAP2K1
ENSG00000169083	AR
ENSG00000169084	DHRSX
ENSG00000169174	PCSK9
ENSG00000169194	IL13
ENSG00000169239	CA5B
ENSG00000169245	CXCL10
ENSG00000169252	ADRB2
ENSG00000169313	P2RY12
ENSG00000169398	PTK2
ENSG00000169403	PTAFR
ENSG00000169418	NPR1
ENSG00000169427	KCNK9
ENSG00000169429	IL8
ENSG00000169432	SCN9A
ENSG00000169442	CD52
ENSG00000169676	DRD5
ENSG00000169710	FASN
ENSG00000169783	LINGO1
ENSG00000169836	TACR3
ENSG00000169967	MAP3K2
ENSG00000170145	SIK2
ENSG00000170175	CHRNB1
ENSG00000170209	ANKK1
ENSG00000170214	ADRA1B
ENSG00000170312	CDK1
ENSG00000170421	KRT8
ENSG00000170425	ADORA2B
ENSG00000170430	MGMT
ENSG00000170458	CD14
ENSG00000170558	CDH2
ENSG00000170820	FSHR
ENSG00000170899	GSTA4
ENSG00000170956	CEACAM3
ENSG00000170989	S1PR1
ENSG00000171094	ALK
ENSG00000171105	INSR
ENSG00000171132	PRKCE
ENSG00000171189	GRIK1
ENSG00000171234	UGT2B7
ENSG00000171298	GAA
ENSG00000171303	KCNK3
ENSG00000171310	CHST11
ENSG00000171345	KRT19
ENSG00000171408	PDE7B
ENSG00000171428	NAT1
ENSG00000171497	PPID
ENSG00000171522	PTGER4
ENSG00000171552	BCL2L1
ENSG00000171557	FGG
ENSG00000171560	FGA
ENSG00000171564	FGB
ENSG00000171608	PIK3CD
ENSG00000171720	HDAC3
ENSG00000171759	PAH
ENSG00000171791	BCL2
ENSG00000171848	RRM2
ENSG00000171873	ADRA1D
ENSG00000171903	CYP4F11
ENSG00000172037	LAMB2
ENSG00000172062	SMN1
ENSG00000172156	CCL11
ENSG00000172270	BSG
ENSG00000172572	PDE3A
ENSG00000172817	CYP7B1
ENSG00000172819	RARG
ENSG00000172831	CES2
ENSG00000172889	EGFL7
ENSG00000172893	DHCR7
ENSG00000172940	SLC22A13
ENSG00000172955	ADH6
ENSG00000173020	ADRBK1
ENSG00000173153	ESRRA
ENSG00000173175	ADCY5
ENSG00000173198	CYSLTR1
ENSG00000173327	MAP3K11
ENSG00000173511	VEGFB
ENSG00000173585	CCR9
ENSG00000173597	SULT1B1
ENSG00000173610	UGT2A1
ENSG00000173638	SLC19A1
ENSG00000173930	SLCO4C1
ENSG00000174156	GSTA3
ENSG00000174175	SELP
ENSG00000174292	TNK1
ENSG00000174417	TRHR
ENSG00000174607	UGT8
ENSG00000174640	SLCO2A1
ENSG00000174669	SLC29A2
ENSG00000174672	BRSK2
ENSG00000174775	HRAS
ENSG00000174807	CD248
ENSG00000174990	CA5A
ENSG00000175003	SLC22A1
ENSG00000175040	CHST2
ENSG00000175206	NPPA
ENSG00000175264	CHST1
ENSG00000175305	CCNE2
ENSG00000175344	CHRNA7
ENSG00000175535	PNLIP
ENSG00000175591	P2RY2
ENSG00000175756	AURKAIP1
ENSG00000176014	TUBB6
ENSG00000176105	YES1
ENSG00000176136	MC5R
ENSG00000176153	GPX2
ENSG00000176387	HSD11B2
ENSG00000176444	CLK2
ENSG00000176463	SLCO3A1
ENSG00000176601	MAP3K19
ENSG00000176749	CDK5R1
ENSG00000176884	GRIN1
ENSG00000176890	TYMS
ENSG00000177084	POLE
ENSG00000177169	ULK1
ENSG00000177189	RPS6KA3
ENSG00000177455	CD19
ENSG00000177628	GBA
ENSG00000177663	IL17RA
ENSG00000178035	IMPDH2
ENSG00000178084	HTR3C
ENSG00000178394	HTR1A
ENSG00000178467	P4HTM
ENSG00000178562	CD28
ENSG00000178568	ERBB4
ENSG00000178607	ERN1
ENSG00000178623	GPR35
ENSG00000178950	GAK
ENSG00000178999	AURKB
ENSG00000179097	HTR1F
ENSG00000179142	CYP11B2
ENSG00000179546	HTR1D
ENSG00000179603	GRM8
ENSG00000179921	GPBAR1
ENSG00000180176	TH
ENSG00000180210	F2
ENSG00000180370	PAK2
ENSG00000180432	CYP8B1
ENSG00000180616	SSTR2
ENSG00000180638	SLC47A2
ENSG00000180720	CHRM4
ENSG00000180739	S1PR5
ENSG00000180767	CHST13
ENSG00000180772	AGTR2
ENSG00000180815	MAP3K15
ENSG00000180871	CXCR2
ENSG00000180914	OXTR
ENSG00000181019	NQO1
ENSG00000181072	CHRM2
ENSG00000181085	MAPK15
ENSG00000181104	F2R
ENSG00000181143	MUC16
ENSG00000181408	UTS2R
ENSG00000181856	SLC2A4
ENSG00000182256	GABRG3
ENSG00000182333	LIPF
ENSG00000182541	LIMK2
ENSG00000182578	CSF1R
ENSG00000182580	EPHB3
ENSG00000182782	HCAR2
ENSG00000182793	GSTA5
ENSG00000182866	LCK
ENSG00000183044	ABAT
ENSG00000183049	CAMK1D
ENSG00000183134	PTGDR2
ENSG00000183196	CHST6
ENSG00000183317	EPHA10
ENSG00000183421	RIPK4
ENSG00000183454	GRIN2A
ENSG00000183473	SSTR3
ENSG00000183735	TBK1
ENSG00000183765	CHEK2
ENSG00000183813	CCR4
ENSG00000183873	SCN5A
ENSG00000183943	PRKX
ENSG00000184156	KCNQ3
ENSG00000184160	ADRA2C
ENSG00000184216	IRAK1
ENSG00000184254	ALDH1A3
ENSG00000184304	PRKD1
ENSG00000184343	SRPK3
ENSG00000184357	HIST1H1B
ENSG00000184371	CSF1
ENSG00000184428	TOP1MT
ENSG00000184544	DHRS7C
ENSG00000184588	PDE4B
ENSG00000184674	GSTT1
ENSG00000184845	DRD1
ENSG00000184937	WT1
ENSG00000184984	CHRM5
ENSG00000184999	SLC22A10
ENSG00000185010	F8
ENSG00000185015	CA13
ENSG00000185231	MC2R
ENSG00000185291	IL3RA
ENSG00000185313	SCN10A
ENSG00000185386	MAPK11
ENSG00000185499	MUC1
ENSG00000185513	L3MBTL1
ENSG00000185559	DLK1
ENSG00000185664	PMEL
ENSG00000185686	PRAME
ENSG00000185760	KCNQ5
ENSG00000185974	GRK1
ENSG00000186009	ATP4B
ENSG00000186038	HTR3E
ENSG00000186090	HTR3D
ENSG00000186104	CYP2R1
ENSG00000186115	CYP4F2
ENSG00000186160	CYP4Z1
ENSG00000186204	CYP4F12
ENSG00000186297	GABRA5
ENSG00000186318	BACE1
ENSG00000186350	RXRA
ENSG00000186526	CYP4F8
ENSG00000186529	CYP4F3
ENSG00000186716	BCR
ENSG00000186795	KCNK18
ENSG00000186803	IFNA10
ENSG00000186827	TNFRSF4
ENSG00000186868	MAPT
ENSG00000186891	TNFRSF18
ENSG00000186951	PPARA
ENSG00000187010	RHD
ENSG00000187048	CYP4A11
ENSG00000187134	AKR1C1
ENSG00000187258	NPSR1
ENSG00000187266	EPOR
ENSG00000187486	KCNJ11
ENSG00000187553	CYP26C1
ENSG00000187630	DHRS4L2
ENSG00000187758	ADH1A
ENSG00000187837	HIST1H1C
ENSG00000188130	MAPK12
ENSG00000188229	TUBB4B
ENSG00000188257	PLA2G2A
ENSG00000188379	IFNA2
ENSG00000188389	PDCD1
ENSG00000188404	SELL
ENSG00000188641	DPYD
ENSG00000188778	ADRB3
ENSG00000188784	PLA2G2E
ENSG00000188822	CNR2
ENSG00000188906	LRRK2
ENSG00000189013	KIR2DL4
ENSG00000189060	H1F0
ENSG00000189091	SF3B3
ENSG00000189221	MAOA
ENSG00000196126	HLA-DRB1
ENSG00000196132	MYT1
ENSG00000196139	AKR1C3
ENSG00000196188	CTSE
ENSG00000196218	RYR1
ENSG00000196230	TUBB
ENSG00000196262	PPIA
ENSG00000196305	IARS
ENSG00000196344	ADH7
ENSG00000196352	CD55
ENSG00000196411	EPHB4
ENSG00000196468	FGF16
ENSG00000196498	NCOR2
ENSG00000196502	SULT1A1
ENSG00000196517	SLC6A9
ENSG00000196549	MME
ENSG00000196557	CACNA1H
ENSG00000196569	LAMA2
ENSG00000196591	HDAC2
ENSG00000196611	MMP1
ENSG00000196616	ADH1B
ENSG00000196620	UGT2B15
ENSG00000196639	HRH1
ENSG00000196664	TLR7
ENSG00000196689	TRPV1
ENSG00000196730	DAPK1
ENSG00000196811	CHRNG
ENSG00000196839	ADA
ENSG00000196876	SCN8A
ENSG00000196878	LAMB3
ENSG00000197122	SRC
ENSG00000197150	ABCB8
ENSG00000197165	SULT1A2
ENSG00000197208	SLC22A4
ENSG00000197299	BLM
ENSG00000197375	SLC22A5
ENSG00000197386	HTT
ENSG00000197408	CYP2B6
ENSG00000197442	MAP3K5
ENSG00000197446	CYP2F1
ENSG00000197448	GSTK1
ENSG00000197506	SLC28A3
ENSG00000197561	ELANE
ENSG00000197616	MYH6
ENSG00000197635	DPP4
ENSG00000197646	PDCD1LG2
ENSG00000197766	CFD
ENSG00000197838	CYP2A13
ENSG00000197888	UGT2B17
ENSG00000197891	SLC22A12
ENSG00000197894	ADH5
ENSG00000197901	SLC22A6
ENSG00000197919	IFNA1
ENSG00000198001	IRAK4
ENSG00000198049	AVPR1B
ENSG00000198074	AKR1B10
ENSG00000198077	CYP2A7
ENSG00000198099	ADH4
ENSG00000198121	LPAR1
ENSG00000198189	HSD17B11
ENSG00000198203	SULT1C2
ENSG00000198223	CSF2RA
ENSG00000198355	PIM3
ENSG00000198400	NTRK1
ENSG00000198431	TXNRD1
ENSG00000198502	HLA-DRB5
ENSG00000198598	MMP17
ENSG00000198691	ABCA4
ENSG00000198704	GPX6
ENSG00000198734	F5
ENSG00000198785	GRIN3A
ENSG00000198793	MTOR
ENSG00000198805	PNP
ENSG00000198822	GRM3
ENSG00000198838	RYR3
ENSG00000198848	CES1
ENSG00000198851	CD3E
ENSG00000198900	TOP1
ENSG00000198909	MAP3K3
ENSG00000198947	DMD
ENSG00000203797	DDO
ENSG00000203859	HSD3B2
ENSG00000204231	RXRB
ENSG00000204264	PSMB8
ENSG00000204287	HLA-DRA
ENSG00000204385	SLC44A4
ENSG00000204427	ABHD16A
ENSG00000204580	DDR1
ENSG00000204681	GABBR1
ENSG00000204983	PRSS1
ENSG00000205155	PSENEN
ENSG00000205268	PDE7A
ENSG00000205359	SLCO6A1
ENSG00000205571	SMN2
ENSG00000205755	CRLF2
ENSG00000206503	HLA-A
ENSG00000211445	GPX3
ENSG00000211452	DIO1
ENSG00000211699	TRGV3
ENSG00000211707	TRBV7-1
ENSG00000211810	TRAV29DV5
ENSG00000211891	IGHE
ENSG00000212122	TSSK1B
ENSG00000213341	CHUK
ENSG00000213366	GSTM2
ENSG00000213694	S1PR3
ENSG00000213759	UGT2B11
ENSG00000213903	LTB4R
ENSG00000213923	CSNK1E
ENSG00000214042	IFNA7
ENSG00000214102	WEE2
ENSG00000215182	MUC5AC
ENSG00000215644	GCGR
ENSG00000220205	VAMP2
ENSG00000221867	MAGEA3
ENSG00000222040	ADRA2B
ENSG00000226979	LTA
ENSG00000227507	LTB
ENSG00000228716	DHFR
ENSG00000229164	TRAC
ENSG00000232810	TNF
ENSG00000233276	GPX1
ENSG00000236637	IFNA4
ENSG00000239697	TNFSF12
ENSG00000239732	TLR9
ENSG00000240224	UGT1A5
ENSG00000241119	UGT1A9
ENSG00000241186	TDGF1
ENSG00000241635	UGT1A8
ENSG00000242366	UGT1A1
ENSG00000242515	UGT1A10
ENSG00000243135	UGT1A3
ENSG00000243480	AMY2A
ENSG00000243772	KIR2DL3
ENSG00000243955	GSTA1
ENSG00000244067	GSTA2
ENSG00000244122	UGT1A7
ENSG00000244474	UGT1A4
ENSG00000248144	ADH1C
ENSG00000254087	LYN
ENSG00000255974	CYP2A6
ENSG00000256713	PGA5
ENSG00000257335	MGAM
ENSG00000257365	FNTB
ENSG00000258429	PDF
ENSG00000258839	MC1R
ENSG00000258947
ENSG00000259207	ITGB3
ENSG00000261052	SULT1A3
ENSG00000267534	S1PR2
ENSG00000269858	EGLN2
ENSG00000270024	C8orf44-SGK3
ENSG00000273079	GRIN2B
ENSG00000001036	FUCA2
ENSG00000001084	GCLC
ENSG00000002330	BAD
ENSG00000002726	AOC1
ENSG00000004487	KDM1A
ENSG00000005339	CREBBP
ENSG00000006062	MAP3K14
ENSG00000006634	DBF4
ENSG00000006837	CDKL3
ENSG00000007952	NOX1
ENSG00000008118	CAMK1G
ENSG00000008128	CDK11A
ENSG00000008516	MMP25
ENSG00000010219	DYRK4
ENSG00000010379	SLC6A13
ENSG00000010438	PRSS3
ENSG00000011304	PTBP1
ENSG00000011405	PIK3C2A
ENSG00000011422	PLAUR
ENSG00000011485	PPP5C
ENSG00000012048	BRCA1
ENSG00000014216	CAPN1
ENSG00000014257	ACPP
ENSG00000025434	NR1H3
ENSG00000025708	TYMP
ENSG00000027644	INSRR
ENSG00000031544	NR2E3
ENSG00000033178	UBA6
ENSG00000036473	OTC
ENSG00000036565	SLC18A1
ENSG00000036672	USP2
ENSG00000041880	PARP3
ENSG00000044574	HSPA5
ENSG00000049247	UTS2
ENSG00000051180	RAD51
ENSG00000055332	EIF2AK2
ENSG00000055732	MCOLN3
ENSG00000056291	NPFFR2
ENSG00000057252	SOAT1
ENSG00000058091	CDK14
ENSG00000059758	CDK17
ENSG00000060982	BCAT1
ENSG00000064601	CTSA
ENSG00000064651	SLC12A2
ENSG00000064687	ABCA7
ENSG00000065427	KARS
ENSG00000065833	ME1
ENSG00000066044	ELAVL1
ENSG00000066135	KDM4A
ENSG00000068903	SIRT2
ENSG00000068976	PYGM
ENSG00000069956	MAPK6
ENSG00000070501	POLB
ENSG00000070610	GBA2
ENSG00000070759	TESK2
ENSG00000070770	CSNK2A2
ENSG00000070831	CDC42
ENSG00000071909	MYO3B
ENSG00000073009	IKBKG
ENSG00000073060	SCARB1
ENSG00000074047	GLI2
ENSG00000074416	MGLL
ENSG00000074603	DPP8
ENSG00000075673	ATP12A
ENSG00000076555	ACACB
ENSG00000077616	NAALAD2
ENSG00000078061	ARAF
ENSG00000078142	PIK3C3
ENSG00000078549	ADCYAP1R1
ENSG00000079215	SLC1A3
ENSG00000079435	LIPE
ENSG00000080618	CPB2
ENSG00000080709	KCNN2
ENSG00000084072	PPIE
ENSG00000084774	CAD
ENSG00000085377	PREP
ENSG00000086061	DNAJA1
ENSG00000086232	EIF2AK1
ENSG00000086696	HSD17B2
ENSG00000086991	NOX4
ENSG00000087095	NLK
ENSG00000088305	DNMT3B
ENSG00000088926	F11
ENSG00000089022	MAPKAPK5
ENSG00000089041	P2RX7
ENSG00000089050	RBBP9
ENSG00000089685	BIRC5
ENSG00000091428	RAPGEF4
ENSG00000091704	CPA1
ENSG00000092295	TGM1
ENSG00000092531	SNAP23
ENSG00000095015	MAP3K1
ENSG00000095777	MYO3A
ENSG00000097046	CDC7
ENSG00000099194	SCD
ENSG00000099810	MTAP
ENSG00000100219	XBP1
ENSG00000100300	TSPO
ENSG00000100312	ACR
ENSG00000100324	TAB1
ENSG00000100393	EP300
ENSG00000100448	CTSG
ENSG00000100453	GZMB
ENSG00000100490	CDKL1
ENSG00000100504	PYGL
ENSG00000100906	NFKBIA
ENSG00000101049	SGK2
ENSG00000101160	CTSZ
ENSG00000101224	CDC25B
ENSG00000101323	HAO1
ENSG00000101444	AHCY
ENSG00000101670	LIPG
ENSG00000101916	TLR8
ENSG00000101945	SUV39H1
ENSG00000101958	GLRA2
ENSG00000101981	F9
ENSG00000102172	SMS
ENSG00000102195	GPR50
ENSG00000102239	BRS3
ENSG00000102554	KLF5
ENSG00000102699	PARP4
ENSG00000103150	MLYCD
ENSG00000103319	EEF2K
ENSG00000103811	CTSH
ENSG00000104332	SFRP1
ENSG00000104885	DOT1L
ENSG00000105143	SLC1A6
ENSG00000105426	PTPRS
ENSG00000105486	LIG1
ENSG00000105492	SIGLEC6
ENSG00000105501	SIGLEC5
ENSG00000105642	KCNN1
ENSG00000105835	NAMPT
ENSG00000106018	VIPR2
ENSG00000106100	NOD1
ENSG00000106144	CASP2
ENSG00000106366	SERPINE1
ENSG00000106633	GCK
ENSG00000106682	EIF4H
ENSG00000106683	LIMK1
ENSG00000107077	KDM4C
ENSG00000107593	PKD2L1
ENSG00000107779	BMPR1A
ENSG00000107798	LIPA
ENSG00000107968	MAP3K8
ENSG00000108179	PPIF
ENSG00000108379	WNT3
ENSG00000108479	GALK1
ENSG00000108788	MLX
ENSG00000108839	ALOX12
ENSG00000108861	DUSP3
ENSG00000109321	AREG
ENSG00000109323	MANBA
ENSG00000109576	AADAT
ENSG00000109861	CTSC
ENSG00000109991	P2RX3
ENSG00000110090	CPT1A
ENSG00000110436	SLC1A2
ENSG00000110881	ASIC1
ENSG00000110887	DAO
ENSG00000110911	SLC11A2
ENSG00000111199	TRPV4
ENSG00000111640	GAPDH
ENSG00000111716	LDHB
ENSG00000111725	PRKAB1
ENSG00000111886	GABRR2
ENSG00000112079	STK38
ENSG00000112245	PTP4A1
ENSG00000112486	CCR6
ENSG00000112701	SENP6
ENSG00000113262	GRM6
ENSG00000113407	TARS
ENSG00000113441	LNPEP
ENSG00000114166	KAT2B
ENSG00000114491	UMPS
ENSG00000114670	NEK11
ENSG00000114738	MAPKAPK3
ENSG00000114739	ACVR2B
ENSG00000114812	VIPR1
ENSG00000114854	TNNC1
ENSG00000114857	NKTR
ENSG00000114904	NEK4
ENSG00000114999	TTL
ENSG00000115233	PSMD14
ENSG00000115252	PDE1A
ENSG00000115415	STAT1
ENSG00000115457	IGFBP2
ENSG00000115461	IGFBP5
ENSG00000115665	SLC5A7
ENSG00000115687	PASK
ENSG00000115828	QPCT
ENSG00000115919	KYNU
ENSG00000116014	KISS1R
ENSG00000116016	EPAS1
ENSG00000116039	ATP6V1B1
ENSG00000116171	SCP2
ENSG00000116237	ICMT
ENSG00000116337	AMPD2
ENSG00000116649	SRM
ENSG00000116748	AMPD1
ENSG00000116882	HAO2
ENSG00000117009	KMO
ENSG00000117152	RGS4
ENSG00000117266	CDK18
ENSG00000117298	ECE1
ENSG00000117308	GALE
ENSG00000117394	SLC2A1
ENSG00000117834	SLC5A9
ENSG00000118194	TNNT2
ENSG00000118515	SGK1
ENSG00000118762	PKD2
ENSG00000118939	UCHL3
ENSG00000119121	TRPM6
ENSG00000119408	NEK6
ENSG00000119638	NEK9
ENSG00000119912	IDE
ENSG00000119915	ELOVL3
ENSG00000120054	CPN1
ENSG00000120868	APAF1
ENSG00000121774	KHDRBS1
ENSG00000121858	TNFSF10
ENSG00000121989	ACVR2A
ENSG00000122012	SV2C
ENSG00000122121	XPNPEP2
ENSG00000122861	PLAU
ENSG00000122873	CISD1
ENSG00000123268	ATF1
ENSG00000123358	NR4A1
ENSG00000123360	PDE1B
ENSG00000123454	DBH
ENSG00000123700	KCNJ2
ENSG00000123815	ADCK4
ENSG00000123992	DNPEP
ENSG00000124140	SLC12A5
ENSG00000124151	NCOA3
ENSG00000124253	PCK1
ENSG00000124299	PEPD
ENSG00000124491	F13A1
ENSG00000124493	GRM4
ENSG00000124762	CDKN1A
ENSG00000124767	GLO1
ENSG00000125378	BMP4
ENSG00000125780	TGM3
ENSG00000126012	KDM5C
ENSG00000126247	CAPNS1
ENSG00000126261	UBA2
ENSG00000126262	FFAR2
ENSG00000126368	NR1D1
ENSG00000126561	STAT5A
ENSG00000126602	TRAP1
ENSG00000127329	PTPRB
ENSG00000127445	PIN1
ENSG00000127472	PLA2G5
ENSG00000127564	PKMYT1
ENSG00000127947	PTPN12
ENSG00000128285	MCHR1
ENSG00000128310	GALR3
ENSG00000128383	APOBEC3A
ENSG00000128951	DUT
ENSG00000129167	TPH1
ENSG00000129219	PLD2
ENSG00000129450	SIGLEC9
ENSG00000129473	BCL2L2
ENSG00000129991	TNNI3
ENSG00000130037	KCNA5
ENSG00000130164	LDLR
ENSG00000130234	ACE2
ENSG00000130821	SLC6A8
ENSG00000130948	HSD17B3
ENSG00000131203	IDO1
ENSG00000131408	NR1H2
ENSG00000131473	ACLY
ENSG00000131480	AOC2
ENSG00000131482	G6PC
ENSG00000132142	ACACA
ENSG00000132164	SLC6A11
ENSG00000132196	HSD17B7
ENSG00000132670	PTPRA
ENSG00000132840	BHMT2
ENSG00000132906	CASP9
ENSG00000132915	PDE6A
ENSG00000133056	PIK3C2B
ENSG00000133275	CSNK1G2
ENSG00000133706	LARS
ENSG00000133805	AMPD3
ENSG00000134072	CAMK1
ENSG00000134216	CHIA
ENSG00000134242	PTPN22
ENSG00000134333	LDHA
ENSG00000134480	CCNH
ENSG00000134684	YARS
ENSG00000134817	APLNR
ENSG00000134899	ERCC5
ENSG00000135124	P2RX4
ENSG00000135486	HNRNPA1
ENSG00000135577	NMBR
ENSG00000135587	SMPD2
ENSG00000135678	CPM
ENSG00000135898	GPR55
ENSG00000136098	NEK3
ENSG00000136448	NMT1
ENSG00000136810	TXN
ENSG00000136869	TLR4
ENSG00000136877	FPGS
ENSG00000136931	NR5A1
ENSG00000136960	ENPP2
ENSG00000137055	PLAA
ENSG00000137168	PPIL1
ENSG00000137563	GGH
ENSG00000137601	NEK1
ENSG00000137674	MMP20
ENSG00000137675	MMP27
ENSG00000137875	BCL2L10
ENSG00000137948	BRDT
ENSG00000138030	KHK
ENSG00000138032	PPM1B
ENSG00000138207	RBP4
ENSG00000138363	ATIC
ENSG00000138395	CDK15
ENSG00000138398	PPIG
ENSG00000138468	SENP7
ENSG00000138622	HCN4
ENSG00000138744	NAAA
ENSG00000138792	ENPEP
ENSG00000138794	CASP6
ENSG00000139144	PIK3C2G
ENSG00000139190	VAMP1
ENSG00000139287	TPH2
ENSG00000139687	RB1
ENSG00000140263	SORD
ENSG00000140287	HDC
ENSG00000140379	BCL2A1
ENSG00000140943	MBTPS1
ENSG00000141401	IMPA2
ENSG00000141753	IGFBP4
ENSG00000141837	CACNA1A
ENSG00000141867	BRD4
ENSG00000142082	SIRT3
ENSG00000142149	HUNK
ENSG00000142230	SAE1
ENSG00000142453	CARM1
ENSG00000142515	KLK3
ENSG00000142619	PADI3
ENSG00000142623	PADI1
ENSG00000142657	PGD
ENSG00000142733	MAP3K6
ENSG00000142875	PRKACB
ENSG00000142920	ADC
ENSG00000142949	PTPRF
ENSG00000143224	PPOX
ENSG00000143384	MCL1
ENSG00000143393	PI4KB
ENSG00000143479	DYRK3
ENSG00000143603	KCNN3
ENSG00000143627	PKLR
ENSG00000143727	ACP1
ENSG00000143776	CDC42BPA
ENSG00000143933	CALM2
ENSG00000144407	PTH2R
ENSG00000144476	ACKR3
ENSG00000144579	CTDSP1
ENSG00000144959	NCEH1
ENSG00000145284	SCD5
ENSG00000145335	SNCA
ENSG00000145384	FABP2
ENSG00000145451	GLRA3
ENSG00000145632	PLK2
ENSG00000145675	PIK3R1
ENSG00000145692	BHMT
ENSG00000145730	PAM
ENSG00000145982	FARS2
ENSG00000146276	GABRR1
ENSG00000146674	IGFBP3
ENSG00000146678	IGFBP1
ENSG00000147044	CASK
ENSG00000147262	GPR119
ENSG00000147432	CHRNB3
ENSG00000147434	CHRNA6
ENSG00000148734	NPFFR1
ENSG00000148832	PAOX
ENSG00000149311	ATM
ENSG00000149418	ST14
ENSG00000149451	ADAM33
ENSG00000149930	TAOK2
ENSG00000151292	CSNK1G3
ENSG00000151414	NEK7
ENSG00000151552	QDPR
ENSG00000151632	AKR1C2
ENSG00000151651	ADAM8
ENSG00000151704	KCNJ1
ENSG00000151790	TDO2
ENSG00000152034	MCHR2
ENSG00000152256	PDK1
ENSG00000152495	CAMK4
ENSG00000152689	RASGRP3
ENSG00000152904	GGPS1
ENSG00000152953	STK32B
ENSG00000153002	CPB1
ENSG00000153201	RANBP2
ENSG00000153234	NR4A2
ENSG00000153802	TMPRSS11D
ENSG00000154025	SLC5A10
ENSG00000154277	UCHL1
ENSG00000154678	PDE1C
ENSG00000154734	ADAMTS1
ENSG00000154736	ADAMTS5
ENSG00000155096	AZIN1
ENSG00000156110	ADK
ENSG00000156113	KCNMA1
ENSG00000156136	DCK
ENSG00000156510	HKDC1
ENSG00000157106	SMG1
ENSG00000157184	CPT2
ENSG00000157554	ERG
ENSG00000157778	PSMG3
ENSG00000158402	CDC25C
ENSG00000158786	PLA2G2F
ENSG00000158859	ADAMTS4
ENSG00000158865	SLC5A11
ENSG00000159267	HLCS
ENSG00000159403	C1R
ENSG00000159593	NAE1
ENSG00000159788	RGS12
ENSG00000160014	CALM3
ENSG00000160191	PDE9A
ENSG00000160211	G6PD
ENSG00000160285	LSS
ENSG00000160307	S100B
ENSG00000161570	CCL5
ENSG00000161960	EIF4A1
ENSG00000162383	SLC1A7
ENSG00000162438	CTRC
ENSG00000162551	ALPL
ENSG00000162692	VCAM1
ENSG00000162711	NLRP3
ENSG00000162728	KCNJ9
ENSG00000162881	OXER1
ENSG00000162889	MAPKAPK2
ENSG00000162909	CAPN2
ENSG00000163050	ADCK3
ENSG00000163098	BIRC8
ENSG00000163106	HPGDS
ENSG00000163286	ALPPL2
ENSG00000163295	ALPI
ENSG00000163482	STK36
ENSG00000163629	PTPN13
ENSG00000163631	ALB
ENSG00000163751	CPA3
ENSG00000163788	SNRK
ENSG00000163931	TKT
ENSG00000164045	CDC25A
ENSG00000164116	GUCY1A3
ENSG00000164120	HPGD
ENSG00000164128	NPY1R
ENSG00000164219	PGGT1B
ENSG00000164251	F2RL1
ENSG00000164305	CASP3
ENSG00000164362	TERT
ENSG00000164588	HCN1
ENSG00000165140	FBP1
ENSG00000165168	CYBB
ENSG00000165280	VCP
ENSG00000165591	FAAH2
ENSG00000165704	HPRT1
ENSG00000165752	STK32C
ENSG00000165806	CASP7
ENSG00000165862	PNLIPRP2
ENSG00000165970	SLC6A5
ENSG00000166192	SENP8
ENSG00000166483	WEE1
ENSG00000166484	MAPK7
ENSG00000166548	TK2
ENSG00000166598	HSP90B1
ENSG00000166670	MMP10
ENSG00000166825	ANPEP
ENSG00000166828	SCNN1G
ENSG00000166888	STAT6
ENSG00000166908	PIP4K2C
ENSG00000166948	TGM6
ENSG00000166949	SMAD3
ENSG00000166986	MARS
ENSG00000167114	SLC27A4
ENSG00000167207	NOD2
ENSG00000167261	DPEP2
ENSG00000167280	ENGASE
ENSG00000167508	MVD
ENSG00000167748	KLK1
ENSG00000167779	IGFBP6
ENSG00000167780	SOAT2
ENSG00000168036	CTNNB1
ENSG00000168078	PBK
ENSG00000168329	CX3CR1
ENSG00000168397	ATG4B
ENSG00000168447	SCNN1B
ENSG00000168487	BMP1
ENSG00000168496	FEN1
ENSG00000168646	AXIN2
ENSG00000168925	CTRB1
ENSG00000168938	PPIC
ENSG00000169118	CSNK1G1
ENSG00000169302	STK32A
ENSG00000169618	PROKR1
ENSG00000169684	CHRNA5
ENSG00000169692	AGPAT2
ENSG00000169860	P2RY1
ENSG00000169925	BRD3
ENSG00000170027	YWHAG
ENSG00000170242	USP47
ENSG00000170255	MRGPRX1
ENSG00000170266	GLB1
ENSG00000170323	FABP4
ENSG00000170345	FOS
ENSG00000170390	DCLK2
ENSG00000170522	ELOVL6
ENSG00000170835	CEL
ENSG00000170890	PLA2G1B
ENSG00000171049	FPR2
ENSG00000171051	FPR1
ENSG00000171219	CDC42BPG
ENSG00000171509	RXFP1
ENSG00000171517	LPAR3
ENSG00000171631	P2RY6
ENSG00000171860	C3AR1
ENSG00000171865	RNASEH1
ENSG00000171960	PPIH
ENSG00000172071	EIF2AK3
ENSG00000172236	TPSAB1
ENSG00000172531	PPP1CA
ENSG00000172939	OXSR1
ENSG00000172943	PHF8
ENSG00000173039	RELA
ENSG00000173083	HPSE
ENSG00000173120	KDM2A
ENSG00000173213
ENSG00000173239	LIPM
ENSG00000173273	TNKS
ENSG00000173366
ENSG00000173486	FKBP2
ENSG00000173653	RCE1
ENSG00000173757	STAT5B
ENSG00000173826	KCNH6
ENSG00000173846	PLK3
ENSG00000173868	PHOSPHO1
ENSG00000173876	TUBB8
ENSG00000174080	CTSF
ENSG00000174600	CMKLR1
ENSG00000174738	NR1D2
ENSG00000174876	AMY1B
ENSG00000175054	ATR
ENSG00000175354	PTPN2
ENSG00000175445	LPL
ENSG00000175634	RPS6KB2
ENSG00000176170	SPHK1
ENSG00000176393	RNPEP
ENSG00000176978	DPP7
ENSG00000177239	MAN1B1
ENSG00000177272	KCNA3
ENSG00000177453	NIM1K
ENSG00000177463	NR2C2
ENSG00000177602	GSG2
ENSG00000177606	JUN
ENSG00000177889	UBE2N
ENSG00000177954	RPS27
ENSG00000178700	DHFRL1
ENSG00000178802	MPI
ENSG00000179163	FUCA1
ENSG00000179295	PTPN11
ENSG00000179335	CLK3
ENSG00000179934	CCR8
ENSG00000180138	CSNK1A1L
ENSG00000180509	KCNE1
[truncated: 2,481 more rows]

## Sheet: S3
Table S3 The final list of druggable gene symbols used in this study.
Druggable gene symbol name	Description
A1BG	alpha-1-B glycoprotein [Source:HGNC Symbol;Acc:5]
A2M	alpha-2-macroglobulin [Source:HGNC Symbol;Acc:7]
A2ML1	alpha-2-macroglobulin-like 1 [Source:HGNC Symbol;Acc:23336]
AADACL2	arylacetamide deacetylase-like 2 [Source:HGNC Symbol;Acc:24427]
AADAT	aminoadipate aminotransferase [Source:HGNC Symbol;Acc:17929]
AAK1	AP2 associated kinase 1 [Source:HGNC Symbol;Acc:19679]
AANAT	NA
AATK	apoptosis-associated tyrosine kinase [Source:HGNC Symbol;Acc:21]
ABAT	4-aminobutyrate aminotransferase [Source:HGNC Symbol;Acc:23]
ABCA1	ATP-binding cassette, sub-family A (ABC1), member 1 [Source:HGNC Symbol;Acc:29]
ABCA12	ATP-binding cassette, sub-family A (ABC1), member 12 [Source:HGNC Symbol;Acc:14637]
ABCA13	ATP-binding cassette, sub-family A (ABC1), member 13 [Source:HGNC Symbol;Acc:14638]
ABCA2	ATP-binding cassette, sub-family A (ABC1), member 2 [Source:HGNC Symbol;Acc:32]
ABCA3	ATP-binding cassette, sub-family A (ABC1), member 3 [Source:HGNC Symbol;Acc:33]
ABCA4	ATP-binding cassette, sub-family A (ABC1), member 4 [Source:HGNC Symbol;Acc:34]
ABCA5	NA
ABCA7	ATP-binding cassette, sub-family A (ABC1), member 7 [Source:HGNC Symbol;Acc:37]
ABCB1	ATP-binding cassette, sub-family B (MDR/TAP), member 1 [Source:HGNC Symbol;Acc:40]
ABCB11	ATP-binding cassette, sub-family B (MDR/TAP), member 11 [Source:HGNC Symbol;Acc:42]
ABCB4	ATP-binding cassette, sub-family B (MDR/TAP), member 4 [Source:HGNC Symbol;Acc:45]
ABCB5	ATP-binding cassette, sub-family B (MDR/TAP), member 5 [Source:HGNC Symbol;Acc:46]
ABCB6	ATP-binding cassette, sub-family B (MDR/TAP), member 6 [Source:HGNC Symbol;Acc:47]
ABCB7	ATP-binding cassette, sub-family B (MDR/TAP), member 7 [Source:HGNC Symbol;Acc:48]
ABCB8	ATP-binding cassette, sub-family B (MDR/TAP), member 8 [Source:HGNC Symbol;Acc:49]
ABCC1	ATP-binding cassette, sub-family C (CFTR/MRP), member 1 [Source:HGNC Symbol;Acc:51]
ABCC10	ATP-binding cassette, sub-family C (CFTR/MRP), member 10 [Source:HGNC Symbol;Acc:52]
ABCC11	ATP-binding cassette, sub-family C (CFTR/MRP), member 11 [Source:HGNC Symbol;Acc:14639]
ABCC12	ATP-binding cassette, sub-family C (CFTR/MRP), member 12 [Source:HGNC Symbol;Acc:14640]
ABCC2	ATP-binding cassette, sub-family C (CFTR/MRP), member 2 [Source:HGNC Symbol;Acc:53]
ABCC3	ATP-binding cassette, sub-family C (CFTR/MRP), member 3 [Source:HGNC Symbol;Acc:54]
ABCC4	ATP-binding cassette, sub-family C (CFTR/MRP), member 4 [Source:HGNC Symbol;Acc:55]
ABCC5	ATP-binding cassette, sub-family C (CFTR/MRP), member 5 [Source:HGNC Symbol;Acc:56]
ABCC6	ATP-binding cassette, sub-family C (CFTR/MRP), member 6 [Source:HGNC Symbol;Acc:57]
ABCC8	ATP-binding cassette, sub-family C (CFTR/MRP), member 8 [Source:HGNC Symbol;Acc:59]
ABCC9	ATP-binding cassette, sub-family C (CFTR/MRP), member 9 [Source:HGNC Symbol;Acc:60]
ABCG1	ATP-binding cassette, sub-family G (WHITE), member 1 [Source:HGNC Symbol;Acc:73]
ABCG2	ATP-binding cassette, sub-family G (WHITE), member 2 [Source:HGNC Symbol;Acc:74]
ABCG4	NA
ABCG8	NA
ABHD12	abhydrolase domain containing 12 [Source:HGNC Symbol;Acc:15868]
ABHD16A	abhydrolase domain containing 16A [Source:HGNC Symbol;Acc:13921]
ABHD6	NA
ABI1	NA
ABI3BP	ABI family, member 3 (NESH) binding protein [Source:HGNC Symbol;Acc:17265]
ABL1	c-abl oncogene 1, non-receptor tyrosine kinase [Source:HGNC Symbol;Acc:76]
ABL2	c-abl oncogene 2, non-receptor tyrosine kinase [Source:HGNC Symbol;Acc:77]
ABO	NA
ACACA	acetyl-CoA carboxylase alpha [Source:HGNC Symbol;Acc:84]
ACACB	acetyl-CoA carboxylase beta [Source:HGNC Symbol;Acc:85]
ACADM	NA
ACADSB	NA
ACAN	aggrecan [Source:HGNC Symbol;Acc:319]
ACAT1	NA
ACAT2	NA
ACE	angiotensin I converting enzyme [Source:HGNC Symbol;Acc:2707]
ACE2	angiotensin I converting enzyme 2 [Source:HGNC Symbol;Acc:13557]
ACHE	acetylcholinesterase (Yt blood group) [Source:HGNC Symbol;Acc:108]
ACKR1	NA
ACKR2	atypical chemokine receptor 2 [Source:HGNC Symbol;Acc:1565]
ACKR3	atypical chemokine receptor 3 [Source:HGNC Symbol;Acc:23692]
ACKR4	atypical chemokine receptor 4 [Source:HGNC Symbol;Acc:1611]
ACLY	ATP citrate lyase [Source:HGNC Symbol;Acc:115]
ACO1	NA
ACP1	acid phosphatase 1, soluble [Source:HGNC Symbol;Acc:122]
ACP2	acid phosphatase 2, lysosomal [Source:HGNC Symbol;Acc:123]
ACP3	NA
ACP5	acid phosphatase 5, tartrate resistant [Source:HGNC Symbol;Acc:124]
ACP6	acid phosphatase 6, lysophosphatidic [Source:HGNC Symbol;Acc:29609]
ACPP	acid phosphatase, prostate [Source:HGNC Symbol;Acc:125]
ACR	acrosin [Source:HGNC Symbol;Acc:126]
ACRBP	acrosin binding protein [Source:HGNC Symbol;Acc:17195]
ACSS2	NA
ACSS3	NA
ACTA1	NA
ACTB	NA
ACTC1	NA
ACTG1	NA
ACTN1	actinin, alpha 1 [Source:HGNC Symbol;Acc:163]
ACTN2	actinin, alpha 2 [Source:HGNC Symbol;Acc:164]
ACTN4	actinin, alpha 4 [Source:HGNC Symbol;Acc:166]
ACTR2	NA
ACVR1	activin A receptor, type I [Source:HGNC Symbol;Acc:171]
ACVR1B	activin A receptor, type IB [Source:HGNC Symbol;Acc:172]
ACVR1C	activin A receptor, type IC [Source:HGNC Symbol;Acc:18123]
ACVR2A	activin A receptor, type IIA [Source:HGNC Symbol;Acc:173]
ACVR2B	activin A receptor, type IIB [Source:HGNC Symbol;Acc:174]
ACVRL1	activin A receptor type II-like 1 [Source:HGNC Symbol;Acc:175]
ACY3	NA
ACYP2	NA
AD5	NA
ADA	adenosine deaminase [Source:HGNC Symbol;Acc:186]
ADAM10	ADAM metallopeptidase domain 10 [Source:HGNC Symbol;Acc:188]
ADAM12	ADAM metallopeptidase domain 12 [Source:HGNC Symbol;Acc:190]
ADAM17	ADAM metallopeptidase domain 17 [Source:HGNC Symbol;Acc:195]
ADAM23	ADAM metallopeptidase domain 23 [Source:HGNC Symbol;Acc:202]
ADAM28	ADAM metallopeptidase domain 28 [Source:HGNC Symbol;Acc:206]
ADAM32	ADAM metallopeptidase domain 32 [Source:HGNC Symbol;Acc:15479]
ADAM33	ADAM metallopeptidase domain 33 [Source:HGNC Symbol;Acc:15478]
ADAM8	ADAM metallopeptidase domain 8 [Source:HGNC Symbol;Acc:215]
ADAM9	ADAM metallopeptidase domain 9 [Source:HGNC Symbol;Acc:216]
ADAMDEC1	ADAM-like, decysin 1 [Source:HGNC Symbol;Acc:16299]
ADAMTS1	ADAM metallopeptidase with thrombospondin type 1 motif, 1 [Source:HGNC Symbol;Acc:217]
ADAMTS10	ADAM metallopeptidase with thrombospondin type 1 motif, 10 [Source:HGNC Symbol;Acc:13201]
ADAMTS12	ADAM metallopeptidase with thrombospondin type 1 motif, 12 [Source:HGNC Symbol;Acc:14605]
ADAMTS13	ADAM metallopeptidase with thrombospondin type 1 motif, 13 [Source:HGNC Symbol;Acc:1366]
ADAMTS14	ADAM metallopeptidase with thrombospondin type 1 motif, 14 [Source:HGNC Symbol;Acc:14899]
ADAMTS15	ADAM metallopeptidase with thrombospondin type 1 motif, 15 [Source:HGNC Symbol;Acc:16305]
ADAMTS16	ADAM metallopeptidase with thrombospondin type 1 motif, 16 [Source:HGNC Symbol;Acc:17108]
ADAMTS17	ADAM metallopeptidase with thrombospondin type 1 motif, 17 [Source:HGNC Symbol;Acc:17109]
ADAMTS18	ADAM metallopeptidase with thrombospondin type 1 motif, 18 [Source:HGNC Symbol;Acc:17110]
ADAMTS19	ADAM metallopeptidase with thrombospondin type 1 motif, 19 [Source:HGNC Symbol;Acc:17111]
ADAMTS2	ADAM metallopeptidase with thrombospondin type 1 motif, 2 [Source:HGNC Symbol;Acc:218]
ADAMTS20	ADAM metallopeptidase with thrombospondin type 1 motif, 20 [Source:HGNC Symbol;Acc:17178]
ADAMTS3	ADAM metallopeptidase with thrombospondin type 1 motif, 3 [Source:HGNC Symbol;Acc:219]
ADAMTS4	ADAM metallopeptidase with thrombospondin type 1 motif, 4 [Source:HGNC Symbol;Acc:220]
ADAMTS5	ADAM metallopeptidase with thrombospondin type 1 motif, 5 [Source:HGNC Symbol;Acc:221]
ADAMTS6	ADAM metallopeptidase with thrombospondin type 1 motif, 6 [Source:HGNC Symbol;Acc:222]
ADAMTS7	ADAM metallopeptidase with thrombospondin type 1 motif, 7 [Source:HGNC Symbol;Acc:223]
ADAMTS8	ADAM metallopeptidase with thrombospondin type 1 motif, 8 [Source:HGNC Symbol;Acc:224]
ADAMTS9	ADAM metallopeptidase with thrombospondin type 1 motif, 9 [Source:HGNC Symbol;Acc:13202]
ADAMTSL1	ADAMTS-like 1 [Source:HGNC Symbol;Acc:14632]
ADAMTSL3	ADAMTS-like 3 [Source:HGNC Symbol;Acc:14633]
ADAMTSL4	ADAMTS-like 4 [Source:HGNC Symbol;Acc:19706]
ADC	arginine decarboxylase [Source:HGNC Symbol;Acc:29957]
ADCK3	aarF domain containing kinase 3 [Source:HGNC Symbol;Acc:16812]
ADCK4	aarF domain containing kinase 4 [Source:HGNC Symbol;Acc:19041]
ADCY1	adenylate cyclase 1 (brain) [Source:HGNC Symbol;Acc:232]
ADCY10	NA
ADCY2	NA
ADCY5	adenylate cyclase 5 [Source:HGNC Symbol;Acc:236]
ADCY6	NA
ADCY9	NA
ADCYAP1	adenylate cyclase activating polypeptide 1 (pituitary) [Source:HGNC Symbol;Acc:241]
ADCYAP1R1	adenylate cyclase activating polypeptide 1 (pituitary) receptor type I [Source:HGNC Symbol;Acc:242]
ADD1	NA
ADGRB1	NA
ADGRG3	NA
ADGRL3	NA
ADGRV1	NA
ADH1A	alcohol dehydrogenase 1A (class I), alpha polypeptide [Source:HGNC Symbol;Acc:249]
ADH1B	alcohol dehydrogenase 1B (class I), beta polypeptide [Source:HGNC Symbol;Acc:250]
ADH1C	alcohol dehydrogenase 1C (class I), gamma polypeptide [Source:HGNC Symbol;Acc:251]
ADH4	alcohol dehydrogenase 4 (class II), pi polypeptide [Source:HGNC Symbol;Acc:252]
ADH5	alcohol dehydrogenase 5 (class III), chi polypeptide [Source:HGNC Symbol;Acc:253]
ADH6	alcohol dehydrogenase 6 (class V) [Source:HGNC Symbol;Acc:255]
ADH7	alcohol dehydrogenase 7 (class IV), mu or sigma polypeptide [Source:HGNC Symbol;Acc:256]
ADHFE1	alcohol dehydrogenase, iron containing, 1 [Source:HGNC Symbol;Acc:16354]
ADIPOQ	adiponectin, C1Q and collagen domain containing [Source:HGNC Symbol;Acc:13633]
ADK	adenosine kinase [Source:HGNC Symbol;Acc:257]
ADM	adrenomedullin [Source:HGNC Symbol;Acc:259]
ADM2	adrenomedullin 2 [Source:HGNC Symbol;Acc:28898]
ADO	NA
ADORA1	adenosine A1 receptor [Source:HGNC Symbol;Acc:262]
ADORA2A	adenosine A2a receptor [Source:HGNC Symbol;Acc:263]
ADORA2A-AS1	NA
ADORA2B	adenosine A2b receptor [Source:HGNC Symbol;Acc:264]
ADORA3	adenosine A3 receptor [Source:HGNC Symbol;Acc:268]
ADRA1A	adrenoceptor alpha 1A [Source:HGNC Symbol;Acc:277]
ADRA1B	adrenoceptor alpha 1B [Source:HGNC Symbol;Acc:278]
ADRA1D	adrenoceptor alpha 1D [Source:HGNC Symbol;Acc:280]
ADRA2A	adrenoceptor alpha 2A [Source:HGNC Symbol;Acc:281]
ADRA2B	adrenoceptor alpha 2B [Source:HGNC Symbol;Acc:282]
ADRA2C	adrenoceptor alpha 2C [Source:HGNC Symbol;Acc:283]
ADRB1	adrenoceptor beta 1 [Source:HGNC Symbol;Acc:285]
ADRB2	adrenoceptor beta 2, surface [Source:HGNC Symbol;Acc:286]
ADRB3	adrenoceptor beta 3 [Source:HGNC Symbol;Acc:288]
ADRBK1	adrenergic, beta, receptor kinase 1 [Source:HGNC Symbol;Acc:289]
ADRBK2	adrenergic, beta, receptor kinase 2 [Source:HGNC Symbol;Acc:290]
ADRM1	NA
ADSS2	NA
AEBP1	AE binding protein 1 [Source:HGNC Symbol;Acc:303]
AFM	afamin [Source:HGNC Symbol;Acc:316]
AFP	alpha-fetoprotein [Source:HGNC Symbol;Acc:317]
AGA	aspartylglucosaminidase [Source:HGNC Symbol;Acc:318]
AGBL4	NA
AGER	advanced glycosylation end product-specific receptor [Source:HGNC Symbol;Acc:320]
AGGF1	angiogenic factor with G patch and FHA domains 1 [Source:HGNC Symbol;Acc:24684]
AGPAT2	1-acylglycerol-3-phosphate O-acyltransferase 2 [Source:HGNC Symbol;Acc:325]
AGR2	anterior gradient 2 [Source:HGNC Symbol;Acc:328]
AGR3	anterior gradient 3 [Source:HGNC Symbol;Acc:24167]
AGRN	agrin [Source:HGNC Symbol;Acc:329]
AGRP	agouti related protein homolog (mouse) [Source:HGNC Symbol;Acc:330]
AGT	angiotensinogen (serpin peptidase inhibitor, clade A, member 8) [Source:HGNC Symbol;Acc:333]
AGTR1	angiotensin II receptor, type 1 [Source:HGNC Symbol;Acc:336]
AGTR2	angiotensin II receptor, type 2 [Source:HGNC Symbol;Acc:338]
AHCY	adenosylhomocysteinase [Source:HGNC Symbol;Acc:343]
AHR	aryl hydrocarbon receptor [Source:HGNC Symbol;Acc:348]
AHRR	NA
AHSG	alpha-2-HS-glycoprotein [Source:HGNC Symbol;Acc:349]
AICDA	NA
AIFM1	NA
AIMP1	aminoacyl tRNA synthetase complex-interacting multifunctional protein 1 [Source:HGNC Symbol;Acc:10648]
AIP	NA
AK2	NA
AK4	NA
AKAP13	NA
AKR1A1	aldo-keto reductase family 1, member A1 (aldehyde reductase) [Source:HGNC Symbol;Acc:380]
AKR1B1	aldo-keto reductase family 1, member B1 (aldose reductase) [Source:HGNC Symbol;Acc:381]
AKR1B10	aldo-keto reductase family 1, member B10 (aldose reductase) [Source:HGNC Symbol;Acc:382]
AKR1C1	aldo-keto reductase family 1, member C1 [Source:HGNC Symbol;Acc:384]
AKR1C2	aldo-keto reductase family 1, member C2 [Source:HGNC Symbol;Acc:385]
AKR1C3	aldo-keto reductase family 1, member C3 [Source:HGNC Symbol;Acc:386]
AKR1C4	NA
AKR1D1	NA
AKR7A2	NA
AKT1	v-akt murine thymoma viral oncogene homolog 1 [Source:HGNC Symbol;Acc:391]
AKT1S1	AKT1 substrate 1 (proline-rich) [Source:HGNC Symbol;Acc:28426]
AKT2	v-akt murine thymoma viral oncogene homolog 2 [Source:HGNC Symbol;Acc:392]
AKT3	v-akt murine thymoma viral oncogene homolog 3 [Source:HGNC Symbol;Acc:393]
ALAD	NA
ALB	albumin [Source:HGNC Symbol;Acc:399]
ALCAM	activated leukocyte cell adhesion molecule [Source:HGNC Symbol;Acc:400]
ALDH16A1	aldehyde dehydrogenase 16 family, member A1 [Source:HGNC Symbol;Acc:28114]
ALDH1A1	aldehyde dehydrogenase 1 family, member A1 [Source:HGNC Symbol;Acc:402]
ALDH1A2	aldehyde dehydrogenase 1 family, member A2 [Source:HGNC Symbol;Acc:15472]
ALDH1A3	aldehyde dehydrogenase 1 family, member A3 [Source:HGNC Symbol;Acc:409]
ALDH1B1	aldehyde dehydrogenase 1 family, member B1 [Source:HGNC Symbol;Acc:407]
ALDH1L1	aldehyde dehydrogenase 1 family, member L1 [Source:HGNC Symbol;Acc:3978]
ALDH1L2	aldehyde dehydrogenase 1 family, member L2 [Source:HGNC Symbol;Acc:26777]
ALDH2	aldehyde dehydrogenase 2 family (mitochondrial) [Source:HGNC Symbol;Acc:404]
ALDH3A1	aldehyde dehydrogenase 3 family, member A1 [Source:HGNC Symbol;Acc:405]
ALDH3A2	aldehyde dehydrogenase 3 family, member A2 [Source:HGNC Symbol;Acc:403]
ALDH3B1	aldehyde dehydrogenase 3 family, member B1 [Source:HGNC Symbol;Acc:410]
ALDH3B2	aldehyde dehydrogenase 3 family, member B2 [Source:HGNC Symbol;Acc:411]
ALDH4A1	aldehyde dehydrogenase 4 family, member A1 [Source:HGNC Symbol;Acc:406]
ALDH5A1	aldehyde dehydrogenase 5 family, member A1 [Source:HGNC Symbol;Acc:408]
ALDH6A1	aldehyde dehydrogenase 6 family, member A1 [Source:HGNC Symbol;Acc:7179]
ALDH7A1	aldehyde dehydrogenase 7 family, member A1 [Source:HGNC Symbol;Acc:877]
ALDH8A1	aldehyde dehydrogenase 8 family, member A1 [Source:HGNC Symbol;Acc:15471]
ALDH9A1	aldehyde dehydrogenase 9 family, member A1 [Source:HGNC Symbol;Acc:412]
ALDOA	aldolase A, fructose-bisphosphate [Source:HGNC Symbol;Acc:414]
ALG10	NA
ALK	anaplastic lymphoma receptor tyrosine kinase [Source:HGNC Symbol;Acc:427]
ALOX12	arachidonate 12-lipoxygenase [Source:HGNC Symbol;Acc:429]
ALOX12B	arachidonate 12-lipoxygenase, 12R type [Source:HGNC Symbol;Acc:430]
ALOX15	arachidonate 15-lipoxygenase [Source:HGNC Symbol;Acc:433]
ALOX15B	arachidonate 15-lipoxygenase, type B [Source:HGNC Symbol;Acc:434]
ALOX5	arachidonate 5-lipoxygenase [Source:HGNC Symbol;Acc:435]
ALOX5AP	arachidonate 5-lipoxygenase-activating protein [Source:HGNC Symbol;Acc:436]
ALOXE3	arachidonate lipoxygenase 3 [Source:HGNC Symbol;Acc:13743]
ALPG	NA
ALPI	alkaline phosphatase, intestinal [Source:HGNC Symbol;Acc:437]
ALPL	alkaline phosphatase, liver/bone/kidney [Source:HGNC Symbol;Acc:438]
ALPP	alkaline phosphatase, placental [Source:HGNC Symbol;Acc:439]
ALPPL2	alkaline phosphatase, placental-like 2 [Source:HGNC Symbol;Acc:441]
AMACR	NA
AMBN	ameloblastin (enamel matrix protein) [Source:HGNC Symbol;Acc:452]
AMBP	alpha-1-microglobulin/bikunin precursor [Source:HGNC Symbol;Acc:453]
AMD1	adenosylmethionine decarboxylase 1 [Source:HGNC Symbol;Acc:457]
AMELX	amelogenin, X-linked [Source:HGNC Symbol;Acc:461]
AMELY	amelogenin, Y-linked [Source:HGNC Symbol;Acc:462]
AMH	anti-Mullerian hormone [Source:HGNC Symbol;Acc:464]
AMHR2	anti-Mullerian hormone receptor, type II [Source:HGNC Symbol;Acc:465]
AMICA1	adhesion molecule, interacts with CXADR antigen 1 [Source:HGNC Symbol;Acc:19084]
AMOT	angiomotin [Source:HGNC Symbol;Acc:17810]
AMPD1	adenosine monophosphate deaminase 1 [Source:HGNC Symbol;Acc:468]
AMPD2	adenosine monophosphate deaminase 2 [Source:HGNC Symbol;Acc:469]
AMPD3	adenosine monophosphate deaminase 3 [Source:HGNC Symbol;Acc:470]
AMTN	amelotin [Source:HGNC Symbol;Acc:33188]
AMY1A	amylase, alpha 1A (salivary) [Source:HGNC Symbol;Acc:474]
AMY1B	amylase, alpha 1B (salivary) [Source:HGNC Symbol;Acc:475]
AMY1C	amylase, alpha 1C (salivary) [Source:HGNC Symbol;Acc:476]
AMY2A	amylase, alpha 2A (pancreatic) [Source:HGNC Symbol;Acc:477]
AMY2B	amylase, alpha 2B (pancreatic) [Source:HGNC Symbol;Acc:478]
ANG	angiogenin, ribonuclease, RNase A family, 5 [Source:HGNC Symbol;Acc:483]
ANGPT1	angiopoietin 1 [Source:HGNC Symbol;Acc:484]
ANGPT2	angiopoietin 2 [Source:HGNC Symbol;Acc:485]
ANGPT4	angiopoietin 4 [Source:HGNC Symbol;Acc:487]
ANGPTL1	angiopoietin-like 1 [Source:HGNC Symbol;Acc:489]
ANGPTL2	angiopoietin-like 2 [Source:HGNC Symbol;Acc:490]
ANGPTL3	angiopoietin-like 3 [Source:HGNC Symbol;Acc:491]
ANGPTL4	angiopoietin-like 4 [Source:HGNC Symbol;Acc:16039]
ANGPTL6	angiopoietin-like 6 [Source:HGNC Symbol;Acc:23140]
ANGPTL7	angiopoietin-like 7 [Source:HGNC Symbol;Acc:24078]
ANKFN1	NA
ANKK1	ankyrin repeat and kinase domain containing 1 [Source:HGNC Symbol;Acc:21027]
ANKRD30B	NA
ANKS1B	NA
ANO1	NA
ANO2	NA
ANPEP	alanyl (membrane) aminopeptidase [Source:HGNC Symbol;Acc:500]
ANTXR2	anthrax toxin receptor 2 [Source:HGNC Symbol;Acc:21732]
ANXA1	annexin A1 [Source:HGNC Symbol;Acc:533]
ANXA2	annexin A2 [Source:HGNC Symbol;Acc:537]
ANXA5	NA
AOAH	acyloxyacyl hydrolase (neutrophil) [Source:HGNC Symbol;Acc:548]
AOC1	amine oxidase, copper containing 1 [Source:HGNC Symbol;Acc:80]
AOC2	amine oxidase, copper containing 2 (retina-specific) [Source:HGNC Symbol;Acc:549]
AOC3	amine oxidase, copper containing 3 [Source:HGNC Symbol;Acc:550]
AOPEP	NA
AOX1	aldehyde oxidase 1 [Source:HGNC Symbol;Acc:553]
APAF1	apoptotic peptidase activating factor 1 [Source:HGNC Symbol;Acc:576]
APBA1	NA
APBB1	NA
APC	NA
APCS	amyloid P component, serum [Source:HGNC Symbol;Acc:584]
APEH	NA
APEX1	APEX nuclease (multifunctional DNA repair enzyme) 1 [Source:HGNC Symbol;Acc:587]
APH1A	APH1A gamma secretase subunit [Source:HGNC Symbol;Acc:29509]
APH1B	APH1B gamma secretase subunit [Source:HGNC Symbol;Acc:24080]
APLF	NA
APLN	apelin [Source:HGNC Symbol;Acc:16665]
APLNR	apelin receptor [Source:HGNC Symbol;Acc:339]
APLP1	amyloid beta (A4) precursor-like protein 1 [Source:HGNC Symbol;Acc:597]
APOA1	apolipoprotein A-I [Source:HGNC Symbol;Acc:600]
APOA1BP	apolipoprotein A-I binding protein [Source:HGNC Symbol;Acc:18453]
APOA2	apolipoprotein A-II [Source:HGNC Symbol;Acc:601]
APOA4	apolipoprotein A-IV [Source:HGNC Symbol;Acc:602]
APOA5	apolipoprotein A-V [Source:HGNC Symbol;Acc:17288]
APOB	apolipoprotein B [Source:HGNC Symbol;Acc:603]
APOBEC3A	apolipoprotein B mRNA editing enzyme, catalytic polypeptide-like 3A [Source:HGNC Symbol;Acc:17343]
APOBEC3B	NA
APOBEC3F	NA
APOBEC3G	apolipoprotein B mRNA editing enzyme, catalytic polypeptide-like 3G [Source:HGNC Symbol;Acc:17357]
APOC1	apolipoprotein C-I [Source:HGNC Symbol;Acc:607]
APOC2	apolipoprotein C-II [Source:HGNC Symbol;Acc:609]
APOC3	apolipoprotein C-III [Source:HGNC Symbol;Acc:610]
APOC4-APOC2	APOC4-APOC2 readthrough (NMD candidate) [Source:HGNC Symbol;Acc:44426]
APOD	apolipoprotein D [Source:HGNC Symbol;Acc:612]
APOE	apolipoprotein E [Source:HGNC Symbol;Acc:613]
APOF	apolipoprotein F [Source:HGNC Symbol;Acc:615]
APOH	apolipoprotein H (beta-2-glycoprotein I) [Source:HGNC Symbol;Acc:616]
APOL1	apolipoprotein L, 1 [Source:HGNC Symbol;Acc:618]
APOM	apolipoprotein M [Source:HGNC Symbol;Acc:13916]
APOO	apolipoprotein O [Source:HGNC Symbol;Acc:28727]
APP	amyloid beta (A4) precursor protein [Source:HGNC Symbol;Acc:620]
APRT	NA
AQP1	aquaporin 1 (Colton blood group) [Source:HGNC Symbol;Acc:633]
AQP10	NA
AQP2	NA
AQP3	NA
AQP4	aquaporin 4 [Source:HGNC Symbol;Acc:637]
AQP5	NA
AQP6	NA
AQP7	NA
AQP8	NA
AQP9	NA
AR	androgen receptor [Source:HGNC Symbol;Acc:644]
ARAF	v-raf murine sarcoma 3611 viral oncogene homolog [Source:HGNC Symbol;Acc:646]
ARAP2	NA
AREG	amphiregulin [Source:HGNC Symbol;Acc:651]
AREGB	amphiregulin B [Source:HGNC Symbol;Acc:34509]
ARF6	NA
ARG1	NA
ARG2	NA
ARHGAP12	NA
ARHGEF28	NA
ARID1A	NA
ARID5B	NA
ARMS2	NA
ARNT	aryl hydrocarbon receptor nuclear translocator [Source:HGNC Symbol;Acc:700]
ARRB1	NA
ARRB2	NA
ARSA	arylsulfatase A [Source:HGNC Symbol;Acc:713]
ARSB	NA
ARSG	arylsulfatase G [Source:HGNC Symbol;Acc:24102]
ARSI	arylsulfatase family, member I [Source:HGNC Symbol;Acc:32521]
ART1	ADP-ribosyltransferase 1 [Source:HGNC Symbol;Acc:723]
ART4	ADP-ribosyltransferase 4 (Dombrock blood group) [Source:HGNC Symbol;Acc:726]
ARTN	artemin [Source:HGNC Symbol;Acc:727]
ASGR1	asialoglycoprotein receptor 1 [Source:HGNC Symbol;Acc:742]
ASIC1	acid-sensing (proton-gated) ion channel 1 [Source:HGNC Symbol;Acc:100]
ASIC2	acid-sensing (proton-gated) ion channel 2 [Source:HGNC Symbol;Acc:99]
ASIC3	acid-sensing (proton-gated) ion channel 3 [Source:HGNC Symbol;Acc:101]
ASIC4	NA
ASIC5	acid-sensing (proton-gated) ion channel family member 5 [Source:HGNC Symbol;Acc:17537]
ASIP	agouti signaling protein [Source:HGNC Symbol;Acc:745]
ASL	NA
ASNS	NA
ASPG	NA
ASPH	NA
ASPN	asporin [Source:HGNC Symbol;Acc:14872]
ASS1	NA
ASXL1	NA
ATAD2	NA
ATAD2B	NA
ATAD5	NA
ATAT1	NA
ATF1	activating transcription factor 1 [Source:HGNC Symbol;Acc:783]
ATF2	NA
ATF3	NA
ATF4	NA
ATG16L1	NA
ATG4B	autophagy related 4B, cysteine peptidase [Source:HGNC Symbol;Acc:20790]
ATG4C	autophagy related 4C, cysteine peptidase [Source:HGNC Symbol;Acc:16040]
ATG5	NA
ATIC	5-aminoimidazole-4-carboxamide ribonucleotide formyltransferase/IMP cyclohydrolase [Source:HGNC Symbol;Acc:794]
ATM	ataxia telangiectasia mutated [Source:HGNC Symbol;Acc:795]
ATP10A	NA
ATP12A	ATPase, H+/K+ transporting, nongastric, alpha polypeptide [Source:HGNC Symbol;Acc:13816]
ATP1A1	ATPase, Na+/K+ transporting, alpha 1 polypeptide [Source:HGNC Symbol;Acc:799]
ATP1A2	ATPase, Na+/K+ transporting, alpha 2 polypeptide [Source:HGNC Symbol;Acc:800]
ATP1A3	ATPase, Na+/K+ transporting, alpha 3 polypeptide [Source:HGNC Symbol;Acc:801]
ATP1A4	ATPase, Na+/K+ transporting, alpha 4 polypeptide [Source:HGNC Symbol;Acc:14073]
ATP1B1	ATPase, Na+/K+ transporting, beta 1 polypeptide [Source:HGNC Symbol;Acc:804]
ATP1B2	ATPase, Na+/K+ transporting, beta 2 polypeptide [Source:HGNC Symbol;Acc:805]
ATP1B3	ATPase, Na+/K+ transporting, beta 3 polypeptide [Source:HGNC Symbol;Acc:806]
ATP2A1	ATPase, Ca++ transporting, cardiac muscle, fast twitch 1 [Source:HGNC Symbol;Acc:811]
ATP2A2	ATPase, Ca++ transporting, cardiac muscle, slow twitch 2 [Source:HGNC Symbol;Acc:812]
ATP2A3	ATPase, Ca++ transporting, ubiquitous [Source:HGNC Symbol;Acc:813]
ATP2B1	NA
ATP2B2	ATPase, Ca++ transporting, plasma membrane 2 [Source:HGNC Symbol;Acc:815]
ATP2B3	ATPase, Ca++ transporting, plasma membrane 3 [Source:HGNC Symbol;Acc:816]
ATP2B4	ATPase, Ca++ transporting, plasma membrane 4 [Source:HGNC Symbol;Acc:817]
ATP2C1	ATPase, Ca++ transporting, type 2C, member 1 [Source:HGNC Symbol;Acc:13211]
ATP2C2	ATPase, Ca++ transporting, type 2C, member 2 [Source:HGNC Symbol;Acc:29103]
ATP4A	ATPase, H+/K+ exchanging, alpha polypeptide [Source:HGNC Symbol;Acc:819]
ATP4B	ATPase, H+/K+ exchanging, beta polypeptide [Source:HGNC Symbol;Acc:820]
ATP5F1D	NA
ATP5F1E	NA
ATP6AP2	ATPase, H+ transporting, lysosomal accessory protein 2 [Source:HGNC Symbol;Acc:18305]
ATP6V1B1	ATPase, H+ transporting, lysosomal 56/58kDa, V1 subunit B1 [Source:HGNC Symbol;Acc:853]
ATP6V1B2	NA
ATP7A	ATPase, Cu++ transporting, alpha polypeptide [Source:HGNC Symbol;Acc:869]
ATP7B	ATPase, Cu++ transporting, beta polypeptide [Source:HGNC Symbol;Acc:870]
ATR	ataxia telangiectasia and Rad3 related [Source:HGNC Symbol;Acc:882]
ATRAID	all-trans retinoic acid-induced differentiation factor [Source:HGNC Symbol;Acc:24090]
ATRN	attractin [Source:HGNC Symbol;Acc:885]
ATRX	NA
ATXN1L	NA
ATXN2	NA
AURKA	aurora kinase A [Source:HGNC Symbol;Acc:11393]
AURKAIP1	aurora kinase A interacting protein 1 [Source:HGNC Symbol;Acc:24114]
AURKB	aurora kinase B [Source:HGNC Symbol;Acc:11390]
AURKC	aurora kinase C [Source:HGNC Symbol;Acc:11391]
AVP	arginine vasopressin [Source:HGNC Symbol;Acc:894]
AVPR1A	arginine vasopressin receptor 1A [Source:HGNC Symbol;Acc:895]
AVPR1B	arginine vasopressin receptor 1B [Source:HGNC Symbol;Acc:896]
AVPR2	arginine vasopressin receptor 2 [Source:HGNC Symbol;Acc:897]
AXIN1	NA
AXIN2	axin 2 [Source:HGNC Symbol;Acc:904]
AXL	AXL receptor tyrosine kinase [Source:HGNC Symbol;Acc:905]
AZGP1	alpha-2-glycoprotein 1, zinc-binding [Source:HGNC Symbol;Acc:910]
AZIN1	antizyme inhibitor 1 [Source:HGNC Symbol;Acc:16432]
AZU1	azurocidin 1 [Source:HGNC Symbol;Acc:913]
B2M	beta-2-microglobulin [Source:HGNC Symbol;Acc:914]
B3GAT1	NA
B4GALNT1	NA
B4GALT1	UDP-Gal:betaGlcNAc beta 1,4- galactosyltransferase, polypeptide 1 [Source:HGNC Symbol;Acc:924]
B4GALT2	NA
BACE1	beta-site APP-cleaving enzyme 1 [Source:HGNC Symbol;Acc:933]
BACE2	beta-site APP-cleaving enzyme 2 [Source:HGNC Symbol;Acc:934]
BACH1	NA
BAD	BCL2-associated agonist of cell death [Source:HGNC Symbol;Acc:936]
BAG6	NA
BAK1	NA
BAMBI	BMP and activin membrane-bound inhibitor [Source:HGNC Symbol;Acc:30251]
BAP1	NA
BARD1	NA
BAX	NA
BAZ2A	NA
BAZ2B	NA
BBOX1	NA
BCAM	basal cell adhesion molecule (Lutheran blood group) [Source:HGNC Symbol;Acc:6722]
BCAN	brevican [Source:HGNC Symbol;Acc:23059]
BCAR1	NA
BCAR3	NA
BCAT1	branched chain amino-acid transaminase 1, cytosolic [Source:HGNC Symbol;Acc:976]
BCAT2	NA
BCHE	butyrylcholinesterase [Source:HGNC Symbol;Acc:983]
BCL2	B-cell CLL/lymphoma 2 [Source:HGNC Symbol;Acc:990]
BCL2A1	BCL2-related protein A1 [Source:HGNC Symbol;Acc:991]
BCL2L1	BCL2-like 1 [Source:HGNC Symbol;Acc:992]
BCL2L10	BCL2-like 10 (apoptosis facilitator) [Source:HGNC Symbol;Acc:993]
BCL2L11	NA
BCL2L2	BCL2-like 2 [Source:HGNC Symbol;Acc:995]
BCL2L2-PABPN1	BCL2L2-PABPN1 readthrough [Source:HGNC Symbol;Acc:42959]
BCL6	NA
BCOR	NA
BCORL1	NA
BCR	breakpoint cluster region [Source:HGNC Symbol;Acc:1014]
BDKRB1	bradykinin receptor B1 [Source:HGNC Symbol;Acc:1029]
BDKRB2	bradykinin receptor B2 [Source:HGNC Symbol;Acc:1030]
BDNF	brain-derived neurotrophic factor [Source:HGNC Symbol;Acc:1033]
BDNF-AS	NA
BGLAP	bone gamma-carboxyglutamate (gla) protein [Source:HGNC Symbol;Acc:1043]
BGN	biglycan [Source:HGNC Symbol;Acc:1044]
BHLHE40	NA
BHMT	betaine--homocysteine S-methyltransferase [Source:HGNC Symbol;Acc:1047]
BHMT2	betaine--homocysteine S-methyltransferase 2 [Source:HGNC Symbol;Acc:1048]
BICD1	bicaudal D homolog 1 (Drosophila) [Source:HGNC Symbol;Acc:1049]
BIRC2	baculoviral IAP repeat containing 2 [Source:HGNC Symbol;Acc:590]
BIRC3	baculoviral IAP repeat containing 3 [Source:HGNC Symbol;Acc:591]
BIRC5	baculoviral IAP repeat containing 5 [Source:HGNC Symbol;Acc:593]
BIRC7	NA
BIRC8	baculoviral IAP repeat containing 8 [Source:HGNC Symbol;Acc:14878]
BLK	B lymphoid tyrosine kinase [Source:HGNC Symbol;Acc:1057]
BLM	Bloom syndrome, RecQ helicase-like [Source:HGNC Symbol;Acc:1058]
BLVRA	NA
BLVRB	NA
BMP1	bone morphogenetic protein 1 [Source:HGNC Symbol;Acc:1067]
BMP10	bone morphogenetic protein 10 [Source:HGNC Symbol;Acc:20869]
BMP15	bone morphogenetic protein 15 [Source:HGNC Symbol;Acc:1068]
BMP2	bone morphogenetic protein 2 [Source:HGNC Symbol;Acc:1069]
BMP2K	BMP2 inducible kinase [Source:HGNC Symbol;Acc:18041]
BMP3	bone morphogenetic protein 3 [Source:HGNC Symbol;Acc:1070]
BMP4	bone morphogenetic protein 4 [Source:HGNC Symbol;Acc:1071]
BMP5	bone morphogenetic protein 5 [Source:HGNC Symbol;Acc:1072]
BMP6	bone morphogenetic protein 6 [Source:HGNC Symbol;Acc:1073]
BMP7	bone morphogenetic protein 7 [Source:HGNC Symbol;Acc:1074]
BMP8A	bone morphogenetic protein 8a [Source:HGNC Symbol;Acc:21650]
BMP8B	bone morphogenetic protein 8b [Source:HGNC Symbol;Acc:1075]
BMPER	BMP binding endothelial regulator [Source:HGNC Symbol;Acc:24154]
BMPR1A	bone morphogenetic protein receptor, type IA [Source:HGNC Symbol;Acc:1076]
BMPR1B	bone morphogenetic protein receptor, type IB [Source:HGNC Symbol;Acc:1077]
BMPR2	bone morphogenetic protein receptor, type II (serine/threonine kinase) [Source:HGNC Symbol;Acc:1078]
BMX	BMX non-receptor tyrosine kinase [Source:HGNC Symbol;Acc:1079]
BOC	BOC cell adhesion associated, oncogene regulated [Source:HGNC Symbol;Acc:17173]
BOLA1	bolA family member 1 [Source:HGNC Symbol;Acc:24263]
BOLA3	bolA family member 3 [Source:HGNC Symbol;Acc:24415]
BPHL	biphenyl hydrolase-like (serine hydrolase) [Source:HGNC Symbol;Acc:1094]
BPI	bactericidal/permeability-increasing protein [Source:HGNC Symbol;Acc:1095]
BPIFA1	BPI fold containing family A, member 1 [Source:HGNC Symbol;Acc:15749]
BPIFA2	BPI fold containing family A, member 2 [Source:HGNC Symbol;Acc:16203]
BPIFB1	BPI fold containing family B, member 1 [Source:HGNC Symbol;Acc:16108]
BPIFB2	BPI fold containing family B, member 2 [Source:HGNC Symbol;Acc:16177]
BPIFB3	BPI fold containing family B, member 3 [Source:HGNC Symbol;Acc:16178]
BPIFB4	BPI fold containing family B, member 4 [Source:HGNC Symbol;Acc:16179]
BPIFB6	BPI fold containing family B, member 6 [Source:HGNC Symbol;Acc:16504]
BPIFC	BPI fold containing family C [Source:HGNC Symbol;Acc:16503]
BPNT1	3'(2'), 5'-bisphosphate nucleotidase 1 [Source:HGNC Symbol;Acc:1096]
BPTF	NA
BRAF	v-raf murine sarcoma viral oncogene homolog B [Source:HGNC Symbol;Acc:1097]
BRCA1	breast cancer 1, early onset [Source:HGNC Symbol;Acc:1100]
BRCA2	NA
BRD1	NA
BRD2	bromodomain containing 2 [Source:HGNC Symbol;Acc:1103]
BRD3	bromodomain containing 3 [Source:HGNC Symbol;Acc:1104]
BRD4	bromodomain containing 4 [Source:HGNC Symbol;Acc:13575]
BRD7	NA
BRD9	NA
BRDT	bromodomain, testis-specific [Source:HGNC Symbol;Acc:1105]
BRPF1	NA
BRPF3	bromodomain and PHD finger containing, 3 [Source:HGNC Symbol;Acc:14256]
BRS3	bombesin-like receptor 3 [Source:HGNC Symbol;Acc:1113]
BRSK1	BR serine/threonine kinase 1 [Source:HGNC Symbol;Acc:18994]
BRSK2	BR serine/threonine kinase 2 [Source:HGNC Symbol;Acc:11405]
BSG	basigin (Ok blood group) [Source:HGNC Symbol;Acc:1116]
BSPH1	binder of sperm protein homolog 1 [Source:HGNC Symbol;Acc:33906]
BST1	bone marrow stromal cell antigen 1 [Source:HGNC Symbol;Acc:1118]
BST2	bone marrow stromal cell antigen 2 [Source:HGNC Symbol;Acc:1119]
BTC	betacellulin [Source:HGNC Symbol;Acc:1121]
BTD	biotinidase [Source:HGNC Symbol;Acc:1122]
BTF3P11	NA
BTK	Bruton agammaglobulinemia tyrosine kinase [Source:HGNC Symbol;Acc:1133]
BTLA	B and T lymphocyte associated [Source:HGNC Symbol;Acc:21087]
BTN1A1	butyrophilin, subfamily 1, member A1 [Source:HGNC Symbol;Acc:1135]
BTN3A1	butyrophilin, subfamily 3, member A1 [Source:HGNC Symbol;Acc:1138]
BTN3A2	butyrophilin, subfamily 3, member A2 [Source:HGNC Symbol;Acc:1139]
BTN3A3	butyrophilin, subfamily 3, member A3 [Source:HGNC Symbol;Acc:1140]
BTNL8	butyrophilin-like 8 [Source:HGNC Symbol;Acc:26131]
BUB1	BUB1 mitotic checkpoint serine/threonine kinase [Source:HGNC Symbol;Acc:1148]
BUB1B	BUB1 mitotic checkpoint serine/threonine kinase B [Source:HGNC Symbol;Acc:1149]
C10orf54	chromosome 10 open reading frame 54 [Source:HGNC Symbol;Acc:30085]
C10ORF67	NA
C11ORF65	NA
C11orf83	chromosome 11 open reading frame 83 [Source:HGNC Symbol;Acc:34399]
C12orf39	chromosome 12 open reading frame 39 [Source:HGNC Symbol;Acc:28139]
C16orf89	chromosome 16 open reading frame 89 [Source:HGNC Symbol;Acc:28687]
C17orf72	chromosome 17 open reading frame 72 [Source:HGNC Symbol;Acc:25673]
C17orf99	chromosome 17 open reading frame 99 [Source:HGNC Symbol;Acc:34490]
C19orf10	chromosome 19 open reading frame 10 [Source:HGNC Symbol;Acc:16948]
C1QA	complement component 1, q subcomponent, A chain [Source:HGNC Symbol;Acc:1241]
C1QB	complement component 1, q subcomponent, B chain [Source:HGNC Symbol;Acc:1242]
C1QC	complement component 1, q subcomponent, C chain [Source:HGNC Symbol;Acc:1245]
C1QL1	complement component 1, q subcomponent-like 1 [Source:HGNC Symbol;Acc:24182]
C1QL2	complement component 1, q subcomponent-like 2 [Source:HGNC Symbol;Acc:24181]
C1QTNF5	C1q and tumor necrosis factor related protein 5 [Source:HGNC Symbol;Acc:14344]
C1QTNF6	C1q and tumor necrosis factor related protein 6 [Source:HGNC Symbol;Acc:14343]
C1QTNF8	C1q and tumor necrosis factor related protein 8 [Source:HGNC Symbol;Acc:31374]
C1QTNF9	C1q and tumor necrosis factor related protein 9 [Source:HGNC Symbol;Acc:28732]
C1QTNF9B	C1q and tumor necrosis factor related protein 9B [Source:HGNC Symbol;Acc:34072]
C1R	complement component 1, r subcomponent [Source:HGNC Symbol;Acc:1246]
C1RL	complement component 1, r subcomponent-like [Source:HGNC Symbol;Acc:21265]
C1S	complement component 1, s subcomponent [Source:HGNC Symbol;Acc:1247]
C2	complement component 2 [Source:HGNC Symbol;Acc:1248]
C2orf40	chromosome 2 open reading frame 40 [Source:HGNC Symbol;Acc:24642]
C3	complement component 3 [Source:HGNC Symbol;Acc:1318]
C3AR1	complement component 3a receptor 1 [Source:HGNC Symbol;Acc:1319]
C4A	complement component 4A (Rodgers blood group) [Source:HGNC Symbol;Acc:1323]
C4B	complement component 4B (Chido blood group) [Source:HGNC Symbol;Acc:1324]
C4BPA	complement component 4 binding protein, alpha [Source:HGNC Symbol;Acc:1325]
C4BPB	complement component 4 binding protein, beta [Source:HGNC Symbol;Acc:1328]
C5	complement component 5 [Source:HGNC Symbol;Acc:1331]
C5AR1	complement component 5a receptor 1 [Source:HGNC Symbol;Acc:1338]
C5AR2	complement component 5a receptor 2 [Source:HGNC Symbol;Acc:4527]
C6	complement component 6 [Source:HGNC Symbol;Acc:1339]
C6orf120	chromosome 6 open reading frame 120 [Source:HGNC Symbol;Acc:21247]
C6orf15	chromosome 6 open reading frame 15 [Source:HGNC Symbol;Acc:13927]
C6orf25	chromosome 6 open reading frame 25 [Source:HGNC Symbol;Acc:13937]
C7	complement component 7 [Source:HGNC Symbol;Acc:1346]
C8A	complement component 8, alpha polypeptide [Source:HGNC Symbol;Acc:1352]
C8B	complement component 8, beta polypeptide [Source:HGNC Symbol;Acc:1353]
C8G	complement component 8, gamma polypeptide [Source:HGNC Symbol;Acc:1354]
C8ORF34	NA
C8orf44-SGK3	C8orf44-SGK3 readthrough [Source:HGNC Symbol;Acc:48354]
C9	complement component 9 [Source:HGNC Symbol;Acc:1358]
C9ORF72	NA
C9orf96	chromosome 9 open reading frame 96 [Source:HGNC Symbol;Acc:28669]
CA1	carbonic anhydrase I [Source:HGNC Symbol;Acc:1368]
CA10	carbonic anhydrase X [Source:HGNC Symbol;Acc:1369]
CA11	carbonic anhydrase XI [Source:HGNC Symbol;Acc:1370]
CA12	carbonic anhydrase XII [Source:HGNC Symbol;Acc:1371]
CA13	carbonic anhydrase XIII [Source:HGNC Symbol;Acc:14914]
CA14	carbonic anhydrase XIV [Source:HGNC Symbol;Acc:1372]
CA2	carbonic anhydrase II [Source:HGNC Symbol;Acc:1373]
CA3	carbonic anhydrase III, muscle specific [Source:HGNC Symbol;Acc:1374]
CA4	carbonic anhydrase IV [Source:HGNC Symbol;Acc:1375]
CA5A	carbonic anhydrase VA, mitochondrial [Source:HGNC Symbol;Acc:1377]
CA5B	carbonic anhydrase VB, mitochondrial [Source:HGNC Symbol;Acc:1378]
CA6	carbonic anhydrase VI [Source:HGNC Symbol;Acc:1380]
CA7	carbonic anhydrase VII [Source:HGNC Symbol;Acc:1381]
CA8	carbonic anhydrase VIII [Source:HGNC Symbol;Acc:1382]
CA9	carbonic anhydrase IX [Source:HGNC Symbol;Acc:1383]
CACNA1A	calcium channel, voltage-dependent, P/Q type, alpha 1A subunit [Source:HGNC Symbol;Acc:1388]
CACNA1B	calcium channel, voltage-dependent, N type, alpha 1B subunit [Source:HGNC Symbol;Acc:1389]
CACNA1C	calcium channel, voltage-dependent, L type, alpha 1C subunit [Source:HGNC Symbol;Acc:1390]
CACNA1D	calcium channel, voltage-dependent, L type, alpha 1D subunit [Source:HGNC Symbol;Acc:1391]
CACNA1E	calcium channel, voltage-dependent, R type, alpha 1E subunit [Source:HGNC Symbol;Acc:1392]
CACNA1F	calcium channel, voltage-dependent, L type, alpha 1F subunit [Source:HGNC Symbol;Acc:1393]
CACNA1G	calcium channel, voltage-dependent, T type, alpha 1G subunit [Source:HGNC Symbol;Acc:1394]
CACNA1H	calcium channel, voltage-dependent, T type, alpha 1H subunit [Source:HGNC Symbol;Acc:1395]
CACNA1I	calcium channel, voltage-dependent, T type, alpha 1I subunit [Source:HGNC Symbol;Acc:1396]
CACNA1S	calcium channel, voltage-dependent, L type, alpha 1S subunit [Source:HGNC Symbol;Acc:1397]
CACNA2D1	calcium channel, voltage-dependent, alpha 2/delta subunit 1 [Source:HGNC Symbol;Acc:1399]
CACNA2D2	calcium channel, voltage-dependent, alpha 2/delta subunit 2 [Source:HGNC Symbol;Acc:1400]
CACNA2D3	calcium channel, voltage-dependent, alpha 2/delta subunit 3 [Source:HGNC Symbol;Acc:15460]
CACNA2D4	calcium channel, voltage-dependent, alpha 2/delta subunit 4 [Source:HGNC Symbol;Acc:20202]
CACNB1	calcium channel, voltage-dependent, beta 1 subunit [Source:HGNC Symbol;Acc:1401]
CACNB2	calcium channel, voltage-dependent, beta 2 subunit [Source:HGNC Symbol;Acc:1402]
CACNB3	calcium channel, voltage-dependent, beta 3 subunit [Source:HGNC Symbol;Acc:1403]
CACNB4	calcium channel, voltage-dependent, beta 4 subunit [Source:HGNC Symbol;Acc:1404]
CACNG1	calcium channel, voltage-dependent, gamma subunit 1 [Source:HGNC Symbol;Acc:1405]
CACNG2	calcium channel, voltage-dependent, gamma subunit 2 [Source:HGNC Symbol;Acc:1406]
CACNG3	calcium channel, voltage-dependent, gamma subunit 3 [Source:HGNC Symbol;Acc:1407]
CACNG4	calcium channel, voltage-dependent, gamma subunit 4 [Source:HGNC Symbol;Acc:1408]
CACNG5	calcium channel, voltage-dependent, gamma subunit 5 [Source:HGNC Symbol;Acc:1409]
CACNG6	calcium channel, voltage-dependent, gamma subunit 6 [Source:HGNC Symbol;Acc:13625]
CACNG7	calcium channel, voltage-dependent, gamma subunit 7 [Source:HGNC Symbol;Acc:13626]
CACNG8	calcium channel, voltage-dependent, gamma subunit 8 [Source:HGNC Symbol;Acc:13628]
CAD	carbamoyl-phosphate synthetase 2, aspartate transcarbamylase, and dihydroorotase [Source:HGNC Symbol;Acc:1424]
CADM2	NA
CADM3	cell adhesion molecule 3 [Source:HGNC Symbol;Acc:17601]
CALCA	calcitonin-related polypeptide alpha [Source:HGNC Symbol;Acc:1437]
CALCB	calcitonin-related polypeptide beta [Source:HGNC Symbol;Acc:1438]
CALCR	calcitonin receptor [Source:HGNC Symbol;Acc:1440]
CALCRL	calcitonin receptor-like [Source:HGNC Symbol;Acc:16709]
CALM1	calmodulin 1 (phosphorylase kinase, delta) [Source:HGNC Symbol;Acc:1442]
CALM2	calmodulin 2 (phosphorylase kinase, delta) [Source:HGNC Symbol;Acc:1445]
CALM3	calmodulin 3 (phosphorylase kinase, delta) [Source:HGNC Symbol;Acc:1449]
CALR	calreticulin [Source:HGNC Symbol;Acc:1455]
CALU	calumenin [Source:HGNC Symbol;Acc:1458]
CALY	NA
CAMK1	calcium/calmodulin-dependent protein kinase I [Source:HGNC Symbol;Acc:1459]
CAMK1D	calcium/calmodulin-dependent protein kinase ID [Source:HGNC Symbol;Acc:19341]
CAMK1G	calcium/calmodulin-dependent protein kinase IG [Source:HGNC Symbol;Acc:14585]
CAMK2A	calcium/calmodulin-dependent protein kinase II alpha [Source:HGNC Symbol;Acc:1460]
CAMK2B	calcium/calmodulin-dependent protein kinase II beta [Source:HGNC Symbol;Acc:1461]
CAMK2D	calcium/calmodulin-dependent protein kinase II delta [Source:HGNC Symbol;Acc:1462]
CAMK2G	calcium/calmodulin-dependent protein kinase II gamma [Source:HGNC Symbol;Acc:1463]
CAMK4	calcium/calmodulin-dependent protein kinase IV [Source:HGNC Symbol;Acc:1464]
CAMKK1	calcium/calmodulin-dependent protein kinase kinase 1, alpha [Source:HGNC Symbol;Acc:1469]
CAMKK2	calcium/calmodulin-dependent protein kinase kinase 2, beta [Source:HGNC Symbol;Acc:1470]
CAMKV	CaM kinase-like vesicle-associated [Source:HGNC Symbol;Acc:28788]
CAMLG	NA
CAMP	cathelicidin antimicrobial peptide [Source:HGNC Symbol;Acc:1472]
CANX	NA
CAPG	NA
CAPN1	calpain 1, (mu/I) large subunit [Source:HGNC Symbol;Acc:1476]
CAPN10	NA
CAPN2	calpain 2, (m/II) large subunit [Source:HGNC Symbol;Acc:1479]
CAPNS1	calpain, small subunit 1 [Source:HGNC Symbol;Acc:1481]
CAPZA1	capping protein (actin filament) muscle Z-line, alpha 1 [Source:HGNC Symbol;Acc:1488]
CAPZA2	capping protein (actin filament) muscle Z-line, alpha 2 [Source:HGNC Symbol;Acc:1490]
CARD9	NA
CARM1	coactivator-associated arginine methyltransferase 1 [Source:HGNC Symbol;Acc:23393]
CARTPT	CART prepropeptide [Source:HGNC Symbol;Acc:24323]
CASK	calcium/calmodulin-dependent serine protein kinase (MAGUK family) [Source:HGNC Symbol;Acc:1497]
CASP1	caspase 1, apoptosis-related cysteine peptidase [Source:HGNC Symbol;Acc:1499]
CASP10	NA
CASP12	NA
CASP14	NA
CASP2	caspase 2, apoptosis-related cysteine peptidase [Source:HGNC Symbol;Acc:1503]
CASP3	caspase 3, apoptosis-related cysteine peptidase [Source:HGNC Symbol;Acc:1504]
CASP4	NA
CASP5	NA
CASP6	caspase 6, apoptosis-related cysteine peptidase [Source:HGNC Symbol;Acc:1507]
CASP7	caspase 7, apoptosis-related cysteine peptidase [Source:HGNC Symbol;Acc:1508]
CASP8	caspase 8, apoptosis-related cysteine peptidase [Source:HGNC Symbol;Acc:1509]
CASP9	caspase 9, apoptosis-related cysteine peptidase [Source:HGNC Symbol;Acc:1511]
CASQ2	calsequestrin 2 (cardiac muscle) [Source:HGNC Symbol;Acc:1513]
CASR	calcium-sensing receptor [Source:HGNC Symbol;Acc:1514]
CAST	NA
CAT	catalase [Source:HGNC Symbol;Acc:1516]
CATSPER1	cation channel, sperm associated 1 [Source:HGNC Symbol;Acc:17116]
CATSPER2	cation channel, sperm associated 2 [Source:HGNC Symbol;Acc:18810]
CATSPER3	cation channel, sperm associated 3 [Source:HGNC Symbol;Acc:20819]
CATSPER4	cation channel, sperm associated 4 [Source:HGNC Symbol;Acc:23220]
CAV1	NA
CBFB	NA
CBL	NA
CBLB	NA
CBLC	NA
CBLN1	cerebellin 1 precursor [Source:HGNC Symbol;Acc:1543]
CBLN3	cerebellin 3 precursor [Source:HGNC Symbol;Acc:20146]
CBLN4	cerebellin 4 precursor [Source:HGNC Symbol;Acc:16231]
CBR1	carbonyl reductase 1 [Source:HGNC Symbol;Acc:1548]
CBR3	carbonyl reductase 3 [Source:HGNC Symbol;Acc:1549]
CBS	NA
CBX1	NA
CCDC3	coiled-coil domain containing 3 [Source:HGNC Symbol;Acc:23813]
CCDC80	coiled-coil domain containing 80 [Source:HGNC Symbol;Acc:30649]
CCHCR1	NA
CCK	cholecystokinin [Source:HGNC Symbol;Acc:1569]
CCKAR	cholecystokinin A receptor [Source:HGNC Symbol;Acc:1570]
CCKBR	cholecystokinin B receptor [Source:HGNC Symbol;Acc:1571]
CCL1	chemokine (C-C motif) ligand 1 [Source:HGNC Symbol;Acc:10609]
CCL11	chemokine (C-C motif) ligand 11 [Source:HGNC Symbol;Acc:10610]
CCL13	chemokine (C-C motif) ligand 13 [Source:HGNC Symbol;Acc:10611]
CCL14	chemokine (C-C motif) ligand 14 [Source:HGNC Symbol;Acc:10612]
CCL15-CCL14	CCL15-CCL14 readthrough (NMD candidate) [Source:HGNC Symbol;Acc:44436]
CCL16	chemokine (C-C motif) ligand 16 [Source:HGNC Symbol;Acc:10614]
CCL17	chemokine (C-C motif) ligand 17 [Source:HGNC Symbol;Acc:10615]
CCL18	chemokine (C-C motif) ligand 18 (pulmonary and activation-regulated) [Source:HGNC Symbol;Acc:10616]
CCL19	chemokine (C-C motif) ligand 19 [Source:HGNC Symbol;Acc:10617]
CCL2	chemokine (C-C motif) ligand 2 [Source:HGNC Symbol;Acc:10618]
CCL20	chemokine (C-C motif) ligand 20 [Source:HGNC Symbol;Acc:10619]
CCL21	chemokine (C-C motif) ligand 21 [Source:HGNC Symbol;Acc:10620]
CCL22	chemokine (C-C motif) ligand 22 [Source:HGNC Symbol;Acc:10621]
CCL23	chemokine (C-C motif) ligand 23 [Source:HGNC Symbol;Acc:10622]
CCL24	chemokine (C-C motif) ligand 24 [Source:HGNC Symbol;Acc:10623]
CCL25	chemokine (C-C motif) ligand 25 [Source:HGNC Symbol;Acc:10624]
CCL26	chemokine (C-C motif) ligand 26 [Source:HGNC Symbol;Acc:10625]
CCL27	chemokine (C-C motif) ligand 27 [Source:HGNC Symbol;Acc:10626]
CCL28	chemokine (C-C motif) ligand 28 [Source:HGNC Symbol;Acc:17700]
CCL3	chemokine (C-C motif) ligand 3 [Source:HGNC Symbol;Acc:10627]
CCL3L1	chemokine (C-C motif) ligand 3-like 1 [Source:HGNC Symbol;Acc:10628]
CCL3L3	chemokine (C-C motif) ligand 3-like 3 [Source:HGNC Symbol;Acc:30554]
CCL4	chemokine (C-C motif) ligand 4 [Source:HGNC Symbol;Acc:10630]
CCL4L1	chemokine (C-C motif) ligand 4-like 1 [Source:HGNC Symbol;Acc:10631]
CCL4L2	chemokine (C-C motif) ligand 4-like 2 [Source:HGNC Symbol;Acc:24066]
CCL5	chemokine (C-C motif) ligand 5 [Source:HGNC Symbol;Acc:10632]
CCL7	chemokine (C-C motif) ligand 7 [Source:HGNC Symbol;Acc:10634]
CCL8	chemokine (C-C motif) ligand 8 [Source:HGNC Symbol;Acc:10635]
CCN1	NA
CCN2	NA
CCNA1	cyclin A1 [Source:HGNC Symbol;Acc:1577]
CCNA2	cyclin A2 [Source:HGNC Symbol;Acc:1578]
CCNB1	cyclin B1 [Source:HGNC Symbol;Acc:1579]
CCNB2	cyclin B2 [Source:HGNC Symbol;Acc:1580]
CCNB3	cyclin B3 [Source:HGNC Symbol;Acc:18709]
CCND1	cyclin D1 [Source:HGNC Symbol;Acc:1582]
CCND2	cyclin D2 [Source:HGNC Symbol;Acc:1583]
CCND3	cyclin D3 [Source:HGNC Symbol;Acc:1585]
CCNE1	cyclin E1 [Source:HGNC Symbol;Acc:1589]
CCNE2	cyclin E2 [Source:HGNC Symbol;Acc:1590]
CCNG1	NA
CCNH	cyclin H [Source:HGNC Symbol;Acc:1594]
CCNK	NA
CCNT1	cyclin T1 [Source:HGNC Symbol;Acc:1599]
CCR1	chemokine (C-C motif) receptor 1 [Source:HGNC Symbol;Acc:1602]
CCR10	chemokine (C-C motif) receptor 10 [Source:HGNC Symbol;Acc:4474]
CCR2	chemokine (C-C motif) receptor 2 [Source:HGNC Symbol;Acc:1603]
CCR3	chemokine (C-C motif) receptor 3 [Source:HGNC Symbol;Acc:1604]
CCR4	chemokine (C-C motif) receptor 4 [Source:HGNC Symbol;Acc:1605]
CCR5	chemokine (C-C motif) receptor 5 (gene/pseudogene) [Source:HGNC Symbol;Acc:1606]
CCR6	chemokine (C-C motif) receptor 6 [Source:HGNC Symbol;Acc:1607]
CCR7	chemokine (C-C motif) receptor 7 [Source:HGNC Symbol;Acc:1608]
CCR8	chemokine (C-C motif) receptor 8 [Source:HGNC Symbol;Acc:1609]
CCR9	chemokine (C-C motif) receptor 9 [Source:HGNC Symbol;Acc:1610]
CCRL2	chemokine (C-C motif) receptor-like 2 [Source:HGNC Symbol;Acc:1612]
CD101	CD101 molecule [Source:HGNC Symbol;Acc:5949]
CD109	CD109 molecule [Source:HGNC Symbol;Acc:21685]
CD14	CD14 molecule [Source:HGNC Symbol;Acc:1628]
CD151	CD151 molecule (Raph blood group) [Source:HGNC Symbol;Acc:1630]
CD160	CD160 molecule [Source:HGNC Symbol;Acc:17013]
CD163	CD163 molecule [Source:HGNC Symbol;Acc:1631]
CD163L1	CD163 molecule-like 1 [Source:HGNC Symbol;Acc:30375]
CD164	CD164 molecule, sialomucin [Source:HGNC Symbol;Acc:1632]
CD164L2	CD164 sialomucin-like 2 [Source:HGNC Symbol;Acc:32043]
CD177	CD177 molecule [Source:HGNC Symbol;Acc:30072]
CD180	CD180 molecule [Source:HGNC Symbol;Acc:6726]
CD19	CD19 molecule [Source:HGNC Symbol;Acc:1633]
CD1A	CD1a molecule [Source:HGNC Symbol;Acc:1634]
CD1B	CD1b molecule [Source:HGNC Symbol;Acc:1635]
CD1C	CD1c molecule [Source:HGNC Symbol;Acc:1636]
CD1D	CD1d molecule [Source:HGNC Symbol;Acc:1637]
CD1E	CD1e molecule [Source:HGNC Symbol;Acc:1638]
CD2	CD2 molecule [Source:HGNC Symbol;Acc:1639]
CD200	CD200 molecule [Source:HGNC Symbol;Acc:7203]
CD200R1	CD200 receptor 1 [Source:HGNC Symbol;Acc:24235]
CD207	CD207 molecule, langerin [Source:HGNC Symbol;Acc:17935]
CD209	CD209 molecule [Source:HGNC Symbol;Acc:1641]
CD22	CD22 molecule [Source:HGNC Symbol;Acc:1643]
CD226	CD226 molecule [Source:HGNC Symbol;Acc:16961]
CD244	CD244 molecule, natural killer cell receptor 2B4 [Source:HGNC Symbol;Acc:18171]
CD247	CD247 molecule [Source:HGNC Symbol;Acc:1677]
CD248	CD248 molecule, endosialin [Source:HGNC Symbol;Acc:18219]
CD27	CD27 molecule [Source:HGNC Symbol;Acc:11922]
CD274	CD274 molecule [Source:HGNC Symbol;Acc:17635]
CD276	CD276 molecule [Source:HGNC Symbol;Acc:19137]
CD28	CD28 molecule [Source:HGNC Symbol;Acc:1653]
CD300A	CD300a molecule [Source:HGNC Symbol;Acc:19319]
CD300C	CD300c molecule [Source:HGNC Symbol;Acc:19320]
CD300E	CD300e molecule [Source:HGNC Symbol;Acc:28874]
CD300LB	CD300 molecule-like family member b [Source:HGNC Symbol;Acc:30811]
CD300LD	CD300 molecule-like family member d [Source:HGNC Symbol;Acc:16848]
CD300LF	CD300 molecule-like family member f [Source:HGNC Symbol;Acc:29883]
CD300LG	CD300 molecule-like family member g [Source:HGNC Symbol;Acc:30455]
CD302	CD302 molecule [Source:HGNC Symbol;Acc:30843]
CD320	CD320 molecule [Source:HGNC Symbol;Acc:16692]
CD33	CD33 molecule [Source:HGNC Symbol;Acc:1659]
CD34	CD34 molecule [Source:HGNC Symbol;Acc:1662]
CD36	CD36 molecule (thrombospondin receptor) [Source:HGNC Symbol;Acc:1663]
CD37	CD37 molecule [Source:HGNC Symbol;Acc:1666]
CD38	CD38 molecule [Source:HGNC Symbol;Acc:1667]
CD3D	CD3d molecule, delta (CD3-TCR complex) [Source:HGNC Symbol;Acc:1673]
CD3E	CD3e molecule, epsilon (CD3-TCR complex) [Source:HGNC Symbol;Acc:1674]
CD3G	CD3g molecule, gamma (CD3-TCR complex) [Source:HGNC Symbol;Acc:1675]
CD4	CD4 molecule [Source:HGNC Symbol;Acc:1678]
CD40	CD40 molecule, TNF receptor superfamily member 5 [Source:HGNC Symbol;Acc:11919]
CD40LG	CD40 ligand [Source:HGNC Symbol;Acc:11935]
CD44	CD44 molecule (Indian blood group) [Source:HGNC Symbol;Acc:1681]
CD46	CD46 molecule, complement regulatory protein [Source:HGNC Symbol;Acc:6953]
CD47	CD47 molecule [Source:HGNC Symbol;Acc:1682]
CD48	CD48 molecule [Source:HGNC Symbol;Acc:1683]
CD5	CD5 molecule [Source:HGNC Symbol;Acc:1685]
CD52	CD52 molecule [Source:HGNC Symbol;Acc:1804]
CD53	CD53 molecule [Source:HGNC Symbol;Acc:1686]
CD55	CD55 molecule, decay accelerating factor for complement (Cromer blood group) [Source:HGNC Symbol;Acc:2665]
CD58	CD58 molecule [Source:HGNC Symbol;Acc:1688]
CD59	CD59 molecule, complement regulatory protein [Source:HGNC Symbol;Acc:1689]
CD5L	CD5 molecule-like [Source:HGNC Symbol;Acc:1690]
CD6	CD6 molecule [Source:HGNC Symbol;Acc:1691]
CD63	CD63 molecule [Source:HGNC Symbol;Acc:1692]
CD68	CD68 molecule [Source:HGNC Symbol;Acc:1693]
CD69	CD69 molecule [Source:HGNC Symbol;Acc:1694]
CD7	CD7 molecule [Source:HGNC Symbol;Acc:1695]
CD70	CD70 molecule [Source:HGNC Symbol;Acc:11937]
CD72	CD72 molecule [Source:HGNC Symbol;Acc:1696]
CD74	CD74 molecule, major histocompatibility complex, class II invariant chain [Source:HGNC Symbol;Acc:1697]
CD79A	CD79a molecule, immunoglobulin-associated alpha [Source:HGNC Symbol;Acc:1698]
CD79B	CD79b molecule, immunoglobulin-associated beta [Source:HGNC Symbol;Acc:1699]
CD80	CD80 molecule [Source:HGNC Symbol;Acc:1700]
CD81	CD81 molecule [Source:HGNC Symbol;Acc:1701]
CD82	CD82 molecule [Source:HGNC Symbol;Acc:6210]
CD83	CD83 molecule [Source:HGNC Symbol;Acc:1703]
CD84	CD84 molecule [Source:HGNC Symbol;Acc:1704]
CD86	CD86 molecule [Source:HGNC Symbol;Acc:1705]
CD8A	CD8a molecule [Source:HGNC Symbol;Acc:1706]
CD8B	CD8b molecule [Source:HGNC Symbol;Acc:1707]
CD9	CD9 molecule [Source:HGNC Symbol;Acc:1709]
CD93	CD93 molecule [Source:HGNC Symbol;Acc:15855]
CD96	CD96 molecule [Source:HGNC Symbol;Acc:16892]
CD97	CD97 molecule [Source:HGNC Symbol;Acc:1711]
CD99	CD99 molecule [Source:HGNC Symbol;Acc:7082]
CDA	cytidine deaminase [Source:HGNC Symbol;Acc:1712]
CDC25A	cell division cycle 25A [Source:HGNC Symbol;Acc:1725]
CDC25B	cell division cycle 25B [Source:HGNC Symbol;Acc:1726]
CDC25C	cell division cycle 25C [Source:HGNC Symbol;Acc:1727]
CDC37	NA
CDC42	cell division cycle 42 [Source:HGNC Symbol;Acc:1736]
CDC42BPA	CDC42 binding protein kinase alpha (DMPK-like) [Source:HGNC Symbol;Acc:1737]
CDC42BPB	CDC42 binding protein kinase beta (DMPK-like) [Source:HGNC Symbol;Acc:1738]
CDC42BPG	CDC42 binding protein kinase gamma (DMPK-like) [Source:HGNC Symbol;Acc:29829]
CDC5L	NA
CDC7	cell division cycle 7 [Source:HGNC Symbol;Acc:1745]
CDCP1	CUB domain containing protein 1 [Source:HGNC Symbol;Acc:24357]
CDH1	cadherin 1, type 1, E-cadherin (epithelial) [Source:HGNC Symbol;Acc:1748]
CDH11	NA
CDH13	cadherin 13 [Source:HGNC Symbol;Acc:1753]
CDH17	NA
CDH2	cadherin 2, type 1, N-cadherin (neuronal) [Source:HGNC Symbol;Acc:1759]
CDH23	NA
CDH3	cadherin 3, type 1, P-cadherin (placental) [Source:HGNC Symbol;Acc:1762]
CDH5	cadherin 5, type 2 (vascular endothelium) [Source:HGNC Symbol;Acc:1764]
CDK1	cyclin-dependent kinase 1 [Source:HGNC Symbol;Acc:1722]
CDK10	cyclin-dependent kinase 10 [Source:HGNC Symbol;Acc:1770]
CDK11A	cyclin-dependent kinase 11A [Source:HGNC Symbol;Acc:1730]
CDK11B	cyclin-dependent kinase 11B [Source:HGNC Symbol;Acc:1729]
CDK12	cyclin-dependent kinase 12 [Source:HGNC Symbol;Acc:24224]
CDK13	cyclin-dependent kinase 13 [Source:HGNC Symbol;Acc:1733]
CDK14	cyclin-dependent kinase 14 [Source:HGNC Symbol;Acc:8883]
CDK15	cyclin-dependent kinase 15 [Source:HGNC Symbol;Acc:14434]
CDK16	cyclin-dependent kinase 16 [Source:HGNC Symbol;Acc:8749]
CDK17	cyclin-dependent kinase 17 [Source:HGNC Symbol;Acc:8750]
CDK18	cyclin-dependent kinase 18 [Source:HGNC Symbol;Acc:8751]
CDK19	cyclin-dependent kinase 19 [Source:HGNC Symbol;Acc:19338]
CDK2	cyclin-dependent kinase 2 [Source:HGNC Symbol;Acc:1771]
CDK20	cyclin-dependent kinase 20 [Source:HGNC Symbol;Acc:21420]
CDK3	cyclin-dependent kinase 3 [Source:HGNC Symbol;Acc:1772]
CDK4	cyclin-dependent kinase 4 [Source:HGNC Symbol;Acc:1773]
CDK5	cyclin-dependent kinase 5 [Source:HGNC Symbol;Acc:1774]
CDK5R1	cyclin-dependent kinase 5, regulatory subunit 1 (p35) [Source:HGNC Symbol;Acc:1775]
CDK6	cyclin-dependent kinase 6 [Source:HGNC Symbol;Acc:1777]
CDK7	cyclin-dependent kinase 7 [Source:HGNC Symbol;Acc:1778]
CDK8	cyclin-dependent kinase 8 [Source:HGNC Symbol;Acc:1779]
CDK9	cyclin-dependent kinase 9 [Source:HGNC Symbol;Acc:1780]
CDKAL1	NA
CDKL1	cyclin-dependent kinase-like 1 (CDC2-related kinase) [Source:HGNC Symbol;Acc:1781]
CDKL2	cyclin-dependent kinase-like 2 (CDC2-related kinase) [Source:HGNC Symbol;Acc:1782]
CDKL3	cyclin-dependent kinase-like 3 [Source:HGNC Symbol;Acc:15483]
CDKL4	cyclin-dependent kinase-like 4 [Source:HGNC Symbol;Acc:19287]
CDKL5	cyclin-dependent kinase-like 5 [Source:HGNC Symbol;Acc:11411]
CDKN1A	cyclin-dependent kinase inhibitor 1A (p21, Cip1) [Source:HGNC Symbol;Acc:1784]
CDKN1B	NA
CDKN1C	NA
CDKN2A	NA
CDKN2B	NA
CDKN2B-AS1	NA
CDKN2C	NA
CDKN2D	NA
CDKN3	NA
CDNF	cerebral dopamine neurotrophic factor [Source:HGNC Symbol;Acc:24913]
CDS1	NA
CDSN	NA
CDX2	NA
CEACAM1	carcinoembryonic antigen-related cell adhesion molecule 1 (biliary glycoprotein) [Source:HGNC Symbol;Acc:1814]
CEACAM16	carcinoembryonic antigen-related cell adhesion molecule 16 [Source:HGNC Symbol;Acc:31948]
CEACAM3	carcinoembryonic antigen-related cell adhesion molecule 3 [Source:HGNC Symbol;Acc:1815]
CEACAM5	carcinoembryonic antigen-related cell adhesion molecule 5 [Source:HGNC Symbol;Acc:1817]
CEACAM6	carcinoembryonic antigen-related cell adhesion molecule 6 (non-specific cross reacting antigen) [Source:HGNC Symbol;Acc:1818]
CEACAM7	carcinoembryonic antigen-related cell adhesion molecule 7 [Source:HGNC Symbol;Acc:1819]
CEACAM8	carcinoembryonic antigen-related cell adhesion molecule 8 [Source:HGNC Symbol;Acc:1820]
CEBPA	NA
CECR1	cat eye syndrome chromosome region, candidate 1 [Source:HGNC Symbol;Acc:1839]
CECR2	NA
CEL	carboxyl ester lipase [Source:HGNC Symbol;Acc:1848]
CELA1	chymotrypsin-like elastase family, member 1 [Source:HGNC Symbol;Acc:3308]
CELA2A	chymotrypsin-like elastase family, member 2A [Source:HGNC Symbol;Acc:24609]
CELA2B	chymotrypsin-like elastase family, member 2B [Source:HGNC Symbol;Acc:29995]
CELF4	NA
CELSR1	cadherin, EGF LAG seven-pass G-type receptor 1 [Source:HGNC Symbol;Acc:1850]
CELSR2	cadherin, EGF LAG seven-pass G-type receptor 2 [Source:HGNC Symbol;Acc:3231]
CELSR3	cadherin, EGF LAG seven-pass G-type receptor 3 [Source:HGNC Symbol;Acc:3230]
CENPE	NA
CEP43	NA
CEP68	NA
CEP72	NA
CER1	cerberus 1, DAN family BMP antagonist [Source:HGNC Symbol;Acc:1862]
CERK	NA
CERKL	NA
CERS6	NA
CES1	carboxylesterase 1 [Source:HGNC Symbol;Acc:1863]
CES1P1	NA
CES2	carboxylesterase 2 [Source:HGNC Symbol;Acc:1864]
CES3	carboxylesterase 3 [Source:HGNC Symbol;Acc:1865]
CES4A	carboxylesterase 4A [Source:HGNC Symbol;Acc:26741]
CES5A	carboxylesterase 5A [Source:HGNC Symbol;Acc:26459]
CETP	cholesteryl ester transfer protein, plasma [Source:HGNC Symbol;Acc:1869]
CFAP44	NA
CFB	complement factor B [Source:HGNC Symbol;Acc:1037]
CFC1	cripto, FRL-1, cryptic family 1 [Source:HGNC Symbol;Acc:18292]
CFD	complement factor D (adipsin) [Source:HGNC Symbol;Acc:2771]
CFH	complement factor H [Source:HGNC Symbol;Acc:4883]
CFHR1	complement factor H-related 1 [Source:HGNC Symbol;Acc:4888]
CFHR2	complement factor H-related 2 [Source:HGNC Symbol;Acc:4890]
CFHR3	complement factor H-related 3 [Source:HGNC Symbol;Acc:16980]
CFHR4	complement factor H-related 4 [Source:HGNC Symbol;Acc:16979]
CFHR5	complement factor H-related 5 [Source:HGNC Symbol;Acc:24668]
CFI	complement factor I [Source:HGNC Symbol;Acc:5394]
CFL1	NA
CFLAR	NA
CFP	complement factor properdin [Source:HGNC Symbol;Acc:8864]
CFTR	cystic fibrosis transmembrane conductance regulator (ATP-binding cassette sub-family C, member 7) [Source:HGNC Symbol;Acc:1884]
CGA	glycoprotein hormones, alpha polypeptide [Source:HGNC Symbol;Acc:1885]
CGB	chorionic gonadotropin, beta polypeptide [Source:HGNC Symbol;Acc:1886]
CGB2	chorionic gonadotropin, beta polypeptide 2 [Source:HGNC Symbol;Acc:16722]
CGB5	chorionic gonadotropin, beta polypeptide 5 [Source:HGNC Symbol;Acc:16452]
CGB7	chorionic gonadotropin, beta polypeptide 7 [Source:HGNC Symbol;Acc:16451]
CGB8	chorionic gonadotropin, beta polypeptide 8 [Source:HGNC Symbol;Acc:16453]
CGREF1	cell growth regulator with EF-hand domain 1 [Source:HGNC Symbol;Acc:16962]
CH25H	NA
CHAD	chondroadherin [Source:HGNC Symbol;Acc:1909]
CHADL	chondroadherin-like [Source:HGNC Symbol;Acc:25165]
CHAT	choline O-acetyltransferase [Source:HGNC Symbol;Acc:1912]
CHD1	NA
CHD4	NA
CHEK1	checkpoint kinase 1 [Source:HGNC Symbol;Acc:1925]
CHEK2	checkpoint kinase 2 [Source:HGNC Symbol;Acc:16627]
CHGA	chromogranin A (parathyroid secretory protein 1) [Source:HGNC Symbol;Acc:1929]
CHGB	chromogranin B (secretogranin 1) [Source:HGNC Symbol;Acc:1930]
CHI3L1	chitinase 3-like 1 (cartilage glycoprotein-39) [Source:HGNC Symbol;Acc:1932]
CHI3L2	chitinase 3-like 2 [Source:HGNC Symbol;Acc:1933]
CHIA	chitinase, acidic [Source:HGNC Symbol;Acc:17432]
CHID1	chitinase domain containing 1 [Source:HGNC Symbol;Acc:28474]
CHIT1	chitinase 1 (chitotriosidase) [Source:HGNC Symbol;Acc:1936]
CHKA	NA
CHL1	cell adhesion molecule L1-like [Source:HGNC Symbol;Acc:1939]
CHN2	NA
CHPT1	NA
CHRD	chordin [Source:HGNC Symbol;Acc:1949]
CHRDL1	chordin-like 1 [Source:HGNC Symbol;Acc:29861]
CHRDL2	chordin-like 2 [Source:HGNC Symbol;Acc:24168]
CHRFAM7A	CHRNA7 (cholinergic receptor, nicotinic, alpha 7, exons 5-10) and FAM7A (family with sequence similarity 7A, exons A-E) fusion [Source:HGNC Symbol;Acc:15781]
CHRM1	cholinergic receptor, muscarinic 1 [Source:HGNC Symbol;Acc:1950]
CHRM2	cholinergic receptor, muscarinic 2 [Source:HGNC Symbol;Acc:1951]
CHRM3	cholinergic receptor, muscarinic 3 [Source:HGNC Symbol;Acc:1952]
CHRM4	cholinergic receptor, muscarinic 4 [Source:HGNC Symbol;Acc:1953]
CHRM5	cholinergic receptor, muscarinic 5 [Source:HGNC Symbol;Acc:1954]
CHRNA1	cholinergic receptor, nicotinic, alpha 1 (muscle) [Source:HGNC Symbol;Acc:1955]
CHRNA10	cholinergic receptor, nicotinic, alpha 10 (neuronal) [Source:HGNC Symbol;Acc:13800]
CHRNA2	cholinergic receptor, nicotinic, alpha 2 (neuronal) [Source:HGNC Symbol;Acc:1956]
CHRNA3	cholinergic receptor, nicotinic, alpha 3 (neuronal) [Source:HGNC Symbol;Acc:1957]
CHRNA4	cholinergic receptor, nicotinic, alpha 4 (neuronal) [Source:HGNC Symbol;Acc:1958]
CHRNA5	cholinergic receptor, nicotinic, alpha 5 (neuronal) [Source:HGNC Symbol;Acc:1959]
CHRNA6	cholinergic receptor, nicotinic, alpha 6 (neuronal) [Source:HGNC Symbol;Acc:15963]
CHRNA7	cholinergic receptor, nicotinic, alpha 7 (neuronal) [Source:HGNC Symbol;Acc:1960]
CHRNA9	cholinergic receptor, nicotinic, alpha 9 (neuronal) [Source:HGNC Symbol;Acc:14079]
CHRNB1	cholinergic receptor, nicotinic, beta 1 (muscle) [Source:HGNC Symbol;Acc:1961]
CHRNB2	cholinergic receptor, nicotinic, beta 2 (neuronal) [Source:HGNC Symbol;Acc:1962]
CHRNB3	cholinergic receptor, nicotinic, beta 3 (neuronal) [Source:HGNC Symbol;Acc:1963]
CHRNB4	cholinergic receptor, nicotinic, beta 4 (neuronal) [Source:HGNC Symbol;Acc:1964]
CHRND	cholinergic receptor, nicotinic, delta (muscle) [Source:HGNC Symbol;Acc:1965]
CHRNE	cholinergic receptor, nicotinic, epsilon (muscle) [Source:HGNC Symbol;Acc:1966]
CHRNG	cholinergic receptor, nicotinic, gamma (muscle) [Source:HGNC Symbol;Acc:1967]
CHST1	carbohydrate (keratan sulfate Gal-6) sulfotransferase 1 [Source:HGNC Symbol;Acc:1969]
CHST10	carbohydrate sulfotransferase 10 [Source:HGNC Symbol;Acc:19650]
CHST11	carbohydrate (chondroitin 4) sulfotransferase 11 [Source:HGNC Symbol;Acc:17422]
CHST12	carbohydrate (chondroitin 4) sulfotransferase 12 [Source:HGNC Symbol;Acc:17423]
CHST13	carbohydrate (chondroitin 4) sulfotransferase 13 [Source:HGNC Symbol;Acc:21755]
CHST2	carbohydrate (N-acetylglucosamine-6-O) sulfotransferase 2 [Source:HGNC Symbol;Acc:1970]
CHST3	carbohydrate (chondroitin 6) sulfotransferase 3 [Source:HGNC Symbol;Acc:1971]
CHST4	carbohydrate (N-acetylglucosamine 6-O) sulfotransferase 4 [Source:HGNC Symbol;Acc:1972]
CHST5	carbohydrate (N-acetylglucosamine 6-O) sulfotransferase 5 [Source:HGNC Symbol;Acc:1973]
CHST6	carbohydrate (N-acetylglucosamine 6-O) sulfotransferase 6 [Source:HGNC Symbol;Acc:6938]
CHST7	carbohydrate (N-acetylglucosamine 6-O) sulfotransferase 7 [Source:HGNC Symbol;Acc:13817]
CHST8	carbohydrate (N-acetylgalactosamine 4-0) sulfotransferase 8 [Source:HGNC Symbol;Acc:15993]
CHST9	carbohydrate (N-acetylgalactosamine 4-0) sulfotransferase 9 [Source:HGNC Symbol;Acc:19898]
CHSY1	chondroitin sulfate synthase 1 [Source:HGNC Symbol;Acc:17198]
CHUK	conserved helix-loop-helix ubiquitous kinase [Source:HGNC Symbol;Acc:1974]
CHURC1	NA
CIC	NA
CILP	cartilage intermediate layer protein, nucleotide pyrophosphohydrolase [Source:HGNC Symbol;Acc:1980]
CILP2	cartilage intermediate layer protein 2 [Source:HGNC Symbol;Acc:24213]
CIP2A	NA
CISD1	CDGSH iron sulfur domain 1 [Source:HGNC Symbol;Acc:30880]
CISH	NA
CIT	citron (rho-interacting, serine/threonine kinase 21) [Source:HGNC Symbol;Acc:1985]
CKLF	chemokine-like factor [Source:HGNC Symbol;Acc:13253]
CKM	NA
CLC	NA
CLCA1	chloride channel accessory 1 [Source:HGNC Symbol;Acc:2015]
CLCA2	chloride channel accessory 2 [Source:HGNC Symbol;Acc:2016]
CLCA3P	chloride channel accessory 3, pseudogene [Source:HGNC Symbol;Acc:2017]
CLCA4	chloride channel accessory 4 [Source:HGNC Symbol;Acc:2018]
CLCC1	NA
CLCF1	cardiotrophin-like cytokine factor 1 [Source:HGNC Symbol;Acc:17412]
CLCN1	chloride channel, voltage-sensitive 1 [Source:HGNC Symbol;Acc:2019]
CLCN2	chloride channel, voltage-sensitive 2 [Source:HGNC Symbol;Acc:2020]
CLCN3	chloride channel, voltage-sensitive 3 [Source:HGNC Symbol;Acc:2021]
CLCN4	chloride channel, voltage-sensitive 4 [Source:HGNC Symbol;Acc:2022]
CLCN5	chloride channel, voltage-sensitive 5 [Source:HGNC Symbol;Acc:2023]
CLCN6	NA
CLCN7	NA
CLCNKA	chloride channel, voltage-sensitive Ka [Source:HGNC Symbol;Acc:2026]
CLCNKB	chloride channel, voltage-sensitive Kb [Source:HGNC Symbol;Acc:2027]
CLDN18	claudin 18 [Source:HGNC Symbol;Acc:2039]
CLEC10A	C-type lectin domain family 10, member A [Source:HGNC Symbol;Acc:16916]
CLEC11A	C-type lectin domain family 11, member A [Source:HGNC Symbol;Acc:10576]
CLEC12A	NA
CLEC14A	C-type lectin domain family 14, member A [Source:HGNC Symbol;Acc:19832]
CLEC3A	C-type lectin domain family 3, member A [Source:HGNC Symbol;Acc:2052]
CLEC3B	C-type lectin domain family 3, member B [Source:HGNC Symbol;Acc:11891]
CLEC4C	C-type lectin domain family 4, member C [Source:HGNC Symbol;Acc:13258]
CLEC4E	NA
CLEC4M	C-type lectin domain family 4, member M [Source:HGNC Symbol;Acc:13523]
CLK1	CDC-like kinase 1 [Source:HGNC Symbol;Acc:2068]
CLK2	CDC-like kinase 2 [Source:HGNC Symbol;Acc:2069]
CLK3	CDC-like kinase 3 [Source:HGNC Symbol;Acc:2071]
CLK4	CDC-like kinase 4 [Source:HGNC Symbol;Acc:13659]
CLNK	NA
CLOCK	NA
CLPS	colipase, pancreatic [Source:HGNC Symbol;Acc:2085]
CLPSL2	colipase-like 2 [Source:HGNC Symbol;Acc:21250]
CLSTN1	calsyntenin 1 [Source:HGNC Symbol;Acc:17447]
CLU	clusterin [Source:HGNC Symbol;Acc:2095]
CLUL1	clusterin-like 1 (retinal) [Source:HGNC Symbol;Acc:2096]
CMA1	chymase 1, mast cell [Source:HGNC Symbol;Acc:2097]
CMKLR1	chemokine-like receptor 1 [Source:HGNC Symbol;Acc:2121]
CMKLR2	NA
CMPK1	NA
CMTM8	NA
CNDP1	carnosine dipeptidase 1 (metallopeptidase M20 family) [Source:HGNC Symbol;Acc:20675]
CNGA1	cyclic nucleotide gated channel alpha 1 [Source:HGNC Symbol;Acc:2148]
CNGA2	cyclic nucleotide gated channel alpha 2 [Source:HGNC Symbol;Acc:2149]
CNGA3	cyclic nucleotide gated channel alpha 3 [Source:HGNC Symbol;Acc:2150]
CNGA4	cyclic nucleotide gated channel alpha 4 [Source:HGNC Symbol;Acc:2152]
CNGB1	cyclic nucleotide gated channel beta 1 [Source:HGNC Symbol;Acc:2151]
CNGB3	cyclic nucleotide gated channel beta 3 [Source:HGNC Symbol;Acc:2153]
CNP	2',3'-cyclic nucleotide 3' phosphodiesterase [Source:HGNC Symbol;Acc:2158]
CNPY4	NA
CNR1	cannabinoid receptor 1 (brain) [Source:HGNC Symbol;Acc:2159]
CNR2	cannabinoid receptor 2 (macrophage) [Source:HGNC Symbol;Acc:2160]
CNTF	ciliary neurotrophic factor [Source:HGNC Symbol;Acc:2169]
CNTFR	ciliary neurotrophic factor receptor [Source:HGNC Symbol;Acc:2170]
CNTN1	contactin 1 [Source:HGNC Symbol;Acc:2171]
CNTN2	contactin 2 (axonal) [Source:HGNC Symbol;Acc:2172]
CNTN4	contactin 4 [Source:HGNC Symbol;Acc:2174]
CNTNAP3	contactin associated protein-like 3 [Source:HGNC Symbol;Acc:13834]
COCH	cochlin [Source:HGNC Symbol;Acc:2180]
COIL	NA
COL10A1	collagen, type X, alpha 1 [Source:HGNC Symbol;Acc:2185]
COL11A1	collagen, type XI, alpha 1 [Source:HGNC Symbol;Acc:2186]
COL11A2	collagen, type XI, alpha 2 [Source:HGNC Symbol;Acc:2187]
COL12A1	collagen, type XII, alpha 1 [Source:HGNC Symbol;Acc:2188]
COL13A1	collagen, type XIII, alpha 1 [Source:HGNC Symbol;Acc:2190]
COL14A1	collagen, type XIV, alpha 1 [Source:HGNC Symbol;Acc:2191]
COL15A1	collagen, type XV, alpha 1 [Source:HGNC Symbol;Acc:2192]
COL16A1	collagen, type XVI, alpha 1 [Source:HGNC Symbol;Acc:2193]
COL17A1	collagen, type XVII, alpha 1 [Source:HGNC Symbol;Acc:2194]
COL18A1	collagen, type XVIII, alpha 1 [Source:HGNC Symbol;Acc:2195]
COL19A1	collagen, type XIX, alpha 1 [Source:HGNC Symbol;Acc:2196]
COL1A1	collagen, type I, alpha 1 [Source:HGNC Symbol;Acc:2197]
COL1A2	collagen, type I, alpha 2 [Source:HGNC Symbol;Acc:2198]
COL20A1	collagen, type XX, alpha 1 [Source:HGNC Symbol;Acc:14670]
COL21A1	collagen, type XXI, alpha 1 [Source:HGNC Symbol;Acc:17025]
COL22A1	collagen, type XXII, alpha 1 [Source:HGNC Symbol;Acc:22989]
COL23A1	collagen, type XXIII, alpha 1 [Source:HGNC Symbol;Acc:22990]
COL24A1	collagen, type XXIV, alpha 1 [Source:HGNC Symbol;Acc:20821]
COL25A1	collagen, type XXV, alpha 1 [Source:HGNC Symbol;Acc:18603]
COL26A1	collagen, type XXVI, alpha 1 [Source:HGNC Symbol;Acc:18038]
COL27A1	collagen, type XXVII, alpha 1 [Source:HGNC Symbol;Acc:22986]
COL28A1	collagen, type XXVIII, alpha 1 [Source:HGNC Symbol;Acc:22442]
COL2A1	collagen, type II, alpha 1 [Source:HGNC Symbol;Acc:2200]
COL3A1	collagen, type III, alpha 1 [Source:HGNC Symbol;Acc:2201]
COL4A1	collagen, type IV, alpha 1 [Source:HGNC Symbol;Acc:2202]
COL4A2	collagen, type IV, alpha 2 [Source:HGNC Symbol;Acc:2203]
COL4A3	collagen, type IV, alpha 3 (Goodpasture antigen) [Source:HGNC Symbol;Acc:2204]
COL4A4	collagen, type IV, alpha 4 [Source:HGNC Symbol;Acc:2206]
COL4A5	collagen, type IV, alpha 5 [Source:HGNC Symbol;Acc:2207]
COL4A6	collagen, type IV, alpha 6 [Source:HGNC Symbol;Acc:2208]
COL5A1	collagen, type V, alpha 1 [Source:HGNC Symbol;Acc:2209]
COL5A2	collagen, type V, alpha 2 [Source:HGNC Symbol;Acc:2210]
COL5A3	collagen, type V, alpha 3 [Source:HGNC Symbol;Acc:14864]
COL6A1	collagen, type VI, alpha 1 [Source:HGNC Symbol;Acc:2211]
COL6A2	collagen, type VI, alpha 2 [Source:HGNC Symbol;Acc:2212]
COL6A3	collagen, type VI, alpha 3 [Source:HGNC Symbol;Acc:2213]
COL6A5	collagen, type VI, alpha 5 [Source:HGNC Symbol;Acc:26674]
COL6A6	collagen, type VI, alpha 6 [Source:HGNC Symbol;Acc:27023]
COL7A1	collagen, type VII, alpha 1 [Source:HGNC Symbol;Acc:2214]
COL8A1	collagen, type VIII, alpha 1 [Source:HGNC Symbol;Acc:2215]
COL8A2	collagen, type VIII, alpha 2 [Source:HGNC Symbol;Acc:2216]
COL9A1	collagen, type IX, alpha 1 [Source:HGNC Symbol;Acc:2217]
COL9A2	collagen, type IX, alpha 2 [Source:HGNC Symbol;Acc:2218]
COL9A3	collagen, type IX, alpha 3 [Source:HGNC Symbol;Acc:2219]
COLEC10	collectin sub-family member 10 (C-type lectin) [Source:HGNC Symbol;Acc:2220]
COLQ	collagen-like tail subunit (single strand of homotrimer) of asymmetric acetylcholinesterase [Source:HGNC Symbol;Acc:2226]
COMP	cartilage oligomeric matrix protein [Source:HGNC Symbol;Acc:2227]
COMT	catechol-O-methyltransferase [Source:HGNC Symbol;Acc:2228]
COP1	NA
COPA	coatomer protein complex, subunit alpha [Source:HGNC Symbol;Acc:2230]
COQ2	NA
COQ8B	NA
CORIN	corin, serine peptidase [Source:HGNC Symbol;Acc:19012]
CORO7	NA
CORT	cortistatin [Source:HGNC Symbol;Acc:2257]
CP	ceruloplasmin (ferroxidase) [Source:HGNC Symbol;Acc:2295]
CPA1	carboxypeptidase A1 (pancreatic) [Source:HGNC Symbol;Acc:2296]
CPA2	carboxypeptidase A2 (pancreatic) [Source:HGNC Symbol;Acc:2297]
CPA3	carboxypeptidase A3 (mast cell) [Source:HGNC Symbol;Acc:2298]
CPA4	carboxypeptidase A4 [Source:HGNC Symbol;Acc:15740]
CPA5	carboxypeptidase A5 [Source:HGNC Symbol;Acc:15722]
CPA6	carboxypeptidase A6 [Source:HGNC Symbol;Acc:17245]
CPAMD8	C3 and PZP-like, alpha-2-macroglobulin domain containing 8 [Source:HGNC Symbol;Acc:23228]
CPB1	carboxypeptidase B1 (tissue) [Source:HGNC Symbol;Acc:2299]
CPB2	carboxypeptidase B2 (plasma) [Source:HGNC Symbol;Acc:2300]
CPD	NA
CPE	carboxypeptidase E [Source:HGNC Symbol;Acc:2303]
CPM	carboxypeptidase M [Source:HGNC Symbol;Acc:2311]
CPN1	carboxypeptidase N, polypeptide 1 [Source:HGNC Symbol;Acc:2312]
CPN2	carboxypeptidase N, polypeptide 2 [Source:HGNC Symbol;Acc:2313]
CPOX	NA
CPQ	carboxypeptidase Q [Source:HGNC Symbol;Acc:16910]
CPS1	carbamoyl-phosphate synthase 1, mitochondrial [Source:HGNC Symbol;Acc:2323]
CPT1A	carnitine palmitoyltransferase 1A (liver) [Source:HGNC Symbol;Acc:2328]
CPT1B	carnitine palmitoyltransferase 1B (muscle) [Source:HGNC Symbol;Acc:2329]
CPT2	carnitine palmitoyltransferase 2 [Source:HGNC Symbol;Acc:2330]
CPXM1	carboxypeptidase X (M14 family), member 1 [Source:HGNC Symbol;Acc:15771]
CPXM2	carboxypeptidase X (M14 family), member 2 [Source:HGNC Symbol;Acc:26977]
CPZ	carboxypeptidase Z [Source:HGNC Symbol;Acc:2333]
CR1	complement component (3b/4b) receptor 1 (Knops blood group) [Source:HGNC Symbol;Acc:2334]
CR1L	complement component (3b/4b) receptor 1-like [Source:HGNC Symbol;Acc:2335]
CR2	complement component (3d/Epstein Barr virus) receptor 2 [Source:HGNC Symbol;Acc:2336]
CRABP2	NA
CRAT	NA
CRB1	crumbs homolog 1 (Drosophila) [Source:HGNC Symbol;Acc:2343]
CRB2	crumbs homolog 2 (Drosophila) [Source:HGNC Symbol;Acc:18688]
CRBN	NA
CREB1	NA
CREBBP	CREB binding protein [Source:HGNC Symbol;Acc:2348]
CREG1	cellular repressor of E1A-stimulated genes 1 [Source:HGNC Symbol;Acc:2351]
CREG2	cellular repressor of E1A-stimulated genes 2 [Source:HGNC Symbol;Acc:14272]
CRELD2	cysteine-rich with EGF-like domains 2 [Source:HGNC Symbol;Acc:28150]
CRH	corticotropin releasing hormone [Source:HGNC Symbol;Acc:2355]
CRHBP	corticotropin releasing hormone binding protein [Source:HGNC Symbol;Acc:2356]
CRHR1	corticotropin releasing hormone receptor 1 [Source:HGNC Symbol;Acc:2357]
CRHR2	corticotropin releasing hormone receptor 2 [Source:HGNC Symbol;Acc:2358]
CRIM1	cysteine rich transmembrane BMP regulator 1 (chordin-like) [Source:HGNC Symbol;Acc:2359]
CRISP1	cysteine-rich secretory protein 1 [Source:HGNC Symbol;Acc:304]
CRISP2	cysteine-rich secretory protein 2 [Source:HGNC Symbol;Acc:12024]
CRISP3	cysteine-rich secretory protein 3 [Source:HGNC Symbol;Acc:16904]
CRISPLD2	cysteine-rich secretory protein LCCL domain containing 2 [Source:HGNC Symbol;Acc:25248]
CRKL	NA
CRLF1	cytokine receptor-like factor 1 [Source:HGNC Symbol;Acc:2364]
CRLF2	cytokine receptor-like factor 2 [Source:HGNC Symbol;Acc:14281]
CRMP1	NA
CROT	NA
CRP	C-reactive protein, pentraxin-related [Source:HGNC Symbol;Acc:2367]
CRTAC1	cartilage acidic protein 1 [Source:HGNC Symbol;Acc:14882]
CRTAM	cytotoxic and regulatory T cell molecule [Source:HGNC Symbol;Acc:24313]
CRTAP	cartilage associated protein [Source:HGNC Symbol;Acc:2379]
CRTC1	NA
CRTC2	NA
CRY1	NA
CRY2	cryptochrome 2 (photolyase-like) [Source:HGNC Symbol;Acc:2385]
CRYBG2	NA
CRYGD	NA
CRYZ	NA
CSF1	colony stimulating factor 1 (macrophage) [Source:HGNC Symbol;Acc:2432]
CSF1R	colony stimulating factor 1 receptor [Source:HGNC Symbol;Acc:2433]
CSF2	colony stimulating factor 2 (granulocyte-macrophage) [Source:HGNC Symbol;Acc:2434]
CSF2RA	colony stimulating factor 2 receptor, alpha, low-affinity (granulocyte-macrophage) [Source:HGNC Symbol;Acc:2435]
CSF2RB	colony stimulating factor 2 receptor, beta, low-affinity (granulocyte-macrophage) [Source:HGNC Symbol;Acc:2436]
CSF3	colony stimulating factor 3 (granulocyte) [Source:HGNC Symbol;Acc:2438]
CSF3R	colony stimulating factor 3 receptor (granulocyte) [Source:HGNC Symbol;Acc:2439]
CSH1	chorionic somatomammotropin hormone 1 (placental lactogen) [Source:HGNC Symbol;Acc:2440]
CSH2	chorionic somatomammotropin hormone 2 [Source:HGNC Symbol;Acc:2441]
CSHL1	chorionic somatomammotropin hormone-like 1 [Source:HGNC Symbol;Acc:2442]
CSK	c-src tyrosine kinase [Source:HGNC Symbol;Acc:2444]
CSMD1	NA
CSN1S1	casein alpha s1 [Source:HGNC Symbol;Acc:2445]
CSN2	casein beta [Source:HGNC Symbol;Acc:2447]
CSN3	casein kappa [Source:HGNC Symbol;Acc:2446]
CSNK1A1	casein kinase 1, alpha 1 [Source:HGNC Symbol;Acc:2451]
CSNK1A1L	casein kinase 1, alpha 1-like [Source:HGNC Symbol;Acc:20289]
CSNK1D	casein kinase 1, delta [Source:HGNC Symbol;Acc:2452]
CSNK1E	casein kinase 1, epsilon [Source:HGNC Symbol;Acc:2453]
CSNK1G1	casein kinase 1, gamma 1 [Source:HGNC Symbol;Acc:2454]
CSNK1G2	casein kinase 1, gamma 2 [Source:HGNC Symbol;Acc:2455]
CSNK1G3	casein kinase 1, gamma 3 [Source:HGNC Symbol;Acc:2456]
CSNK2A1	casein kinase 2, alpha 1 polypeptide [Source:HGNC Symbol;Acc:2457]
CSNK2A2	casein kinase 2, alpha prime polypeptide [Source:HGNC Symbol;Acc:2459]
CSNK2A3	NA
CSPG4	chondroitin sulfate proteoglycan 4 [Source:HGNC Symbol;Acc:2466]
CSPG5	chondroitin sulfate proteoglycan 5 (neuroglycan C) [Source:HGNC Symbol;Acc:2467]
CSRNP3	NA
CSRP3	NA
CST1	cystatin SN [Source:HGNC Symbol;Acc:2473]
CST2	cystatin SA [Source:HGNC Symbol;Acc:2474]
CST3	cystatin C [Source:HGNC Symbol;Acc:2475]
CST4	cystatin S [Source:HGNC Symbol;Acc:2476]
CST5	cystatin D [Source:HGNC Symbol;Acc:2477]
CST6	cystatin E/M [Source:HGNC Symbol;Acc:2478]
CST7	cystatin F (leukocystatin) [Source:HGNC Symbol;Acc:2479]
CST8	cystatin 8 (cystatin-related epididymal specific) [Source:HGNC Symbol;Acc:2480]
CST9	cystatin 9 (testatin) [Source:HGNC Symbol;Acc:13261]
CST9L	cystatin 9-like [Source:HGNC Symbol;Acc:16233]
CTAG1B	NA
CTAG2	NA
CTBS	chitobiase, di-N-acetyl- [Source:HGNC Symbol;Acc:2496]
CTDSP1	CTD (carboxy-terminal domain, RNA polymerase II, polypeptide A) small phosphatase 1 [Source:HGNC Symbol;Acc:21614]
CTF1	cardiotrophin 1 [Source:HGNC Symbol;Acc:2499]
CTGF	connective tissue growth factor [Source:HGNC Symbol;Acc:2500]
CTH	NA
CTHRC1	collagen triple helix repeat containing 1 [Source:HGNC Symbol;Acc:18831]
CTLA4	cytotoxic T-lymphocyte-associated protein 4 [Source:HGNC Symbol;Acc:2505]
CTNNA2	NA
CTNNA3	NA
CTNNB1	catenin (cadherin-associated protein), beta 1, 88kDa [Source:HGNC Symbol;Acc:2514]
CTNNBL1	NA
CTPS1	NA
CTRB1	chymotrypsinogen B1 [Source:HGNC Symbol;Acc:2521]
CTRB2	chymotrypsinogen B2 [Source:HGNC Symbol;Acc:2522]
CTRC	chymotrypsin C (caldecrin) [Source:HGNC Symbol;Acc:2523]
CTRL	chymotrypsin-like [Source:HGNC Symbol;Acc:2524]
CTSA	cathepsin A [Source:HGNC Symbol;Acc:9251]
CTSB	cathepsin B [Source:HGNC Symbol;Acc:2527]
CTSC	cathepsin C [Source:HGNC Symbol;Acc:2528]
CTSD	cathepsin D [Source:HGNC Symbol;Acc:2529]
CTSE	cathepsin E [Source:HGNC Symbol;Acc:2530]
CTSF	cathepsin F [Source:HGNC Symbol;Acc:2531]
CTSG	cathepsin G [Source:HGNC Symbol;Acc:2532]
CTSH	cathepsin H [Source:HGNC Symbol;Acc:2535]
CTSK	cathepsin K [Source:HGNC Symbol;Acc:2536]
CTSL	cathepsin L [Source:HGNC Symbol;Acc:2537]
CTSO	NA
CTSS	cathepsin S [Source:HGNC Symbol;Acc:2545]
CTSV	cathepsin V [Source:HGNC Symbol;Acc:2538]
CTSW	cathepsin W [Source:HGNC Symbol;Acc:2546]
CTSZ	cathepsin Z [Source:HGNC Symbol;Acc:2547]
CUBN	NA
CUL4A	NA
CUX2	NA
CX3CL1	chemokine (C-X3-C motif) ligand 1 [Source:HGNC Symbol;Acc:10647]
CX3CR1	chemokine (C-X3-C motif) receptor 1 [Source:HGNC Symbol;Acc:2558]
CXADR	coxsackie virus and adenovirus receptor [Source:HGNC Symbol;Acc:2559]
CXCL1	chemokine (C-X-C motif) ligand 1 (melanoma growth stimulating activity, alpha) [Source:HGNC Symbol;Acc:4602]
CXCL10	chemokine (C-X-C motif) ligand 10 [Source:HGNC Symbol;Acc:10637]
CXCL11	chemokine (C-X-C motif) ligand 11 [Source:HGNC Symbol;Acc:10638]
CXCL12	chemokine (C-X-C motif) ligand 12 [Source:HGNC Symbol;Acc:10672]
CXCL13	chemokine (C-X-C motif) ligand 13 [Source:HGNC Symbol;Acc:10639]
CXCL14	chemokine (C-X-C motif) ligand 14 [Source:HGNC Symbol;Acc:10640]
CXCL16	chemokine (C-X-C motif) ligand 16 [Source:HGNC Symbol;Acc:16642]
CXCL17	chemokine (C-X-C motif) ligand 17 [Source:HGNC Symbol;Acc:19232]
CXCL2	chemokine (C-X-C motif) ligand 2 [Source:HGNC Symbol;Acc:4603]
CXCL3	chemokine (C-X-C motif) ligand 3 [Source:HGNC Symbol;Acc:4604]
CXCL5	chemokine (C-X-C motif) ligand 5 [Source:HGNC Symbol;Acc:10642]
CXCL6	chemokine (C-X-C motif) ligand 6 [Source:HGNC Symbol;Acc:10643]
CXCL8	NA
CXCL9	chemokine (C-X-C motif) ligand 9 [Source:HGNC Symbol;Acc:7098]
CXCR1	chemokine (C-X-C motif) receptor 1 [Source:HGNC Symbol;Acc:6026]
CXCR2	chemokine (C-X-C motif) receptor 2 [Source:HGNC Symbol;Acc:6027]
CXCR3	chemokine (C-X-C motif) receptor 3 [Source:HGNC Symbol;Acc:4540]
CXCR4	chemokine (C-X-C motif) receptor 4 [Source:HGNC Symbol;Acc:2561]
CXCR5	chemokine (C-X-C motif) receptor 5 [Source:HGNC Symbol;Acc:1060]
CXCR6	chemokine (C-X-C motif) receptor 6 [Source:HGNC Symbol;Acc:16647]
CXXC4	NA
CYB5D2	cytochrome b5 domain containing 2 [Source:HGNC Symbol;Acc:28471]
CYB5R1	NA
CYB5R2	NA
CYB5R3	cytochrome b5 reductase 3 [Source:HGNC Symbol;Acc:2873]
CYB5R4	NA
CYBA	NA
CYBB	cytochrome b-245, beta polypeptide [Source:HGNC Symbol;Acc:2578]
CYCSP5	NA
CYP11A1	cytochrome P450, family 11, subfamily A, polypeptide 1 [Source:HGNC Symbol;Acc:2590]
CYP11B1	cytochrome P450, family 11, subfamily B, polypeptide 1 [Source:HGNC Symbol;Acc:2591]
CYP11B2	cytochrome P450, family 11, subfamily B, polypeptide 2 [Source:HGNC Symbol;Acc:2592]
CYP17A1	cytochrome P450, family 17, subfamily A, polypeptide 1 [Source:HGNC Symbol;Acc:2593]
CYP19A1	cytochrome P450, family 19, subfamily A, polypeptide 1 [Source:HGNC Symbol;Acc:2594]
CYP1A1	cytochrome P450, family 1, subfamily A, polypeptide 1 [Source:HGNC Symbol;Acc:2595]
CYP1A2	cytochrome P450, family 1, subfamily A, polypeptide 2 [Source:HGNC Symbol;Acc:2596]
CYP1B1	cytochrome P450, family 1, subfamily B, polypeptide 1 [Source:HGNC Symbol;Acc:2597]
CYP20A1	cytochrome P450, family 20, subfamily A, polypeptide 1 [Source:HGNC Symbol;Acc:20576]
CYP21A2	cytochrome P450, family 21, subfamily A, polypeptide 2 [Source:HGNC Symbol;Acc:2600]
CYP24A1	cytochrome P450, family 24, subfamily A, polypeptide 1 [Source:HGNC Symbol;Acc:2602]
CYP26A1	cytochrome P450, family 26, subfamily A, polypeptide 1 [Source:HGNC Symbol;Acc:2603]
CYP26B1	cytochrome P450, family 26, subfamily B, polypeptide 1 [Source:HGNC Symbol;Acc:20581]
CYP26C1	cytochrome P450, family 26, subfamily C, polypeptide 1 [Source:HGNC Symbol;Acc:20577]
CYP27A1	cytochrome P450, family 27, subfamily A, polypeptide 1 [Source:HGNC Symbol;Acc:2605]
CYP27B1	cytochrome P450, family 27, subfamily B, polypeptide 1 [Source:HGNC Symbol;Acc:2606]
CYP2A13	cytochrome P450, family 2, subfamily A, polypeptide 13 [Source:HGNC Symbol;Acc:2608]
CYP2A6	cytochrome P450, family 2, subfamily A, polypeptide 6 [Source:HGNC Symbol;Acc:2610]
CYP2A7	cytochrome P450, family 2, subfamily A, polypeptide 7 [Source:HGNC Symbol;Acc:2611]
CYP2A7P1	NA
CYP2B6	cytochrome P450, family 2, subfamily B, polypeptide 6 [Source:HGNC Symbol;Acc:2615]
CYP2C18	cytochrome P450, family 2, subfamily C, polypeptide 18 [Source:HGNC Symbol;Acc:2620]
CYP2C19	cytochrome P450, family 2, subfamily C, polypeptide 19 [Source:HGNC Symbol;Acc:2621]
CYP2C8	cytochrome P450, family 2, subfamily C, polypeptide 8 [Source:HGNC Symbol;Acc:2622]
CYP2C9	cytochrome P450, family 2, subfamily C, polypeptide 9 [Source:HGNC Symbol;Acc:2623]
CYP2D6	cytochrome P450, family 2, subfamily D, polypeptide 6 [Source:HGNC Symbol;Acc:2625]
CYP2E1	cytochrome P450, family 2, subfamily E, polypeptide 1 [Source:HGNC Symbol;Acc:2631]
CYP2F1	cytochrome P450, family 2, subfamily F, polypeptide 1 [Source:HGNC Symbol;Acc:2632]
CYP2J2	cytochrome P450, family 2, subfamily J, polypeptide 2 [Source:HGNC Symbol;Acc:2634]
CYP2R1	cytochrome P450, family 2, subfamily R, polypeptide 1 [Source:HGNC Symbol;Acc:20580]
CYP2S1	cytochrome P450, family 2, subfamily S, polypeptide 1 [Source:HGNC Symbol;Acc:15654]
CYP2U1	cytochrome P450, family 2, subfamily U, polypeptide 1 [Source:HGNC Symbol;Acc:20582]
CYP2W1	cytochrome P450, family 2, subfamily W, polypeptide 1 [Source:HGNC Symbol;Acc:20243]
CYP39A1	cytochrome P450, family 39, subfamily A, polypeptide 1 [Source:HGNC Symbol;Acc:17449]
CYP3A4	cytochrome P450, family 3, subfamily A, polypeptide 4 [Source:HGNC Symbol;Acc:2637]
CYP3A43	cytochrome P450, family 3, subfamily A, polypeptide 43 [Source:HGNC Symbol;Acc:17450]
CYP3A5	cytochrome P450, family 3, subfamily A, polypeptide 5 [Source:HGNC Symbol;Acc:2638]
CYP3A7	cytochrome P450, family 3, subfamily A, polypeptide 7 [Source:HGNC Symbol;Acc:2640]
CYP46A1	cytochrome P450, family 46, subfamily A, polypeptide 1 [Source:HGNC Symbol;Acc:2641]
CYP4A11	cytochrome P450, family 4, subfamily A, polypeptide 11 [Source:HGNC Symbol;Acc:2642]
CYP4A22	cytochrome P450, family 4, subfamily A, polypeptide 22 [Source:HGNC Symbol;Acc:20575]
CYP4B1	cytochrome P450, family 4, subfamily B, polypeptide 1 [Source:HGNC Symbol;Acc:2644]
CYP4F11	cytochrome P450, family 4, subfamily F, polypeptide 11 [Source:HGNC Symbol;Acc:13265]
CYP4F12	cytochrome P450, family 4, subfamily F, polypeptide 12 [Source:HGNC Symbol;Acc:18857]
CYP4F2	cytochrome P450, family 4, subfamily F, polypeptide 2 [Source:HGNC Symbol;Acc:2645]
CYP4F22	cytochrome P450, family 4, subfamily F, polypeptide 22 [Source:HGNC Symbol;Acc:26820]
CYP4F3	cytochrome P450, family 4, subfamily F, polypeptide 3 [Source:HGNC Symbol;Acc:2646]
CYP4F8	cytochrome P450, family 4, subfamily F, polypeptide 8 [Source:HGNC Symbol;Acc:2648]
CYP4V2	cytochrome P450, family 4, subfamily V, polypeptide 2 [Source:HGNC Symbol;Acc:23198]
CYP4X1	cytochrome P450, family 4, subfamily X, polypeptide 1 [Source:HGNC Symbol;Acc:20244]
CYP4Z1	cytochrome P450, family 4, subfamily Z, polypeptide 1 [Source:HGNC Symbol;Acc:20583]
CYP51A1	cytochrome P450, family 51, subfamily A, polypeptide 1 [Source:HGNC Symbol;Acc:2649]
CYP7A1	cytochrome P450, family 7, subfamily A, polypeptide 1 [Source:HGNC Symbol;Acc:2651]
CYP7B1	cytochrome P450, family 7, subfamily B, polypeptide 1 [Source:HGNC Symbol;Acc:2652]
CYP8B1	cytochrome P450, family 8, subfamily B, polypeptide 1 [Source:HGNC Symbol;Acc:2653]
CYR61	cysteine-rich, angiogenic inducer, 61 [Source:HGNC Symbol;Acc:2654]
CYSLTR1	cysteinyl leukotriene receptor 1 [Source:HGNC Symbol;Acc:17451]
CYSLTR2	cysteinyl leukotriene receptor 2 [Source:HGNC Symbol;Acc:18274]
CYTH2	NA
CYTL1	cytokine-like 1 [Source:HGNC Symbol;Acc:24435]
DAG1	dystroglycan 1 (dystrophin-associated glycoprotein 1) [Source:HGNC Symbol;Acc:2666]
DAGLA	diacylglycerol lipase, alpha [Source:HGNC Symbol;Acc:1165]
DAGLB	diacylglycerol lipase, beta [Source:HGNC Symbol;Acc:28923]
DAND5	DAN domain family member 5, BMP antagonist [Source:HGNC Symbol;Acc:26780]
DAO	D-amino-acid oxidase [Source:HGNC Symbol;Acc:2671]
DAOA	NA
DAPK1	death-associated protein kinase 1 [Source:HGNC Symbol;Acc:2674]
DAPK2	death-associated protein kinase 2 [Source:HGNC Symbol;Acc:2675]
DAPK3	death-associated protein kinase 3 [Source:HGNC Symbol;Acc:2676]
DARC	Duffy blood group, atypical chemokine receptor [Source:HGNC Symbol;Acc:4035]
DBF4	DBF4 homolog (S. cerevisiae) [Source:HGNC Symbol;Acc:17364]
DBH	dopamine beta-hydroxylase (dopamine beta-monooxygenase) [Source:HGNC Symbol;Acc:2689]
DBI	NA
DBP	NA
DCAF4	NA
DCBLD1	NA
DCD	dermcidin [Source:HGNC Symbol;Acc:14669]
DCK	deoxycytidine kinase [Source:HGNC Symbol;Acc:2704]
DCLK1	doublecortin-like kinase 1 [Source:HGNC Symbol;Acc:2700]
DCLK2	doublecortin-like kinase 2 [Source:HGNC Symbol;Acc:19002]
DCLK3	doublecortin-like kinase 3 [Source:HGNC Symbol;Acc:19005]
DCN	decorin [Source:HGNC Symbol;Acc:2705]
DCPS	decapping enzyme, scavenger [Source:HGNC Symbol;Acc:29812]
DCT	dopachrome tautomerase [Source:HGNC Symbol;Acc:2709]
DCTD	NA
DDAH1	NA
DDB1	NA
DDC	dopa decarboxylase (aromatic L-amino acid decarboxylase) [Source:HGNC Symbol;Acc:2719]
DDHD1	NA
DDIT3	NA
DDIT4	NA
DDO	D-aspartate oxidase [Source:HGNC Symbol;Acc:2727]
DDOST	dolichyl-diphosphooligosaccharide--protein glycosyltransferase subunit (non-catalytic) [Source:HGNC Symbol;Acc:2728]
DDR1	discoidin domain receptor tyrosine kinase 1 [Source:HGNC Symbol;Acc:2730]
DDR2	discoidin domain receptor tyrosine kinase 2 [Source:HGNC Symbol;Acc:2731]
DDRGK1	NA
DDX3X	DEAD (Asp-Glu-Ala-Asp) box helicase 3, X-linked [Source:HGNC Symbol;Acc:2745]
DDX43	NA
DDX5	NA
DEAF1	DEAF1 transcription factor [Source:HGNC Symbol;Acc:14677]
DEFA1	defensin, alpha 1 [Source:HGNC Symbol;Acc:2761]
DEFA1B	defensin, alpha 1B [Source:HGNC Symbol;Acc:33596]
DEFA3	defensin, alpha 3, neutrophil-specific [Source:HGNC Symbol;Acc:2762]
DEFA4	defensin, alpha 4, corticostatin [Source:HGNC Symbol;Acc:2763]
DEFA5	defensin, alpha 5, Paneth cell-specific [Source:HGNC Symbol;Acc:2764]
DEFA6	defensin, alpha 6, Paneth cell-specific [Source:HGNC Symbol;Acc:2765]
DEFB1	defensin, beta 1 [Source:HGNC Symbol;Acc:2766]
DEFB103A	defensin, beta 103A [Source:HGNC Symbol;Acc:15967]
DEFB103B	defensin, beta 103B [Source:HGNC Symbol;Acc:31702]
DEFB104A	defensin, beta 104A [Source:HGNC Symbol;Acc:18115]
DEFB104B	defensin, beta 104B [Source:HGNC Symbol;Acc:26165]
DEFB105A	defensin, beta 105A [Source:HGNC Symbol;Acc:18087]
DEFB105B	defensin, beta 105B [Source:HGNC Symbol;Acc:29930]
DEFB106A	defensin, beta 106A [Source:HGNC Symbol;Acc:18088]
DEFB106B	defensin, beta 106B [Source:HGNC Symbol;Acc:28879]
DEFB107A	defensin, beta 107A [Source:HGNC Symbol;Acc:18086]
DEFB107B	defensin, beta 107B [Source:HGNC Symbol;Acc:31918]
DEFB108B	defensin, beta 108B [Source:HGNC Symbol;Acc:29966]
DEFB110	defensin, beta 110 locus [Source:HGNC Symbol;Acc:18091]
DEFB112	defensin, beta 112 [Source:HGNC Symbol;Acc:18093]
DEFB113	defensin, beta 113 [Source:HGNC Symbol;Acc:18094]
DEFB114	defensin, beta 114 [Source:HGNC Symbol;Acc:18095]
DEFB115	defensin, beta 115 [Source:HGNC Symbol;Acc:18096]
DEFB116	defensin, beta 116 [Source:HGNC Symbol;Acc:18097]
DEFB118	defensin, beta 118 [Source:HGNC Symbol;Acc:16196]
DEFB126	defensin, beta 126 [Source:HGNC Symbol;Acc:15900]
DEFB127	defensin, beta 127 [Source:HGNC Symbol;Acc:16206]
DEFB4A	defensin, beta 4A [Source:HGNC Symbol;Acc:2767]
DEGS1	NA
DEPTOR	NA
DERL1	derlin 1 [Source:HGNC Symbol;Acc:28454]
DES	NA
DFFB	NA
DGAT1	diacylglycerol O-acyltransferase 1 [Source:HGNC Symbol;Acc:2843]
DGAT2	NA
DGCR6	DiGeorge syndrome critical region gene 6 [Source:HGNC Symbol;Acc:2846]
DGKB	NA
DHCR24	NA
DHCR7	7-dehydrocholesterol reductase [Source:HGNC Symbol;Acc:2860]
DHFR	dihydrofolate reductase [Source:HGNC Symbol;Acc:2861]
DHFRL1	dihydrofolate reductase-like 1 [Source:HGNC Symbol;Acc:27309]
DHH	desert hedgehog [Source:HGNC Symbol;Acc:2865]
DHODH	dihydroorotate dehydrogenase (quinone) [Source:HGNC Symbol;Acc:2867]
DHPS	NA
DHRS1	dehydrogenase/reductase (SDR family) member 1 [Source:HGNC Symbol;Acc:16445]
DHRS12	dehydrogenase/reductase (SDR family) member 12 [Source:HGNC Symbol;Acc:25832]
DHRS13	dehydrogenase/reductase (SDR family) member 13 [Source:HGNC Symbol;Acc:28326]
DHRS2	dehydrogenase/reductase (SDR family) member 2 [Source:HGNC Symbol;Acc:18349]
DHRS3	dehydrogenase/reductase (SDR family) member 3 [Source:HGNC Symbol;Acc:17693]
DHRS4	dehydrogenase/reductase (SDR family) member 4 [Source:HGNC Symbol;Acc:16985]
DHRS4L2	dehydrogenase/reductase (SDR family) member 4 like 2 [Source:HGNC Symbol;Acc:19731]
DHRS7	dehydrogenase/reductase (SDR family) member 7 [Source:HGNC Symbol;Acc:21524]
DHRS7B	dehydrogenase/reductase (SDR family) member 7B [Source:HGNC Symbol;Acc:24547]
DHRS7C	dehydrogenase/reductase (SDR family) member 7C [Source:HGNC Symbol;Acc:32423]
DHRS9	dehydrogenase/reductase (SDR family) member 9 [Source:HGNC Symbol;Acc:16888]
DHRSX	dehydrogenase/reductase (SDR family) X-linked [Source:HGNC Symbol;Acc:18399]
DHX36	NA
DIABLO	NA
DIAPH3	NA
DIO1	deiodinase, iodothyronine, type I [Source:HGNC Symbol;Acc:2883]
DIO3	deiodinase, iodothyronine, type III [Source:HGNC Symbol;Acc:2885]
DKC1	NA
DKK1	dickkopf WNT signaling pathway inhibitor 1 [Source:HGNC Symbol;Acc:2891]
DKK2	dickkopf WNT signaling pathway inhibitor 2 [Source:HGNC Symbol;Acc:2892]
DKK3	dickkopf WNT signaling pathway inhibitor 3 [Source:HGNC Symbol;Acc:2893]
DKK4	dickkopf WNT signaling pathway inhibitor 4 [Source:HGNC Symbol;Acc:2894]
DKKL1	dickkopf-like 1 [Source:HGNC Symbol;Acc:16528]
DLD	dihydrolipoamide dehydrogenase [Source:HGNC Symbol;Acc:2898]
DLG4	NA
DLG5	NA
DLK1	delta-like 1 homolog (Drosophila) [Source:HGNC Symbol;Acc:2907]
DLL3	NA
DLL4	delta-like 4 (Drosophila) [Source:HGNC Symbol;Acc:2910]
DMBT1	deleted in malignant brain tumors 1 [Source:HGNC Symbol;Acc:2926]
DMD	dystrophin [Source:HGNC Symbol;Acc:2928]
DMKN	dermokine [Source:HGNC Symbol;Acc:25063]
DMP1	dentin matrix acidic phosphoprotein 1 [Source:HGNC Symbol;Acc:2932]
DMPK	dystrophia myotonica-protein kinase [Source:HGNC Symbol;Acc:2933]
DNAH8	NA
DNAJA1	DnaJ (Hsp40) homolog, subfamily A, member 1 [Source:HGNC Symbol;Acc:5229]
DNAJB1	NA
DNAJB11	DnaJ (Hsp40) homolog, subfamily B, member 11 [Source:HGNC Symbol;Acc:14889]
DNASE1	deoxyribonuclease I [Source:HGNC Symbol;Acc:2956]
DNASE1L3	deoxyribonuclease I-like 3 [Source:HGNC Symbol;Acc:2959]
DNER	NA
DNMT1	DNA (cytosine-5-)-methyltransferase 1 [Source:HGNC Symbol;Acc:2976]
DNMT3A	DNA (cytosine-5-)-methyltransferase 3 alpha [Source:HGNC Symbol;Acc:2978]
DNMT3B	DNA (cytosine-5-)-methyltransferase 3 beta [Source:HGNC Symbol;Acc:2979]
DNMT3L	NA
DNPEP	aspartyl aminopeptidase [Source:HGNC Symbol;Acc:2981]
DNTT	NA
DOCK10	NA
DOCK8	NA
DOK5	NA
DOT1L	DOT1-like histone H3K79 methyltransferase [Source:HGNC Symbol;Acc:24948]
DPEP1	dipeptidase 1 (renal) [Source:HGNC Symbol;Acc:3002]
DPEP2	dipeptidase 2 [Source:HGNC Symbol;Acc:23028]
DPEP3	dipeptidase 3 [Source:HGNC Symbol;Acc:23029]
DPP10	dipeptidyl-peptidase 10 (non-functional) [Source:HGNC Symbol;Acc:20823]
DPP4	dipeptidyl-peptidase 4 [Source:HGNC Symbol;Acc:3009]
DPP6	dipeptidyl-peptidase 6 [Source:HGNC Symbol;Acc:3010]
DPP7	dipeptidyl-peptidase 7 [Source:HGNC Symbol;Acc:14892]
DPP8	dipeptidyl-peptidase 8 [Source:HGNC Symbol;Acc:16490]
DPP9	dipeptidyl-peptidase 9 [Source:HGNC Symbol;Acc:18648]
DPT	dermatopontin [Source:HGNC Symbol;Acc:3011]
DPYD	dihydropyrimidine dehydrogenase [Source:HGNC Symbol;Acc:3012]
DPYS	NA
DPYSL2	NA
DPYSL3	NA
DRAM1	NA
DRAXIN	dorsal inhibitory axon guidance protein [Source:HGNC Symbol;Acc:25054]
DRD1	dopamine receptor D1 [Source:HGNC Symbol;Acc:3020]
DRD2	dopamine receptor D2 [Source:HGNC Symbol;Acc:3023]
DRD3	dopamine receptor D3 [Source:HGNC Symbol;Acc:3024]
DRD4	dopamine receptor D4 [Source:HGNC Symbol;Acc:3025]
DRD5	dopamine receptor D5 [Source:HGNC Symbol;Acc:3026]
DROSHA	NA
DSCAM	Down syndrome cell adhesion molecule [Source:HGNC Symbol;Acc:3039]
DSE	NA
DSG1	NA
DSG3	NA
DSP	NA
DSPP	dentin sialophosphoprotein [Source:HGNC Symbol;Acc:3054]
DST	dystonin [Source:HGNC Symbol;Acc:1090]
DSTYK	dual serine/threonine and tyrosine protein kinase [Source:HGNC Symbol;Acc:29043]
DTNBP1	NA
DTYMK	NA
DUOX2	NA
DUSP1	NA
DUSP3	dual specificity phosphatase 3 [Source:HGNC Symbol;Acc:3069]
DUSP6	NA
DUT	deoxyuridine triphosphatase [Source:HGNC Symbol;Acc:3078]
DYNC2H1	NA
DYRK1A	dual-specificity tyrosine-(Y)-phosphorylation regulated kinase 1A [Source:HGNC Symbol;Acc:3091]
DYRK1B	dual-specificity tyrosine-(Y)-phosphorylation regulated kinase 1B [Source:HGNC Symbol;Acc:3092]
DYRK2	dual-specificity tyrosine-(Y)-phosphorylation regulated kinase 2 [Source:HGNC Symbol;Acc:3093]
DYRK3	dual-specificity tyrosine-(Y)-phosphorylation regulated kinase 3 [Source:HGNC Symbol;Acc:3094]
DYRK4	dual-specificity tyrosine-(Y)-phosphorylation regulated kinase 4 [Source:HGNC Symbol;Acc:3095]
E2F1	NA
E2F7	NA
EBI3	Epstein-Barr virus induced 3 [Source:HGNC Symbol;Acc:3129]
EBP	emopamil binding protein (sterol isomerase) [Source:HGNC Symbol;Acc:3133]
EBPL	emopamil binding protein-like [Source:HGNC Symbol;Acc:18061]
ECE1	endothelin converting enzyme 1 [Source:HGNC Symbol;Acc:3146]
ECE2	NA
ECM1	extracellular matrix protein 1 [Source:HGNC Symbol;Acc:3153]
ECM2	extracellular matrix protein 2, female organ and adipocyte specific [Source:HGNC Symbol;Acc:3154]
ECT2L	NA
EDA	ectodysplasin A [Source:HGNC Symbol;Acc:3157]
EDA2R	NA
EDAR	ectodysplasin A receptor [Source:HGNC Symbol;Acc:2895]
EDDM3A	epididymal protein 3A [Source:HGNC Symbol;Acc:16978]
EDEM2	ER degradation enhancer, mannosidase alpha-like 2 [Source:HGNC Symbol;Acc:15877]
EDIL3	EGF-like repeats and discoidin I-like domains 3 [Source:HGNC Symbol;Acc:3173]
EDN1	endothelin 1 [Source:HGNC Symbol;Acc:3176]
EDN2	endothelin 2 [Source:HGNC Symbol;Acc:3177]
EDN3	endothelin 3 [Source:HGNC Symbol;Acc:3178]
EDNRA	endothelin receptor type A [Source:HGNC Symbol;Acc:3179]
EDNRB	endothelin receptor type B [Source:HGNC Symbol;Acc:3180]
EED	NA
EEF1A1	NA
EEF2	eukaryotic translation elongation factor 2 [Source:HGNC Symbol;Acc:3214]
EEF2K	eukaryotic elongation factor-2 kinase [Source:HGNC Symbol;Acc:24615]
EFEMP1	EGF containing fibulin-like extracellular matrix protein 1 [Source:HGNC Symbol;Acc:3218]
EFEMP2	EGF containing fibulin-like extracellular matrix protein 2 [Source:HGNC Symbol;Acc:3219]
EFNA1	ephrin-A1 [Source:HGNC Symbol;Acc:3221]
EFNA4	ephrin-A4 [Source:HGNC Symbol;Acc:3224]
EFNA5	ephrin-A5 [Source:HGNC Symbol;Acc:3225]
EFNB1	ephrin-B1 [Source:HGNC Symbol;Acc:3226]
EFNB3	ephrin-B3 [Source:HGNC Symbol;Acc:3228]
EFTUD1	elongation factor Tu GTP binding domain containing 1 [Source:HGNC Symbol;Acc:25789]
EFTUD2	elongation factor Tu GTP binding domain containing 2 [Source:HGNC Symbol;Acc:30858]
EGF	epidermal growth factor [Source:HGNC Symbol;Acc:3229]
EGFL6	EGF-like-domain, multiple 6 [Source:HGNC Symbol;Acc:3235]
EGFL7	EGF-like-domain, multiple 7 [Source:HGNC Symbol;Acc:20594]
EGFL8	EGF-like-domain, multiple 8 [Source:HGNC Symbol;Acc:13944]
EGFLAM	EGF-like, fibronectin type III and laminin G domains [Source:HGNC Symbol;Acc:26810]
EGFR	epidermal growth factor receptor [Source:HGNC Symbol;Acc:3236]
EGLN1	egl-9 family hypoxia-inducible factor 1 [Source:HGNC Symbol;Acc:1232]
EGLN2	egl-9 family hypoxia-inducible factor 2 [Source:HGNC Symbol;Acc:14660]
EGLN3	egl-9 family hypoxia-inducible factor 3 [Source:HGNC Symbol;Acc:14661]
EGR1	NA
EGR2	NA
EHMT1	euchromatic histone-lysine N-methyltransferase 1 [Source:HGNC Symbol;Acc:24650]
EHMT2	euchromatic histone-lysine N-methyltransferase 2 [Source:HGNC Symbol;Acc:14129]
EIF2AK1	eukaryotic translation initiation factor 2-alpha kinase 1 [Source:HGNC Symbol;Acc:24921]
EIF2AK2	eukaryotic translation initiation factor 2-alpha kinase 2 [Source:HGNC Symbol;Acc:9437]
EIF2AK3	eukaryotic translation initiation factor 2-alpha kinase 3 [Source:HGNC Symbol;Acc:3255]
EIF2AK4	eukaryotic translation initiation factor 2 alpha kinase 4 [Source:HGNC Symbol;Acc:19687]
EIF2B1	NA
EIF2S1	NA
EIF3A	NA
EIF4A1	eukaryotic translation initiation factor 4A1 [Source:HGNC Symbol;Acc:3282]
EIF4E	eukaryotic translation initiation factor 4E [Source:HGNC Symbol;Acc:3287]
EIF4EBP1	NA
EIF4G1	NA
EIF4H	eukaryotic translation initiation factor 4H [Source:HGNC Symbol;Acc:12741]
EIF5A	NA
ELANE	elastase, neutrophil expressed [Source:HGNC Symbol;Acc:3309]
ELAVL1	ELAV like RNA binding protein 1 [Source:HGNC Symbol;Acc:3312]
ELK1	NA
ELN	elastin [Source:HGNC Symbol;Acc:3327]
ELOVL3	ELOVL fatty acid elongase 3 [Source:HGNC Symbol;Acc:18047]
ELOVL6	ELOVL fatty acid elongase 6 [Source:HGNC Symbol;Acc:15829]
ELP5	NA
ELSPBP1	epididymal sperm binding protein 1 [Source:HGNC Symbol;Acc:14417]
EMC10	ER membrane protein complex subunit 10 [Source:HGNC Symbol;Acc:27609]
EMID1	EMI domain containing 1 [Source:HGNC Symbol;Acc:18036]
EMILIN1	elastin microfibril interfacer 1 [Source:HGNC Symbol;Acc:19880]
EMILIN2	elastin microfibril interfacer 2 [Source:HGNC Symbol;Acc:19881]
EMILIN3	elastin microfibril interfacer 3 [Source:HGNC Symbol;Acc:16123]
EML4	NA
EMP1	NA
EMP2	NA
EMR2	egf-like module containing, mucin-like, hormone receptor-like 2 [Source:HGNC Symbol;Acc:3337]
EMR3	egf-like module containing, mucin-like, hormone receptor-like 3 [Source:HGNC Symbol;Acc:23647]
ENAM	enamelin [Source:HGNC Symbol;Acc:3344]
ENC1	ectodermal-neural cortex 1 (with BTB domain) [Source:HGNC Symbol;Acc:3345]
ENDOU	endonuclease, polyU-specific [Source:HGNC Symbol;Acc:14369]
ENG	endoglin [Source:HGNC Symbol;Acc:3349]
ENGASE	endo-beta-N-acetylglucosaminidase [Source:HGNC Symbol;Acc:24622]
ENHO	energy homeostasis associated [Source:HGNC Symbol;Acc:24838]
ENO2	NA
ENOSF1	NA
ENOX1	ecto-NOX disulfide-thiol exchanger 1 [Source:HGNC Symbol;Acc:25474]
ENOX2	ecto-NOX disulfide-thiol exchanger 2 [Source:HGNC Symbol;Acc:2259]
ENPEP	glutamyl aminopeptidase (aminopeptidase A) [Source:HGNC Symbol;Acc:3355]
ENPP1	ectonucleotide pyrophosphatase/phosphodiesterase 1 [Source:HGNC Symbol;Acc:3356]
ENPP2	ectonucleotide pyrophosphatase/phosphodiesterase 2 [Source:HGNC Symbol;Acc:3357]
ENPP3	ectonucleotide pyrophosphatase/phosphodiesterase 3 [Source:HGNC Symbol;Acc:3358]
ENPP5	ectonucleotide pyrophosphatase/phosphodiesterase 5 (putative) [Source:HGNC Symbol;Acc:13717]
ENPP6	ectonucleotide pyrophosphatase/phosphodiesterase 6 [Source:HGNC Symbol;Acc:23409]
ENPP7	ectonucleotide pyrophosphatase/phosphodiesterase 7 [Source:HGNC Symbol;Acc:23764]
ENTPD1	ectonucleoside triphosphate diphosphohydrolase 1 [Source:HGNC Symbol;Acc:3363]
ENTPD2	NA
ENTPD6	ectonucleoside triphosphate diphosphohydrolase 6 (putative) [Source:HGNC Symbol;Acc:3368]
EP300	E1A binding protein p300 [Source:HGNC Symbol;Acc:3373]
EPAS1	endothelial PAS domain protein 1 [Source:HGNC Symbol;Acc:3374]
EPB41	NA
EPCAM	epithelial cell adhesion molecule [Source:HGNC Symbol;Acc:11529]
EPDR1	ependymin related 1 [Source:HGNC Symbol;Acc:17572]
EPGN	epithelial mitogen [Source:HGNC Symbol;Acc:17470]
EPHA1	EPH receptor A1 [Source:HGNC Symbol;Acc:3385]
EPHA10	EPH receptor A10 [Source:HGNC Symbol;Acc:19987]
EPHA2	EPH receptor A2 [Source:HGNC Symbol;Acc:3386]
EPHA3	EPH receptor A3 [Source:HGNC Symbol;Acc:3387]
EPHA4	EPH receptor A4 [Source:HGNC Symbol;Acc:3388]
EPHA5	EPH receptor A5 [Source:HGNC Symbol;Acc:3389]
EPHA6	EPH receptor A6 [Source:HGNC Symbol;Acc:19296]
EPHA7	EPH receptor A7 [Source:HGNC Symbol;Acc:3390]
EPHA8	EPH receptor A8 [Source:HGNC Symbol;Acc:3391]
EPHB1	EPH receptor B1 [Source:HGNC Symbol;Acc:3392]
EPHB2	EPH receptor B2 [Source:HGNC Symbol;Acc:3393]
EPHB3	EPH receptor B3 [Source:HGNC Symbol;Acc:3394]
EPHB4	EPH receptor B4 [Source:HGNC Symbol;Acc:3395]
EPHB6	EPH receptor B6 [Source:HGNC Symbol;Acc:3396]
EPHX1	epoxide hydrolase 1, microsomal (xenobiotic) [Source:HGNC Symbol;Acc:3401]
EPHX2	epoxide hydrolase 2, cytoplasmic [Source:HGNC Symbol;Acc:3402]
EPM2A	NA
EPO	erythropoietin [Source:HGNC Symbol;Acc:3415]
EPOR	erythropoietin receptor [Source:HGNC Symbol;Acc:3416]
EPRS1	NA
EPX	eosinophil peroxidase [Source:HGNC Symbol;Acc:3423]
EPYC	epiphycan [Source:HGNC Symbol;Acc:3053]
ERAP1	endoplasmic reticulum aminopeptidase 1 [Source:HGNC Symbol;Acc:18173]
ERAP2	NA
ERBB2	v-erb-b2 avian erythroblastic leukemia viral oncogene homolog 2 [Source:HGNC Symbol;Acc:3430]
ERBB2IP	erbb2 interacting protein [Source:HGNC Symbol;Acc:15842]
ERBB3	v-erb-b2 avian erythroblastic leukemia viral oncogene homolog 3 [Source:HGNC Symbol;Acc:3431]
ERBB4	v-erb-b2 avian erythroblastic leukemia viral oncogene homolog 4 [Source:HGNC Symbol;Acc:3432]
ERCC1	NA
ERCC2	NA
ERCC3	NA
ERCC4	NA
ERCC5	excision repair cross-complementing rodent repair deficiency, complementation group 5 [Source:HGNC Symbol;Acc:3437]
ERCC6	NA
EREG	epiregulin [Source:HGNC Symbol;Acc:3443]
ERG	v-ets avian erythroblastosis virus E26 oncogene homolog [Source:HGNC Symbol;Acc:3446]
ERICH3	NA
ERN1	endoplasmic reticulum to nucleus signaling 1 [Source:HGNC Symbol;Acc:3449]
ERN2	endoplasmic reticulum to nucleus signaling 2 [Source:HGNC Symbol;Acc:16942]
ERO1L	ERO1-like (S. cerevisiae) [Source:HGNC Symbol;Acc:13280]
ERP29	endoplasmic reticulum protein 29 [Source:HGNC Symbol;Acc:13799]
ERP44	endoplasmic reticulum protein 44 [Source:HGNC Symbol;Acc:18311]
ERRFI1	NA
ESAM	endothelial cell adhesion molecule [Source:HGNC Symbol;Acc:17474]
ESM1	endothelial cell-specific molecule 1 [Source:HGNC Symbol;Acc:3466]
ESR1	estrogen receptor 1 [Source:HGNC Symbol;Acc:3467]
ESR2	estrogen receptor 2 (ER beta) [Source:HGNC Symbol;Acc:3468]
ESRRA	estrogen-related receptor alpha [Source:HGNC Symbol;Acc:3471]
ESRRB	estrogen-related receptor beta [Source:HGNC Symbol;Acc:3473]
ESRRG	estrogen-related receptor gamma [Source:HGNC Symbol;Acc:3474]
ESYT2	NA
ETFDH	NA
ETNPPL	ethanolamine-phosphate phospho-lyase [Source:HGNC Symbol;Acc:14404]
ETS2	NA
ETV1	NA
ETV4	NA
ETV5	NA
ETV6	NA
EVI2B	ecotropic viral integration site 2B [Source:HGNC Symbol;Acc:3500]
EWSR1	NA
EXO1	NA
EXTL2	exostosin-like glycosyltransferase 2 [Source:HGNC Symbol;Acc:3516]
EYA2	NA
EYS	eyes shut homolog (Drosophila) [Source:HGNC Symbol;Acc:21555]
EZH1	NA
EZH2	NA
EZR	NA
F10	coagulation factor X [Source:HGNC Symbol;Acc:3528]
F11	coagulation factor XI [Source:HGNC Symbol;Acc:3529]
F11R	F11 receptor [Source:HGNC Symbol;Acc:14685]
F12	coagulation factor XII (Hageman factor) [Source:HGNC Symbol;Acc:3530]
F13A1	coagulation factor XIII, A1 polypeptide [Source:HGNC Symbol;Acc:3531]
F13B	coagulation factor XIII, B polypeptide [Source:HGNC Symbol;Acc:3534]
F2	coagulation factor II (thrombin) [Source:HGNC Symbol;Acc:3535]
F2R	coagulation factor II (thrombin) receptor [Source:HGNC Symbol;Acc:3537]
F2RL1	coagulation factor II (thrombin) receptor-like 1 [Source:HGNC Symbol;Acc:3538]
F2RL2	coagulation factor II (thrombin) receptor-like 2 [Source:HGNC Symbol;Acc:3539]
F2RL3	coagulation factor II (thrombin) receptor-like 3 [Source:HGNC Symbol;Acc:3540]
F3	coagulation factor III (thromboplastin, tissue factor) [Source:HGNC Symbol;Acc:3541]
F5	coagulation factor V (proaccelerin, labile factor) [Source:HGNC Symbol;Acc:3542]
F7	coagulation factor VII (serum prothrombin conversion accelerator) [Source:HGNC Symbol;Acc:3544]
F8	coagulation factor VIII, procoagulant component [Source:HGNC Symbol;Acc:3546]
F9	coagulation factor IX [Source:HGNC Symbol;Acc:3551]
FAAH	fatty acid amide hydrolase [Source:HGNC Symbol;Acc:3553]
FAAH2	fatty acid amide hydrolase 2 [Source:HGNC Symbol;Acc:26440]
FABP1	fatty acid binding protein 1, liver [Source:HGNC Symbol;Acc:3555]
FABP2	fatty acid binding protein 2, intestinal [Source:HGNC Symbol;Acc:3556]
FABP3	NA
FABP4	fatty acid binding protein 4, adipocyte [Source:HGNC Symbol;Acc:3559]
FABP5	NA
FADD	NA
FAM177A1	NA
FAM178B	NA
FAM19A1	family with sequence similarity 19 (chemokine (C-C motif)-like), member A1 [Source:HGNC Symbol;Acc:21587]
FAM19A3	family with sequence similarity 19 (chemokine (C-C motif)-like), member A3 [Source:HGNC Symbol;Acc:21590]
FAM19A4	family with sequence similarity 19 (chemokine (C-C motif)-like), member A4 [Source:HGNC Symbol;Acc:21591]
FAM19A5	family with sequence similarity 19 (chemokine (C-C motif)-like), member A5 [Source:HGNC Symbol;Acc:21592]
FAM20A	family with sequence similarity 20, member A [Source:HGNC Symbol;Acc:23015]
FAM20C	family with sequence similarity 20, member C [Source:HGNC Symbol;Acc:22140]
FAM3B	family with sequence similarity 3, member B [Source:HGNC Symbol;Acc:1253]
FAM3C	family with sequence similarity 3, member C [Source:HGNC Symbol;Acc:18664]
FANCA	NA
FANCC	NA
FANCD2	NA
FAP	fibroblast activation protein, alpha [Source:HGNC Symbol;Acc:3590]
FARP2	NA
FARS2	phenylalanyl-tRNA synthetase 2, mitochondrial [Source:HGNC Symbol;Acc:21062]
FAS	Fas cell surface death receptor [Source:HGNC Symbol;Acc:11920]
FASLG	Fas ligand (TNF superfamily, member 6) [Source:HGNC Symbol;Acc:11936]
FASN	fatty acid synthase [Source:HGNC Symbol;Acc:3594]
FAT1	FAT atypical cadherin 1 [Source:HGNC Symbol;Acc:3595]
FAT3	FAT atypical cadherin 3 [Source:HGNC Symbol;Acc:23112]
FAT4	FAT atypical cadherin 4 [Source:HGNC Symbol;Acc:23109]
FBLN1	fibulin 1 [Source:HGNC Symbol;Acc:3600]
FBLN2	fibulin 2 [Source:HGNC Symbol;Acc:3601]
FBLN5	fibulin 5 [Source:HGNC Symbol;Acc:3602]
FBLN7	fibulin 7 [Source:HGNC Symbol;Acc:26740]
FBN1	fibrillin 1 [Source:HGNC Symbol;Acc:3603]
FBN2	fibrillin 2 [Source:HGNC Symbol;Acc:3604]
FBN3	fibrillin 3 [Source:HGNC Symbol;Acc:18794]
FBP1	fructose-1,6-bisphosphatase 1 [Source:HGNC Symbol;Acc:3606]
FBP2	NA
FBXL17	NA
FBXL19	NA
FBXW7	NA
FCAMR	Fc receptor, IgA, IgM, high affinity [Source:HGNC Symbol;Acc:24692]
FCAR	Fc fragment of IgA, receptor for [Source:HGNC Symbol;Acc:3608]
FCER1A	Fc fragment of IgE, high affinity I, receptor for; alpha polypeptide [Source:HGNC Symbol;Acc:3609]
FCER1G	NA
FCER2	Fc fragment of IgE, low affinity II, receptor for (CD23) [Source:HGNC Symbol;Acc:3612]
FCGBP	Fc fragment of IgG binding protein [Source:HGNC Symbol;Acc:13572]
FCGR1A	Fc fragment of IgG, high affinity Ia, receptor (CD64) [Source:HGNC Symbol;Acc:3613]
FCGR1CP	NA
FCGR2A	Fc fragment of IgG, low affinity IIa, receptor (CD32) [Source:HGNC Symbol;Acc:3616]
FCGR2B	Fc fragment of IgG, low affinity IIb, receptor (CD32) [Source:HGNC Symbol;Acc:3618]
FCGR2C	Fc fragment of IgG, low affinity IIc, receptor for (CD32) (gene/pseudogene) [Source:HGNC Symbol;Acc:15626]
FCGR3A	Fc fragment of IgG, low affinity IIIa, receptor (CD16a) [Source:HGNC Symbol;Acc:3619]
FCGR3B	Fc fragment of IgG, low affinity IIIb, receptor (CD16b) [Source:HGNC Symbol;Acc:3620]
FCGRT	Fc fragment of IgG, receptor, transporter, alpha [Source:HGNC Symbol;Acc:3621]
FCN1	ficolin (collagen/fibrinogen domain containing) 1 [Source:HGNC Symbol;Acc:3623]
FCN2	ficolin (collagen/fibrinogen domain containing lectin) 2 [Source:HGNC Symbol;Acc:3624]
FCN3	ficolin (collagen/fibrinogen domain containing) 3 [Source:HGNC Symbol;Acc:3625]
FCRL1	Fc receptor-like 1 [Source:HGNC Symbol;Acc:18509]
FCRL2	Fc receptor-like 2 [Source:HGNC Symbol;Acc:14875]
FCRL3	Fc receptor-like 3 [Source:HGNC Symbol;Acc:18506]
FCRL4	Fc receptor-like 4 [Source:HGNC Symbol;Acc:18507]
FCRL5	Fc receptor-like 5 [Source:HGNC Symbol;Acc:18508]
FCRL6	Fc receptor-like 6 [Source:HGNC Symbol;Acc:31910]
FCRLA	Fc receptor-like A [Source:HGNC Symbol;Acc:18504]
FDCSP	follicular dendritic cell secreted protein [Source:HGNC Symbol;Acc:19215]
FDFT1	farnesyl-diphosphate farnesyltransferase 1 [Source:HGNC Symbol;Acc:3629]
FDPS	farnesyl diphosphate synthase [Source:HGNC Symbol;Acc:3631]
FECH	NA
FEN1	flap structure-specific endonuclease 1 [Source:HGNC Symbol;Acc:3650]
FER	fer (fps/fes related) tyrosine kinase [Source:HGNC Symbol;Acc:3655]
FES	feline sarcoma oncogene [Source:HGNC Symbol;Acc:3657]
FFAR1	free fatty acid receptor 1 [Source:HGNC Symbol;Acc:4498]
FFAR2	free fatty acid receptor 2 [Source:HGNC Symbol;Acc:4501]
FFAR3	free fatty acid receptor 3 [Source:HGNC Symbol;Acc:4499]
FFAR4	free fatty acid receptor 4 [Source:HGNC Symbol;Acc:19061]
FGA	fibrinogen alpha chain [Source:HGNC Symbol;Acc:3661]
FGB	fibrinogen beta chain [Source:HGNC Symbol;Acc:3662]
FGD4	NA
FGF1	fibroblast growth factor 1 (acidic) [Source:HGNC Symbol;Acc:3665]
FGF10	fibroblast growth factor 10 [Source:HGNC Symbol;Acc:3666]
FGF12	fibroblast growth factor 12 [Source:HGNC Symbol;Acc:3668]
FGF16	fibroblast growth factor 16 [Source:HGNC Symbol;Acc:3672]
FGF17	fibroblast growth factor 17 [Source:HGNC Symbol;Acc:3673]
FGF18	fibroblast growth factor 18 [Source:HGNC Symbol;Acc:3674]
FGF19	fibroblast growth factor 19 [Source:HGNC Symbol;Acc:3675]
FGF2	fibroblast growth factor 2 (basic) [Source:HGNC Symbol;Acc:3676]
FGF20	fibroblast growth factor 20 [Source:HGNC Symbol;Acc:3677]
FGF21	fibroblast growth factor 21 [Source:HGNC Symbol;Acc:3678]
FGF22	fibroblast growth factor 22 [Source:HGNC Symbol;Acc:3679]
FGF23	fibroblast growth factor 23 [Source:HGNC Symbol;Acc:3680]
FGF3	fibroblast growth factor 3 [Source:HGNC Symbol;Acc:3681]
FGF4	fibroblast growth factor 4 [Source:HGNC Symbol;Acc:3682]
FGF5	fibroblast growth factor 5 [Source:HGNC Symbol;Acc:3683]
FGF6	fibroblast growth factor 6 [Source:HGNC Symbol;Acc:3684]
FGF7	fibroblast growth factor 7 [Source:HGNC Symbol;Acc:3685]
FGF8	fibroblast growth factor 8 (androgen-induced) [Source:HGNC Symbol;Acc:3686]
FGF9	fibroblast growth factor 9 [Source:HGNC Symbol;Acc:3687]
FGFBP1	fibroblast growth factor binding protein 1 [Source:HGNC Symbol;Acc:19695]
FGFBP2	fibroblast growth factor binding protein 2 [Source:HGNC Symbol;Acc:29451]
FGFBP3	fibroblast growth factor binding protein 3 [Source:HGNC Symbol;Acc:23428]
FGFR1	fibroblast growth factor receptor 1 [Source:HGNC Symbol;Acc:3688]
FGFR1OP2	NA
FGFR2	fibroblast growth factor receptor 2 [Source:HGNC Symbol;Acc:3689]
FGFR3	fibroblast growth factor receptor 3 [Source:HGNC Symbol;Acc:3690]
FGFR3P1	NA
FGFR4	fibroblast growth factor receptor 4 [Source:HGNC Symbol;Acc:3691]
FGFRL1	fibroblast growth factor receptor-like 1 [Source:HGNC Symbol;Acc:3693]
FGG	fibrinogen gamma chain [Source:HGNC Symbol;Acc:3694]
FGL1	fibrinogen-like 1 [Source:HGNC Symbol;Acc:3695]
FGL2	fibrinogen-like 2 [Source:HGNC Symbol;Acc:3696]
FGR	feline Gardner-Rasheed sarcoma viral oncogene homolog [Source:HGNC Symbol;Acc:3697]
FH	NA
FHIT	NA
FHL2	NA
FIBIN	fin bud initiation factor homolog (zebrafish) [Source:HGNC Symbol;Acc:33747]
FIGF	c-fos induced growth factor (vascular endothelial growth factor D) [Source:HGNC Symbol;Acc:3708]
FIP1L1	NA
FJX1	four jointed box 1 (Drosophila) [Source:HGNC Symbol;Acc:17166]
FKBP10	FK506 binding protein 10, 65 kDa [Source:HGNC Symbol;Acc:18169]
FKBP11	FK506 binding protein 11, 19 kDa [Source:HGNC Symbol;Acc:18624]
FKBP14	FK506 binding protein 14, 22 kDa [Source:HGNC Symbol;Acc:18625]
FKBP15	FK506 binding protein 15, 133kDa [Source:HGNC Symbol;Acc:23397]
FKBP1A	FK506 binding protein 1A, 12kDa [Source:HGNC Symbol;Acc:3711]
FKBP1B	FK506 binding protein 1B, 12.6 kDa [Source:HGNC Symbol;Acc:3712]
FKBP1C	FK506 binding protein 1C [Source:HGNC Symbol;Acc:21376]
FKBP2	FK506 binding protein 2, 13kDa [Source:HGNC Symbol;Acc:3718]
FKBP3	FK506 binding protein 3, 25kDa [Source:HGNC Symbol;Acc:3719]
FKBP4	FK506 binding protein 4, 59kDa [Source:HGNC Symbol;Acc:3720]
FKBP5	FK506 binding protein 5 [Source:HGNC Symbol;Acc:3721]
FKBP6	FK506 binding protein 6, 36kDa [Source:HGNC Symbol;Acc:3722]
FKBP7	FK506 binding protein 7 [Source:HGNC Symbol;Acc:3723]
FKBP8	FK506 binding protein 8, 38kDa [Source:HGNC Symbol;Acc:3724]
FKBP9	FK506 binding protein 9, 63 kDa [Source:HGNC Symbol;Acc:3725]
FKRP	fukutin related protein [Source:HGNC Symbol;Acc:17997]
FKTN	fukutin [Source:HGNC Symbol;Acc:3622]
FLCN	NA
FLG	NA
FLI1	NA
FLNA	filamin A, alpha [Source:HGNC Symbol;Acc:3754]
FLRT1	fibronectin leucine rich transmembrane protein 1 [Source:HGNC Symbol;Acc:3760]
FLRT2	fibronectin leucine rich transmembrane protein 2 [Source:HGNC Symbol;Acc:3761]
FLT1	fms-related tyrosine kinase 1 [Source:HGNC Symbol;Acc:3763]
FLT3	fms-related tyrosine kinase 3 [Source:HGNC Symbol;Acc:3765]
FLT3LG	fms-related tyrosine kinase 3 ligand [Source:HGNC Symbol;Acc:3766]
FLT4	fms-related tyrosine kinase 4 [Source:HGNC Symbol;Acc:3767]
FMO1	flavin containing monooxygenase 1 [Source:HGNC Symbol;Acc:3769]
FMO2	flavin containing monooxygenase 2 (non-functional) [Source:HGNC Symbol;Acc:3770]
FMO3	flavin containing monooxygenase 3 [Source:HGNC Symbol;Acc:3771]
FMO4	flavin containing monooxygenase 4 [Source:HGNC Symbol;Acc:3772]
FMO5	flavin containing monooxygenase 5 [Source:HGNC Symbol;Acc:3773]
FMO6P	flavin containing monooxygenase 6 pseudogene [Source:HGNC Symbol;Acc:24024]
FMOD	fibromodulin [Source:HGNC Symbol;Acc:3774]
FN1	fibronectin 1 [Source:HGNC Symbol;Acc:3778]
FNDC5	fibronectin type III domain containing 5 [Source:HGNC Symbol;Acc:20240]
FNTA	farnesyltransferase, CAAX box, alpha [Source:HGNC Symbol;Acc:3782]
FNTB	farnesyltransferase, CAAX box, beta [Source:HGNC Symbol;Acc:3785]
FOLH1	folate hydrolase (prostate-specific membrane antigen) 1 [Source:HGNC Symbol;Acc:3788]
FOLR1	folate receptor 1 (adult) [Source:HGNC Symbol;Acc:3791]
FOLR2	folate receptor 2 (fetal) [Source:HGNC Symbol;Acc:3793]
FOLR3	folate receptor 3 (gamma) [Source:HGNC Symbol;Acc:3795]
FOS	FBJ murine osteosarcoma viral oncogene homolog [Source:HGNC Symbol;Acc:3796]
FOSL1	NA
FOXC2	NA
FOXF2	NA
FOXL2	NA
FOXO1	NA
FOXO3	NA
FOXP3	NA
FPGS	folylpolyglutamate synthase [Source:HGNC Symbol;Acc:3824]
FPR1	formyl peptide receptor 1 [Source:HGNC Symbol;Acc:3826]
FPR2	formyl peptide receptor 2 [Source:HGNC Symbol;Acc:3827]
FPR3	formyl peptide receptor 3 [Source:HGNC Symbol;Acc:3828]
FREM1	FRAS1 related extracellular matrix 1 [Source:HGNC Symbol;Acc:23399]
FREM3	FRAS1 related extracellular matrix 3 [Source:HGNC Symbol;Acc:25172]
FRK	fyn-related kinase [Source:HGNC Symbol;Acc:3955]
FRZB	frizzled-related protein [Source:HGNC Symbol;Acc:3959]
FSCN1	NA
FSHB	follicle stimulating hormone, beta polypeptide [Source:HGNC Symbol;Acc:3964]
FSHR	follicle stimulating hormone receptor [Source:HGNC Symbol;Acc:3969]
FSIP1	NA
FST	follistatin [Source:HGNC Symbol;Acc:3971]
FSTL1	follistatin-like 1 [Source:HGNC Symbol;Acc:3972]
FSTL3	follistatin-like 3 (secreted glycoprotein) [Source:HGNC Symbol;Acc:3973]
FSTL4	follistatin-like 4 [Source:HGNC Symbol;Acc:21389]
FSTL5	follistatin-like 5 [Source:HGNC Symbol;Acc:21386]
FTH1	NA
FTO	NA
FUCA1	fucosidase, alpha-L- 1, tissue [Source:HGNC Symbol;Acc:4006]
FUCA2	fucosidase, alpha-L- 2, plasma [Source:HGNC Symbol;Acc:4008]
FURIN	furin (paired basic amino acid cleaving enzyme) [Source:HGNC Symbol;Acc:8568]
FUS	NA
FUT2	NA
FUT3	NA
FUT4	NA
FXN	NA
FXR2	NA
FXYD2	FXYD domain containing ion transport regulator 2 [Source:HGNC Symbol;Acc:4026]
FYN	FYN oncogene related to SRC, FGR, YES [Source:HGNC Symbol;Acc:4037]
FZD1	NA
FZD10	frizzled family receptor 10 [Source:HGNC Symbol;Acc:4039]
FZD2	NA
FZD3	frizzled family receptor 3 [Source:HGNC Symbol;Acc:4041]
FZD4	frizzled family receptor 4 [Source:HGNC Symbol;Acc:4042]
FZD5	NA
FZD6	NA
FZD7	NA
FZD8	NA
FZD9	frizzled family receptor 9 [Source:HGNC Symbol;Acc:4047]
G6PC	glucose-6-phosphatase, catalytic subunit [Source:HGNC Symbol;Acc:4056]
G6PD	glucose-6-phosphate dehydrogenase [Source:HGNC Symbol;Acc:4057]
GAA	glucosidase, alpha; acid [Source:HGNC Symbol;Acc:4065]
GABBR1	gamma-aminobutyric acid (GABA) B receptor, 1 [Source:HGNC Symbol;Acc:4070]
GABBR2	gamma-aminobutyric acid (GABA) B receptor, 2 [Source:HGNC Symbol;Acc:4507]
GABPA	NA
GABRA1	gamma-aminobutyric acid (GABA) A receptor, alpha 1 [Source:HGNC Symbol;Acc:4075]
GABRA2	gamma-aminobutyric acid (GABA) A receptor, alpha 2 [Source:HGNC Symbol;Acc:4076]
GABRA3	gamma-aminobutyric acid (GABA) A receptor, alpha 3 [Source:HGNC Symbol;Acc:4077]
GABRA4	gamma-aminobutyric acid (GABA) A receptor, alpha 4 [Source:HGNC Symbol;Acc:4078]
GABRA5	gamma-aminobutyric acid (GABA) A receptor, alpha 5 [Source:HGNC Symbol;Acc:4079]
GABRA6	gamma-aminobutyric acid (GABA) A receptor, alpha 6 [Source:HGNC Symbol;Acc:4080]
GABRB1	gamma-aminobutyric acid (GABA) A receptor, beta 1 [Source:HGNC Symbol;Acc:4081]
GABRB2	gamma-aminobutyric acid (GABA) A receptor, beta 2 [Source:HGNC Symbol;Acc:4082]
GABRB3	gamma-aminobutyric acid (GABA) A receptor, beta 3 [Source:HGNC Symbol;Acc:4083]
GABRD	gamma-aminobutyric acid (GABA) A receptor, delta [Source:HGNC Symbol;Acc:4084]
GABRE	gamma-aminobutyric acid (GABA) A receptor, epsilon [Source:HGNC Symbol;Acc:4085]
GABRG1	gamma-aminobutyric acid (GABA) A receptor, gamma 1 [Source:HGNC Symbol;Acc:4086]
GABRG2	gamma-aminobutyric acid (GABA) A receptor, gamma 2 [Source:HGNC Symbol;Acc:4087]
GABRG3	gamma-aminobutyric acid (GABA) A receptor, gamma 3 [Source:HGNC Symbol;Acc:4088]
GABRP	gamma-aminobutyric acid (GABA) A receptor, pi [Source:HGNC Symbol;Acc:4089]
GABRQ	gamma-aminobutyric acid (GABA) A receptor, theta [Source:HGNC Symbol;Acc:14454]
GABRR1	gamma-aminobutyric acid (GABA) A receptor, rho 1 [Source:HGNC Symbol;Acc:4090]
GABRR2	gamma-aminobutyric acid (GABA) A receptor, rho 2 [Source:HGNC Symbol;Acc:4091]
GABRR3	gamma-aminobutyric acid (GABA) A receptor, rho 3 [Source:HGNC Symbol;Acc:17969]
GAD1	NA
GAD2	NA
GADD45A	NA
GADD45G	NA
GAK	cyclin G associated kinase [Source:HGNC Symbol;Acc:4113]
GAL	galanin/GMAP prepropeptide [Source:HGNC Symbol;Acc:4114]
GALC	galactosylceramidase [Source:HGNC Symbol;Acc:4115]
GALE	UDP-galactose-4-epimerase [Source:HGNC Symbol;Acc:4116]
GALK1	galactokinase 1 [Source:HGNC Symbol;Acc:4118]
GALNS	galactosamine (N-acetyl)-6-sulfate sulfatase [Source:HGNC Symbol;Acc:4122]
GALNT1	UDP-N-acetyl-alpha-D-galactosamine:polypeptide N-acetylgalactosaminyltransferase 1 (GalNAc-T1) [Source:HGNC Symbol;Acc:4123]
GALNT14	NA
[truncated: 3,885 more rows]

## Sheet: S4
Table S4. Mendelian randomization analysis results showed genetically predicted blood gene expression is significantly associated with asthma in the original analysis and external validation
Dataset of outcomes	Gene	Method	nsnp	Beta	Se	P-value	OR	Lower_95%CI	Upper_95%CI	FDR_adjustP	MR-Egger intercept	MR-Egger P-value	Cochran's Q test P value
Original analysis: FinnGen	IRF1	Wald ratio	1	-0.895695	0.12436	5.91568e-13	0.408324	0.319998	0.52103	9.97975e-10	NA	NA	NA
	BCL2L11	Wald ratio	1	0.643882	0.0883044	3.06245e-13	1.90386	1.60128	2.26361	1.03327e-09	NA	NA	NA
	NFKBIL1	Wald ratio	1	0.369623	0.0537633	6.19827e-12	1.44719	1.30245	1.60801	6.97098e-09	NA	NA	NA
	MICA	Inverse variance weighted	3	0.0978695	0.0183065	8.98405e-08	1.10282	1.06395	1.14311	7.57805e-05	NA	NA	NA
	PPP1R1B	Wald ratio	1	0.387508	0.0760776	3.51348e-07	1.4733	1.26921	1.71022	0.00023709	NA	NA	NA
	SERPING1	Inverse variance weighted	2	0.164228	0.0328225	5.62928e-07	1.17848	1.10506	1.25679	0.000316553	NA	NA	NA
	SMAD3	Inverse variance weighted	2	-0.317849	0.067333	2.3521e-06	0.727713	0.637742	0.830377	0.00113371	NA	NA	NA
	ADD1	Wald ratio	1	-0.291445	0.0630304	3.76638e-06	0.747183	0.660351	0.845434	0.00158847	NA	NA	NA
	PRRC2A	Wald ratio	1	0.268614	0.0597407	6.9136e-06	1.30815	1.1636	1.47065	0.00259183	NA	NA	NA
	IL4	Wald ratio	1	-0.246815	0.0564385	1.2246e-05	0.781286	0.699469	0.872672	0.00317831	NA	NA	NA
	OXER1	Inverse variance weighted	2	-0.194873	0.0442469	1.06164e-05	0.822939	0.754578	0.897494	0.00325635	NA	NA	NA
	TCF19	Inverse variance weighted	2	-0.0745708	0.0168641	9.78548e-06	0.928142	0.897965	0.959333	0.00330162	NA	NA	NA
	ITPKA	Wald ratio	1	0.427844	0.0978029	1.21681e-05	1.53395	1.26636	1.85807	0.00342127	NA	NA	NA
	HTT	Wald ratio	1	-0.407735	0.0965563	2.41316e-05	0.665155	0.550468	0.803736	0.005428	NA	NA	NA
	PSMA4	Wald ratio	1	0.223042	0.0527304	2.33846e-05	1.24987	1.12715	1.38596	0.00563568	NA	NA	NA
	TMX2	Wald ratio	1	0.123027	0.0297495	3.54277e-05	1.13092	1.06686	1.19882	0.00747083	NA	NA	NA
	AXIN2	Inverse variance weighted	2	0.133756	0.0329386	4.89135e-05	1.14311	1.07165	1.21935	0.00970789	NA	NA	NA
	UNC13D	Inverse variance weighted	2	-0.189427	0.0484375	9.20106e-05	0.827433	0.752492	0.909837	0.0172469	NA	NA	NA
	ERBB2	Wald ratio	1	0.543523	0.142173	0.00013186	1.72206	1.30325	2.27546	0.0234155	NA	NA	NA
	GALNT2	Inverse variance weighted	2	-0.429531	0.113021	0.000144439	0.650815	0.521497	0.8122	0.0243668	NA	NA	NA
	HLA-DRB1	Inverse variance weighted	2	-0.19027	0.0507158	0.000175641	0.826736	0.748508	0.913139	0.0282196	NA	NA	NA
	PNMT	Wald ratio	1	0.545329	0.145999	0.000187597	1.72518	1.29586	2.29673	0.0287705	NA	NA	NA
	AGER	Inverse variance weighted	2	0.213082	0.0575943	0.000215845	1.23749	1.10539	1.38537	0.0316635	NA	NA	NA
	EPHX2	Inverse variance weighted	3	-0.0932594	0.0256535	0.000277606	0.910957	0.866286	0.957932	0.0390267	NA	NA	NA
	LILRB2	Wald ratio	1	0.175533	0.0491906	0.00035914	1.19188	1.08233	1.31252	0.0484695	NA	NA	NA
	AURKA	Wald ratio	1	0.406122	0.114329	0.000381997	1.50099	1.19966	1.878	0.0495714	NA	NA	NA
External validation: UKB	IRF1	Wald ratio	1	-0.00365723	0.00167548	0.0290505	0.996349	0.993083	0.999627	0.852266	NA	NA	NA
	BCL2L11										NA	NA	NA
	NFKBIL1										NA	NA	NA
	MICA										NA	NA	NA
	PPP1R1B										NA	NA	NA
	SERPING1	Inverse variance weighted	2	0.000855551	0.000675827	0.205537	1.00086	0.999531	1.00218	0.935482	NA	NA	NA
	SMAD3	Wald ratio	1	-0.00202377	0.000932297	0.0299512	0.997978	0.996156	0.999804	0.848036	NA	NA	NA
	ADD1	Wald ratio	1	0.000845878	0.000951822	0.374168	1.00085	0.998981	1.00272	0.963106	NA	NA	NA
	PRRC2A	Wald ratio	1	0.000363968	0.000847394	0.667549	1.00036	0.998704	1.00203	1	NA	NA	NA
	IL4										NA	NA	NA
	OXER1	Inverse variance weighted	2	-0.00193268	0.000673119	0.00408878	0.998069	0.996753	0.999387	0.368747	NA	NA	NA
	TCF19	Wald ratio	1	0.00462439	0.00110221	2.72187e-05	1.00464	1.00247	1.00681	0.0165694	NA	NA	NA
	ITPKA	Wald ratio	1	0.00181785	0.00146698	0.215279	1.00182	0.998943	1.0047	0.944514	NA	NA	NA
	HTT										NA	NA	NA
	PSMA4	Wald ratio	1	-0.00222035	0.000761982	0.00356935	0.997782	0.996293	0.999273	0.347655	NA	NA	NA
	TMX2	Wald ratio	1	0.000613496	0.00044004	0.163262	1.00061	0.999751	1.00148	0.939817	NA	NA	NA
	AXIN2	Wald ratio	1	0.00133224	0.000553441	0.0160753	1.00133	1.00025	1.00242	0.711699	NA	NA	NA
	UNC13D	Wald ratio	1	-0.0017332	0.000640222	0.00678564	0.998268	0.997016	0.999522	0.500698	NA	NA	NA
	ERBB2	Wald ratio	1	0.00396418	0.00205481	0.0537039	1.00397	0.999937	1.00802	0.901856	NA	NA	NA
	GALNT2	Inverse variance weighted	2	0.000636553	0.00188264	0.735274	1.00064	0.996951	1.00434	1	NA	NA	NA
	HLA-DRB1	MR Egger	3	-0.00128111	0.00052211	0.246367	0.99872	0.997698	0.999742	NA	NA	NA	NA
	HLA-DRB1	Weighted median	3	-0.000975693	0.000291937	0.000831362	0.999025	0.998453	0.999597	NA	NA	NA	NA
	HLA-DRB1	Inverse variance weighted	3	-0.000923234	0.000285605	0.00122686	0.999077	0.998518	0.999637	0.186712	NA	NA	NA
	HLA-DRB1	Simple mode	3	-0.000682733	0.000626663	0.38972	0.999317	0.998091	1.00055	NA	NA	NA	NA
	HLA-DRB1	Weighted mode	3	-0.0010482	0.000305477	0.075446	0.998952	0.998354	0.999551	NA	NA	NA	NA
	PNMT	Wald ratio	1	0.00433905	0.00209916	0.0387302	1.00435	1.00022	1.00849	0.889699	NA	NA	NA
	AGER	Wald ratio	1	0.00615321	0.00191945	0.00134727	1.00617	1.00239	1.00996	0.192976	NA	NA	NA
	EPHX2	Inverse variance weighted	2	0.000924264	0.00125203	0.460384	1.00092	0.998471	1.00338	0.983363	NA	NA	NA
	LILRB2	Inverse variance weighted	2	-0.000436162	0.000530735	0.411186	0.999564	0.998525	1.0006	0.973021	NA	NA	NA
	AURKA										NA	NA	NA
Lower_95%CI, the lower limit of 95% confidence interval of OR; Upperer_95%CI, the upper limit of 95% confidence interval of OR

## Sheet: S5
Table S5. Mendelian randomization analysis results showed associations between genetically predicted blood gene expression and ashtma in the original analysis
exposure	method	nsnp	b	se	pval	lo_ci	up_ci	or	or_lci95	or_uci95	adjustP
PPP1R1B	Wald ratio	1	0.387508	0.0760776	3.51E-07	0.238396	0.53662	1.47	1.27	1.71	0.00023709
SERPING1	Inverse variance weighted	2	0.164228	0.0328225	5.63E-07	0.0998959	0.22856	1.18	1.11	1.26	0.000316553
SMAD3	Inverse variance weighted	2	-0.317849	0.067333	2.35E-06	-0.449821	-0.185876	0.73	0.64	0.83	0.00113371
ADD1	Wald ratio	1	-0.291445	0.0630304	3.77E-06	-0.414984	-0.167905	0.75	0.66	0.85	0.00158847
PRRC2A	Wald ratio	1	0.268614	0.0597407	6.91E-06	0.151522	0.385706	1.31	1.16	1.47	0.00259183
IL4	Wald ratio	1	-0.246815	0.0564385	1.22E-05	-0.357434	-0.136195	0.78	0.7	0.87	0.00317831
OXER1	Inverse variance weighted	2	-0.194873	0.0442469	1.06E-05	-0.281597	-0.108149	0.82	0.75	0.9	0.00325635
TCF19	Inverse variance weighted	2	-0.0745708	0.0168641	9.79E-06	-0.107625	-0.0415171	0.93	0.9	0.96	0.00330162
ITPKA	Wald ratio	1	0.427844	0.0978029	1.22E-05	0.23615	0.619538	1.53	1.27	1.86	0.00342127
HTT	Wald ratio	1	-0.407735	0.0965563	2.41E-05	-0.596986	-0.218485	0.67	0.55	0.8	0.005428
PSMA4	Wald ratio	1	0.223042	0.0527304	2.34E-05	0.11969	0.326393	1.25	1.13	1.39	0.00563568
TMX2	Wald ratio	1	0.123027	0.0297495	3.54E-05	0.0647182	0.181336	1.13	1.07	1.2	0.00747083
AXIN2	Inverse variance weighted	2	0.133756	0.0329386	4.89E-05	0.0691961	0.198315	1.14	1.07	1.22	0.00970789
UNC13D	Inverse variance weighted	2	-0.189427	0.0484375	9.20E-05	-0.284365	-0.0944894	0.83	0.75	0.91	0.0172469
ERBB2	Wald ratio	1	0.543523	0.142173	0.00013186	0.264863	0.822183	1.72	1.3	2.28	0.0234155
GALNT2	Inverse variance weighted	2	-0.42953	0.113021	0.000144439	-0.651052	-0.208009	0.65	0.52	0.81	0.0243668
HLA-DRB1	Inverse variance weighted	2	-0.19027	0.0507158	1.76E-04	-0.289673	-0.0908674	0.83	0.75	0.91	0.0282196
PNMT	Wald ratio	1	0.545329	0.145999	1.88E-04	0.259171	0.831486	1.73	1.3	2.3	0.0287705
AGER	Inverse variance weighted	2	0.213082	0.0575943	2.16E-04	0.100197	0.325967	1.24	1.11	1.39	0.0316635
EPHX2	Inverse variance weighted	3	-0.0932594	0.0256535	0.000277606	-0.14354	-0.0429785	0.91	0.87	0.96	0.0390267
LILRB2	Wald ratio	1	0.175533	0.0491906	0.00035914	0.0791192	0.271946	1.19	1.08	1.31	0.0484695
AURKA	Wald ratio	1	0.406122	0.114329	0.000381997	0.182037	0.630207	1.5	1.2	1.88	0.0495714
NQO1	Wald ratio	1	0.130393	0.0369326	0.000414668	0.0580052	0.202781	1.14	1.06	1.22	0.0518181
UTRN	Inverse variance weighted	2	0.268238	0.0790138	0.000686746	0.11337	0.423105	1.31	1.12	1.53	0.0827529
BTN3A1	Inverse variance weighted	3	-0.0940245	0.0280087	0.000787986	-0.148921	-0.0391276	0.91	0.86	0.96	0.0857633
HLA-DQA2	Wald ratio	1	0.102207	0.0303647	0.000762668	0.0426927	0.161722	1.11	1.04	1.18	0.0857747
CEBPA	Inverse variance weighted	2	0.247729	0.0740318	0.000819109	0.102627	0.392832	1.28	1.11	1.48	0.0863648
CD79B	Wald ratio	1	-0.29292	0.0868816	0.00074766	-0.463208	-0.122632	0.75	0.63	0.88	0.0869864
FLRT1	Wald ratio	1	0.546663	0.164487	0.000889151	0.224268	0.869058	1.73	1.25	2.38	0.090909
FCER1A	Inverse variance weighted	3	-0.117217	0.0357566	0.00104472	-0.1873	-0.0471342	0.89	0.83	0.95	0.0979135
HSPH1	Wald ratio	1	0.161282	0.0489682	0.00098913	0.065304	0.257259	1.18	1.07	1.29	0.0981566
MAPK3	Inverse variance weighted	5	-0.0718779	0.0218949	0.00102759	-0.114792	-0.0289639	0.93	0.89	0.97	0.0990595
PMVK	Wald ratio	1	-0.207603	0.0636452	0.00110675	-0.332348	-0.0828587	0.81	0.72	0.92	0.100923
MED19	Inverse variance weighted	7	-0.0956371	0.0299225	0.00139272	-0.154285	-0.036989	0.91	0.86	0.96	0.11461
IL7R	Inverse variance weighted	2	0.125781	0.03909	0.00129204	0.0491651	0.202398	1.13	1.05	1.22	0.11472
BTD	Wald ratio	1	0.376078	0.117958	0.00143143	0.14488	0.607275	1.46	1.16	1.84	0.114991
ITM2B	Inverse variance weighted	2	-0.124948	0.0390311	0.00136839	-0.201449	-0.0484468	0.88	0.82	0.95	0.115424
KCNJ11	Wald ratio	1	-0.187864	0.0585895	0.0013439	-0.302699	-0.0730281	0.83	0.74	0.93	0.116265
FCRL6	Inverse variance weighted	2	0.0710123	0.0224643	0.00157161	0.0269824	0.115042	1.07	1.03	1.12	0.120514
CD70	Wald ratio	1	-0.300868	0.0950916	0.00155626	-0.487248	-0.114489	0.74	0.61	0.89	0.122112
GRM2	Inverse variance weighted	3	0.107986	0.0342843	0.00163432	0.0407884	0.175183	1.11	1.04	1.19	0.122538
STK35	Wald ratio	1	-0.272391	0.0872991	0.00180726	-0.443497	-0.101285	0.76	0.64	0.9	0.129738
TET2	Wald ratio	1	-0.436028	0.139581	0.00178506	-0.709606	-0.16245	0.65	0.49	0.85	0.13093
SLC5A6	Inverse variance weighted	3	0.105717	0.0341064	0.0019377	0.0388683	0.172565	1.11	1.04	1.19	0.136204
AKT1	Inverse variance weighted	2	0.106616	0.0344908	0.00199389	0.0390139	0.174218	1.11	1.04	1.19	0.137293
MAPK14	Inverse variance weighted	2	0.125281	0.0406248	0.0020434	0.0456563	0.204906	1.13	1.05	1.23	0.137888
TEP1	Inverse variance weighted	2	0.149005	0.0485489	0.0021465	0.0538493	0.244161	1.16	1.06	1.28	0.142006
VAMP8	Inverse variance weighted	4	0.0902435	0.0299294	0.00256797	0.0315819	0.148905	1.09	1.03	1.16	0.166622
STX4	Inverse variance weighted	3	0.102742	0.0348225	0.00317318	0.0344897	0.170994	1.11	1.04	1.19	0.175513
RELA	Wald ratio	1	-0.673571	0.225908	0.00286728	-1.11635	-0.230792	0.51	0.33	0.79	0.175895
HSF1	Wald ratio	1	0.307856	0.104225	0.00313922	0.103575	0.512137	1.36	1.11	1.67	0.176529
NRBP1	Wald ratio	1	0.11572	0.0387727	0.00283982	0.0397252	0.191714	1.12	1.04	1.21	0.177436
PSMD2	Inverse variance weighted	2	-0.0969581	0.0327992	0.00311545	-0.161245	-0.0326717	0.91	0.85	0.97	0.178161
GH1	Wald ratio	1	-0.340393	0.113924	0.00280918	-0.563685	-0.117101	0.71	0.57	0.89	0.178833
TNFSF4	Inverse variance weighted	3	-0.0922874	0.0314576	0.00334938	-0.153944	-0.0306305	0.91	0.86	0.97	0.179378
PRSS36	Wald ratio	1	0.20702	0.0704899	0.00331543	0.0688594	0.34518	1.23	1.07	1.41	0.180424
FAM177A1	Inverse variance weighted	2	-0.122898	0.0414049	0.00299555	-0.204051	-0.0417442	0.88	0.82	0.96	0.180482
NUCB2	Inverse variance weighted	2	0.0659398	0.0222988	0.00310546	0.0222342	0.109646	1.07	1.02	1.12	0.180652
HSD17B1	Wald ratio	1	-0.167499	0.0565699	0.00306722	-0.278376	-0.0566219	0.85	0.76	0.94	0.181558
PPM1A	Wald ratio	1	-0.49215	0.168342	0.00346103	-0.8221	-0.1622	0.61	0.44	0.85	0.182461
CLU	Wald ratio	1	-0.439166	0.150573	0.00353841	-0.73429	-0.144042	0.64	0.48	0.87	0.18367
RSPO4	Inverse variance weighted	2	0.137813	0.0474365	0.00366996	0.0448379	0.230789	1.15	1.05	1.26	0.184813
TK1	Wald ratio	1	-0.475334	0.163592	0.00366541	-0.795974	-0.154694	0.62	0.45	0.86	0.18738
USP14	Inverse variance weighted	2	0.0979481	0.0338572	0.0038161	0.031588	0.164308	1.1	1.03	1.18	0.189346
TRAF3IP2	Inverse variance weighted	2	-0.104767	0.0364177	0.00401717	-0.176146	-0.0333882	0.9	0.84	0.97	0.193627
SIRT5	Wald ratio	1	-0.0935755	0.0324855	0.00397004	-0.157247	-0.029904	0.91	0.85	0.97	0.194129
DGAT1	Inverse variance weighted	3	-0.0677506	0.0236672	0.00420135	-0.114138	-0.0213629	0.93	0.89	0.98	0.194183
DCAF4	Inverse variance weighted	6	0.077196	0.026909	0.00412064	0.0244543	0.129938	1.08	1.02	1.14	0.195817
SLC41A2	Wald ratio	1	0.169999	0.0593724	0.00419299	0.0536291	0.286369	1.19	1.06	1.33	0.196488
HCP5	Inverse variance weighted	2	-0.176965	0.0624234	0.00458388	-0.299315	-0.0546148	0.84	0.74	0.95	0.2035
HCAR1	Wald ratio	1	-0.138566	0.0488288	0.0045426	-0.234271	-0.0428618	0.87	0.79	0.96	0.204356
PPARD	Wald ratio	1	-0.559486	0.196955	0.00450166	-0.945517	-0.173455	0.57	0.39	0.84	0.205251
PNP	Inverse variance weighted	3	-0.0955165	0.0338847	0.00481928	-0.16193	-0.0291026	0.91	0.85	0.97	0.211172
FGD4	Inverse variance weighted	2	-0.218045	0.0776367	0.00497692	-0.370213	-0.0658766	0.8	0.69	0.94	0.215284
TLR1	Inverse variance weighted	2	0.0887491	0.0317852	0.00523587	0.0264501	0.151048	1.09	1.03	1.16	0.223618
RGS12	Inverse variance weighted	5	-0.0953194	0.0343387	0.00550567	-0.162623	-0.0280154	0.91	0.85	0.97	0.232202
THOP1	Wald ratio	1	-0.12971	0.0470314	0.00581658	-0.221891	-0.0375285	0.88	0.8	0.96	0.242286
GGPS1	Inverse variance weighted	2	-0.103389	0.0377212	0.00612782	-0.177322	-0.0294551	0.9	0.84	0.97	0.252137
PLSCR1	Inverse variance weighted	2	-0.0546963	0.0201366	0.00660226	-0.0941639	-0.0152286	0.95	0.91	0.98	0.265191
SLC5A5	Wald ratio	1	0.417344	0.153506	0.00655301	0.116472	0.718217	1.52	1.12	2.05	0.266384
KAT8	Wald ratio	1	0.107497	0.0398187	0.00694076	0.0294528	0.185542	1.11	1.03	1.2	0.275507
PIP4K2A	Wald ratio	1	-0.232924	0.0865535	0.00712172	-0.402569	-0.0632791	0.79	0.67	0.94	0.279403
PAK6	Wald ratio	1	-0.521924	0.195323	0.00753767	-0.904758	-0.139091	0.59	0.4	0.87	0.285754
ERP44	Wald ratio	1	-0.251953	0.0944436	0.00763584	-0.437063	-0.0668436	0.78	0.65	0.94	0.286259
BPTF	Wald ratio	1	0.344078	0.128643	0.00747998	0.0919387	0.596218	1.41	1.1	1.82	0.286789
ITGAX	Inverse variance weighted	3	-0.0693972	0.0259199	0.00742028	-0.1202	-0.0185942	0.93	0.89	0.98	0.28777
IFNLR1	Inverse variance weighted	2	-0.128722	0.0490665	0.00870528	-0.224892	-0.0325515	0.88	0.8	0.97	0.287957
GDF11	Wald ratio	1	-0.384782	0.149389	0.0100034	-0.677584	-0.0919803	0.68	0.51	0.91	0.288475
GRK4	Inverse variance weighted	3	0.0934746	0.0357071	0.00884949	0.0234887	0.163461	1.1	1.02	1.18	0.289885
TRIB3	Inverse variance weighted	3	-0.0711632	0.0271214	0.00869357	-0.124321	-0.0180052	0.93	0.88	0.98	0.290417
JAK2	Inverse variance weighted	2	0.104802	0.0405377	0.00972939	0.0253483	0.184256	1.11	1.03	1.2	0.290504
ADAM8	Inverse variance weighted	2	-0.154349	0.0598466	0.00990626	-0.271649	-0.0370501	0.86	0.76	0.96	0.290641
PTPN22	Wald ratio	1	0.120014	0.0465934	0.0100014	0.0286913	0.211337	1.13	1.03	1.24	0.290904
FKBP2	Wald ratio	1	-0.385341	0.14896	0.00968505	-0.677303	-0.0933795	0.68	0.51	0.91	0.291762
CD180	Wald ratio	1	-0.154003	0.0586547	0.00865012	-0.268966	-0.0390395	0.86	0.76	0.96	0.291855
HDAC3	Wald ratio	1	-0.196718	0.0762413	0.00987436	-0.34615	-0.0472847	0.82	0.71	0.95	0.292246
GSTCD	Wald ratio	1	-0.175158	0.0676467	0.00961714	-0.307745	-0.04257	0.84	0.74	0.96	0.292326
CPOX	Inverse variance weighted	2	-0.137633	0.0530365	0.00945761	-0.241584	-0.033681	0.87	0.79	0.97	0.292752
SLC1A3	Wald ratio	1	0.129237	0.0497612	0.00940017	0.0317052	0.226769	1.14	1.03	1.25	0.293668
TPSD1	Inverse variance weighted	2	-0.0663099	0.025244	0.00862038	-0.115788	-0.0168315	0.94	0.89	0.98	0.29379
ERBB3	Wald ratio	1	-0.143675	0.0552636	0.00932744	-0.251992	-0.0353584	0.87	0.78	0.97	0.294119
PRKAG3	Wald ratio	1	0.186994	0.072192	0.00959131	0.0454972	0.32849	1.21	1.05	1.39	0.294192
SIRPA	Inverse variance weighted	5	0.0986974	0.0384743	0.0103092	0.0232878	0.174107	1.1	1.02	1.19	0.294773
PTPN11	Wald ratio	1	-0.155389	0.0596456	0.00918209	-0.272294	-0.0384833	0.86	0.76	0.96	0.295051
ATP2C1	Wald ratio	1	0.229791	0.0897942	0.0104948	0.0537944	0.405788	1.26	1.06	1.5	0.295079
CNR2	Wald ratio	1	0.240137	0.0920641	0.00909753	0.0596914	0.420583	1.27	1.06	1.52	0.295145
FAM3C	Wald ratio	1	-0.12596	0.0479378	0.00859957	-0.219918	-0.0320021	0.88	0.8	0.97	0.296071
MAP3K12	Wald ratio	1	0.184115	0.0707951	0.00930421	0.0453563	0.322873	1.2	1.05	1.38	0.296155
POLH	Wald ratio	1	0.595761	0.232683	0.0104552	0.139702	1.05182	1.81	1.15	2.86	0.296436
AKR1C3	Inverse variance weighted	3	-0.0829706	0.0327156	0.011209	-0.147093	-0.018848	0.92	0.86	0.98	0.297789
MAP2K5	Inverse variance weighted	3	0.106825	0.0418898	0.0107678	0.0247212	0.188929	1.11	1.03	1.21	0.29779
RB1	Wald ratio	1	0.163364	0.0620564	0.00847553	0.0417339	0.284995	1.18	1.04	1.33	0.297879
LARS	Wald ratio	1	-0.117741	0.0463321	0.0110462	-0.208551	-0.0269297	0.89	0.81	0.97	0.29816
ERP29	Wald ratio	1	0.168637	0.0641604	0.00857981	0.0428821	0.294391	1.18	1.04	1.34	0.298436
PICK1	Inverse variance weighted	5	0.0542612	0.021497	0.0115985	0.0121271	0.0963952	1.06	1.01	1.1	0.298727
GALE	Wald ratio	1	-0.324869	0.127753	0.0109923	-0.575265	-0.0744728	0.72	0.56	0.93	0.299097
COL11A2	Inverse variance weighted	2	-0.0808586	0.0318705	0.0111774	-0.143325	-0.0183925	0.92	0.87	0.98	0.299307
PTGES3	Wald ratio	1	0.275398	0.103963	0.00807269	0.0716317	0.479165	1.32	1.07	1.61	0.299311
PGD	Wald ratio	1	-0.253795	0.099489	0.0107419	-0.448793	-0.0587964	0.78	0.64	0.94	0.299531
SERPINF2	Inverse variance weighted	2	-0.0756375	0.029719	0.0109249	-0.133887	-0.0173883	0.93	0.87	0.98	0.299681
SNRK	Wald ratio	1	0.189435	0.0719352	0.00845323	0.0484419	0.330428	1.21	1.05	1.39	0.300223
CA6	Wald ratio	1	-0.234251	0.0930808	0.0118479	-0.41669	-0.0518127	0.79	0.66	0.95	0.300563
RICTOR	Wald ratio	1	0.305256	0.120918	0.0115868	0.0682563	0.542255	1.36	1.07	1.72	0.300722
COL27A1	Inverse variance weighted	2	0.22594	0.0894478	0.011539	0.050622	0.401257	1.25	1.05	1.49	0.301802
LGALS1	Inverse variance weighted	2	0.0966163	0.0366687	0.00841762	0.0247456	0.168487	1.1	1.03	1.18	0.302139
DDX5	Wald ratio	1	0.0431634	0.0171498	0.0118411	0.00954979	0.076777	1.04	1.01	1.08	0.302665
PSMD3	Wald ratio	1	-0.162782	0.0644193	0.0115068	-0.289044	-0.0365206	0.85	0.75	0.96	0.303311
PAPLN	Inverse variance weighted	2	0.190196	0.0720407	0.00828767	0.0489963	0.331396	1.21	1.05	1.39	0.303941
VEGFB	Wald ratio	1	-0.248394	0.0942604	0.00840896	-0.433145	-0.0636439	0.78	0.65	0.94	0.305073
MAN2B1	Inverse variance weighted	4	-0.0405529	0.0163458	0.0131039	-0.0725907	-0.00851509	0.96	0.93	0.99	0.329944
CYP46A1	Wald ratio	1	-0.205977	0.0833231	0.0134351	-0.36929	-0.0426633	0.81	0.69	0.96	0.330876
PIKFYVE	Wald ratio	1	0.49683	0.200834	0.0133673	0.103195	0.890465	1.64	1.11	2.44	0.331626
ACVR1B	Wald ratio	1	-0.158796	0.0641231	0.0132708	-0.284477	-0.0331143	0.85	0.75	0.97	0.331672
EFTUD2	Wald ratio	1	-0.23265	0.0947882	0.0141111	-0.418435	-0.0468653	0.79	0.66	0.95	0.342525
BIRC3	Wald ratio	1	0.108257	0.0440609	0.0140104	0.0218981	0.194617	1.11	1.02	1.21	0.342545
CACNG8	Wald ratio	1	-0.260207	0.107327	0.015332	-0.470567	-0.0498468	0.77	0.62	0.95	0.351906
MGA	Wald ratio	1	0.156905	0.0644048	0.0148414	0.0306713	0.283138	1.17	1.03	1.33	0.352639
SRI	Wald ratio	1	0.136912	0.0564451	0.015284	0.0262797	0.247544	1.15	1.03	1.28	0.353206
CD274	Wald ratio	1	0.145698	0.0600317	0.0152233	0.0280362	0.263361	1.16	1.03	1.3	0.354229
IL34	Wald ratio	1	-0.293363	0.120634	0.0150224	-0.529805	-0.0569197	0.75	0.59	0.94	0.354445
ABO	Inverse variance weighted	3	-0.0339296	0.0140249	0.0155529	-0.0614185	-0.00644082	0.97	0.94	0.99	0.354565
MED12L	Inverse variance weighted	2	0.256278	0.105063	0.0147163	0.0503552	0.462201	1.29	1.05	1.59	0.354662
PTK2	Inverse variance weighted	3	0.141212	0.0579544	0.0148259	0.0276213	0.254803	1.15	1.03	1.29	0.354771
EHMT1	Wald ratio	1	0.0902969	0.0378506	0.0170508	0.0161096	0.164484	1.09	1.02	1.18	0.35512
RBL1	Wald ratio	1	-0.156216	0.0647228	0.0157952	-0.283073	-0.0293592	0.86	0.75	0.97	0.355287
GIPR	Wald ratio	1	-0.359901	0.149006	0.0157207	-0.651953	-0.0678481	0.7	0.52	0.93	0.355983
EGFL8	Wald ratio	1	-0.185222	0.0773764	0.0166758	-0.33688	-0.0335642	0.83	0.71	0.97	0.356103
ATRAID	Inverse variance weighted	3	-0.108829	0.0448332	0.0152068	-0.196702	-0.0209558	0.9	0.82	0.98	0.356304
PIK3IP1	Inverse variance weighted	3	-0.0611406	0.0255241	0.016602	-0.111168	-0.0111133	0.94	0.89	0.99	0.356784
TPCN1	Wald ratio	1	0.239651	0.100346	0.0169289	0.042973	0.43633	1.27	1.04	1.55	0.356989
CASP7	Inverse variance weighted	4	-0.0570487	0.0239127	0.017046	-0.103918	-0.0101799	0.94	0.9	0.99	0.357226
ITIH3	Wald ratio	1	0.202704	0.084816	0.0168518	0.0364645	0.368943	1.22	1.04	1.45	0.357597
SIGLEC6	Wald ratio	1	0.174799	0.0729539	0.0165743	0.0318091	0.317788	1.19	1.03	1.37	0.358473
ATXN2	Wald ratio	1	-0.293862	0.122129	0.016121	-0.533234	-0.0544894	0.75	0.59	0.95	0.360214
ACP1	Wald ratio	1	0.452254	0.188711	0.0165506	0.0823801	0.822127	1.57	1.09	2.28	0.36027
ENTPD2	Inverse variance weighted	2	-0.0710855	0.0296569	0.0165333	-0.129213	-0.0129579	0.93	0.88	0.99	0.362229
F2RL1	Inverse variance weighted	5	0.0434538	0.0181122	0.0164335	0.00795385	0.0789537	1.04	1.01	1.08	0.362396
CD3G	Wald ratio	1	-0.203855	0.084908	0.0163552	-0.370275	-0.0374352	0.82	0.69	0.96	0.363042
PTGDS	Wald ratio	1	0.0739913	0.0313294	0.0181905	0.0125856	0.135397	1.08	1.01	1.14	0.367513
H3F3B	Wald ratio	1	-0.213524	0.0901074	0.0178042	-0.390135	-0.0369139	0.81	0.68	0.96	0.368536
PPA2	Inverse variance weighted	4	0.153271	0.0648146	0.0180416	0.0262346	0.280308	1.17	1.03	1.32	0.368924
VSIG2	Wald ratio	1	0.256159	0.108433	0.0181589	0.0436294	0.468688	1.29	1.04	1.6	0.369086
HS3ST1	Inverse variance weighted	2	0.137172	0.0583466	0.0187238	0.0228126	0.251531	1.15	1.02	1.29	0.36944
NEK11	Wald ratio	1	0.10249	0.0433175	0.0179799	0.0175883	0.187393	1.11	1.02	1.21	0.369904
EIF4H	Wald ratio	1	-0.12962	0.0551146	0.0186813	-0.237645	-0.0215956	0.88	0.79	0.98	0.370769
PIK3C2B	Wald ratio	1	-0.16873	0.0719068	0.0189502	-0.309667	-0.0277926	0.84	0.73	0.97	0.371732
KAT2A	Wald ratio	1	-0.183175	0.0782136	0.0191818	-0.336473	-0.0298759	0.83	0.71	0.97	0.371951
NEU1	Wald ratio	1	-0.196499	0.0835356	0.0186585	-0.360229	-0.0327697	0.82	0.7	0.97	0.372507
IL4R	Inverse variance weighted	2	-0.0923951	0.0394487	0.0191725	-0.169715	-0.0150757	0.91	0.84	0.99	0.373919
APOM	Wald ratio	1	-0.191465	0.0813951	0.0186585	-0.350999	-0.0319301	0.83	0.7	0.97	0.374725
CCL25	Wald ratio	1	-0.403438	0.172962	0.019673	-0.742443	-0.0644329	0.67	0.48	0.94	0.37714
GPR25	Wald ratio	1	0.174785	0.0749024	0.0196217	0.0279764	0.321594	1.19	1.03	1.38	0.378306
ATXN1L	Wald ratio	1	0.401817	0.172519	0.0198529	0.0636796	0.739955	1.49	1.07	2.1	0.37844
IL1R2	Inverse variance weighted	2	-0.0807685	0.0347175	0.0199947	-0.148815	-0.0127221	0.92	0.86	0.99	0.379001
COL10A1	Wald ratio	1	0.206327	0.0888096	0.0201657	0.0322602	0.380394	1.23	1.03	1.46	0.380106
SLC11A2	Wald ratio	1	0.196376	0.0847392	0.0204813	0.0302868	0.362465	1.22	1.03	1.44	0.383911
NUMA1	Wald ratio	1	-0.112273	0.0490578	0.0221034	-0.208426	-0.0161197	0.89	0.81	0.98	0.384416
PSEN2	Inverse variance weighted	2	0.137974	0.0597143	0.0208564	0.0209343	0.255014	1.15	1.02	1.29	0.384533
IFITM1	Inverse variance weighted	4	0.0636497	0.0278389	0.0222331	0.00908553	0.118214	1.07	1.01	1.13	0.38469
FLI1	Inverse variance weighted	2	0.239848	0.103647	0.0206626	0.0367007	0.442996	1.27	1.04	1.56	0.385168
HIST1H3E	Inverse variance weighted	2	0.0636267	0.0277896	0.0220451	0.00915915	0.118094	1.07	1.01	1.13	0.38539
RNASE6	Inverse variance weighted	4	-0.0404203	0.0175163	0.0210226	-0.0747523	-0.00608831	0.96	0.93	0.99	0.38549
COLQ	Inverse variance weighted	3	0.0946653	0.0414569	0.0224032	0.0134097	0.175921	1.1	1.01	1.19	0.385654
DOCK8	Inverse variance weighted	4	-0.0694501	0.0300463	0.0208087	-0.128341	-0.0105594	0.93	0.88	0.99	0.385761
MICU1	Wald ratio	1	-0.0888354	0.0385426	0.0211743	-0.164379	-0.0132919	0.91	0.85	0.99	0.386173
SNAP29	Inverse variance weighted	4	0.0421211	0.0183924	0.0220137	0.00607193	0.0781703	1.04	1.01	1.08	0.386845
GNA13	Wald ratio	1	-0.0863419	0.0375124	0.0213528	-0.159866	-0.0128175	0.92	0.85	0.99	0.387336
VIPR1	Inverse variance weighted	6	0.0891535	0.03879	0.0215412	0.0131251	0.165182	1.09	1.01	1.18	0.388663
PSMD8	Wald ratio	1	0.252769	0.110372	0.0220116	0.0364411	0.469098	1.29	1.04	1.6	0.388834
GABRR2	Wald ratio	1	-0.149993	0.0654904	0.0220034	-0.278354	-0.0216321	0.86	0.76	0.98	0.390734
ADCY9	Inverse variance weighted	3	0.0651359	0.0284192	0.0219074	0.00943429	0.120838	1.07	1.01	1.13	0.391088
NID2	Wald ratio	1	0.239723	0.104508	0.0218012	0.0348863	0.444559	1.27	1.04	1.56	0.391262
GAPVD1	Wald ratio	1	0.328284	0.144564	0.023156	0.0449379	0.61163	1.39	1.05	1.84	0.396591
TXK	Inverse variance weighted	2	-0.0638048	0.0281248	0.023291	-0.118929	-0.0086801	0.94	0.89	0.99	0.396888
GPR42	Inverse variance weighted	2	0.0680609	0.0300415	0.0234782	0.00917956	0.126942	1.07	1.01	1.14	0.398067
HCG22	Inverse variance weighted	2	0.0629829	0.0278499	0.0237272	0.00839722	0.117569	1.07	1.01	1.12	0.400278
CSNK1G2	Wald ratio	1	0.147051	0.0652933	0.0243121	0.0190761	0.275026	1.16	1.02	1.32	0.406085
HPN	Wald ratio	1	0.412791	0.183549	0.0245165	0.0530342	0.772547	1.51	1.05	2.17	0.407481
EFNA1	Wald ratio	1	-0.356747	0.158366	0.0242796	-0.667145	-0.04635	0.7	0.51	0.95	0.407558
VHL	Wald ratio	1	0.186789	0.0832958	0.02493	0.0235298	0.350049	1.21	1.02	1.42	0.412323
EDEM2	Inverse variance weighted	2	0.0677419	0.0303022	0.0253818	0.00834955	0.127134	1.07	1.01	1.14	0.41371
SLC38A1	Inverse variance weighted	4	-0.0720217	0.0321807	0.0252187	-0.135096	-0.00894742	0.93	0.87	0.99	0.415062
RPN2	Wald ratio	1	0.163924	0.0733161	0.0253616	0.0202243	0.307623	1.18	1.02	1.36	0.415388
LIMK2	Wald ratio	1	-0.354166	0.158767	0.0256993	-0.66535	-0.0429824	0.7	0.51	0.96	0.416872
CDK5R1	Inverse variance weighted	5	-0.0427664	0.0192593	0.0263809	-0.0805146	-0.00501818	0.96	0.92	0.99	0.423852
SERPINE1	Wald ratio	1	-0.292856	0.131861	0.0263549	-0.551303	-0.0344081	0.75	0.58	0.97	0.425461
MGEA5	Wald ratio	1	-0.387665	0.174861	0.0266239	-0.730393	-0.0449372	0.68	0.48	0.96	0.425731
XCL2	Inverse variance weighted	2	-0.0221709	0.0100202	0.0269245	-0.0418105	-0.00253122	0.98	0.96	1	0.428505
PXN	Wald ratio	1	-0.231785	0.105067	0.0273793	-0.437717	-0.0258536	0.79	0.65	0.97	0.433699
KLHL2	Wald ratio	1	0.21666	0.0991619	0.0288953	0.0223027	0.411017	1.24	1.02	1.51	0.451355
SSRP1	Wald ratio	1	0.310681	0.142002	0.0286797	0.0323568	0.589006	1.36	1.03	1.8	0.452175
LEAP2	Wald ratio	1	-0.225782	0.103298	0.0288351	-0.428246	-0.0233178	0.8	0.65	0.98	0.45251
YEATS4	Inverse variance weighted	6	-0.045285	0.0208045	0.0295033	-0.0860617	-0.00450824	0.96	0.92	1	0.458728
IGLL1	Wald ratio	1	-0.298445	0.138478	0.0311475	-0.569862	-0.0270286	0.74	0.57	0.97	0.458915
PTPN2	Inverse variance weighted	2	-0.18584	0.0863528	0.0313891	-0.355092	-0.0165888	0.83	0.7	0.98	0.460465
PSME4	Inverse variance weighted	2	-0.0995791	0.0463082	0.0315272	-0.190343	-0.00881496	0.91	0.83	0.99	0.460488
HAGH	Inverse variance weighted	2	0.0762239	0.0353671	0.0311443	0.00690449	0.145543	1.08	1.01	1.16	0.460882
UGDH	Inverse variance weighted	4	-0.0609346	0.0283754	0.031758	-0.116551	-0.00531878	0.94	0.89	0.99	0.46186
ADORA3	Inverse variance weighted	2	-0.077356	0.0356244	0.0298984	-0.14718	-0.0075322	0.93	0.86	0.99	0.462739
STK24	Inverse variance weighted	2	-0.122546	0.0568598	0.0311443	-0.233991	-0.0111004	0.88	0.79	0.99	0.462911
DTYMK	Wald ratio	1	0.170876	0.0792573	0.0310867	0.0155313	0.32622	1.19	1.02	1.39	0.4641
MAPKAPK5	Inverse variance weighted	3	-0.09699	0.0449686	0.0310184	-0.185129	-0.00885148	0.91	0.83	0.99	0.465138
STAT5A	Wald ratio	1	0.149804	0.0701326	0.0326788	0.0123438	0.287263	1.16	1.01	1.33	0.465225
MFNG	Inverse variance weighted	2	0.103068	0.0482257	0.0325824	0.00854518	0.19759	1.11	1.01	1.22	0.465818
AKR7A2	Inverse variance weighted	4	-0.0799595	0.0373602	0.0323363	-0.153186	-0.0067334	0.92	0.86	0.99	0.46625
MMRN1	Wald ratio	1	-0.144157	0.0673036	0.0322019	-0.276072	-0.0122422	0.87	0.76	0.99	0.466306
ADAM12	Inverse variance weighted	2	0.156837	0.0727128	0.0310104	0.01432	0.299354	1.17	1.01	1.35	0.467094
MAG	Wald ratio	1	0.220993	0.102303	0.030759	0.0204787	0.421508	1.25	1.02	1.52	0.467482
CD83	Inverse variance weighted	2	0.0873112	0.0404559	0.0309136	0.00801767	0.166605	1.09	1.01	1.18	0.467724
GP6	Wald ratio	1	0.0675975	0.0316287	0.0325801	0.00560524	0.12959	1.07	1.01	1.14	0.467767
RPS6KA4	Inverse variance weighted	4	0.0559994	0.0262858	0.0331383	0.0044792	0.10752	1.06	1	1.11	0.467819
NMUR1	Inverse variance weighted	2	0.109006	0.050343	0.0303672	0.0103338	0.207678	1.12	1.01	1.23	0.467848
METAP1D	Wald ratio	1	-0.176379	0.0815584	0.0305715	-0.336233	-0.0165242	0.84	0.71	0.98	0.468856
PSMB7	Wald ratio	1	0.106141	0.0491282	0.0307354	0.00984929	0.202432	1.11	1.01	1.22	0.469237
KBTBD2	Inverse variance weighted	4	-0.048968	0.0229834	0.0331235	-0.0940153	-0.00392057	0.95	0.91	1	0.469574
CGREF1	Wald ratio	1	-0.290842	0.136738	0.0334204	-0.558849	-0.0228347	0.75	0.57	0.98	0.469836
PI4K2B	Wald ratio	1	0.231385	0.109147	0.0340105	0.0174577	0.445313	1.26	1.02	1.56	0.470293
RAC2	Inverse variance weighted	2	0.0758329	0.0357643	0.0339765	0.00573482	0.145931	1.08	1.01	1.16	0.471756
ULK3	Inverse variance weighted	3	0.0701991	0.0331072	0.033976	0.00530896	0.135089	1.07	1.01	1.14	0.473698
PPT1	Inverse variance weighted	5	0.0498764	0.0235875	0.0344699	0.003645	0.0961078	1.05	1	1.1	0.4747
KLHL30	Inverse variance weighted	2	-0.0756502	0.0356721	0.0339463	-0.145568	-0.00573282	0.93	0.86	0.99	0.475249
TPCN2	Inverse variance weighted	4	0.0446566	0.0212194	0.0353331	0.00306664	0.0862466	1.05	1	1.09	0.484609
SORD	Wald ratio	1	0.106349	0.0505742	0.0354804	0.00722367	0.205475	1.11	1.01	1.23	0.484659
GSK3B	Inverse variance weighted	3	0.0978913	0.046782	0.0363939	0.00619857	0.189584	1.1	1.01	1.21	0.493145
TNFRSF21	Wald ratio	1	0.292142	0.139601	0.0363772	0.0185232	0.565761	1.34	1.02	1.76	0.494906
ACYP2	Inverse variance weighted	3	0.0584203	0.0280443	0.0372384	0.0034534	0.113387	1.06	1	1.12	0.498581
IL7	Wald ratio	1	0.318073	0.152826	0.0374088	0.018534	0.617613	1.37	1.02	1.85	0.498882
GPR141	Wald ratio	1	0.086002	0.0412439	0.0370509	0.00516385	0.16684	1.09	1.01	1.18	0.500039
CCNT1	Wald ratio	1	0.384106	0.184365	0.0372144	0.0227513	0.745462	1.47	1.02	2.11	0.500245
RAD54L	Wald ratio	1	-0.38304	0.184518	0.037904	-0.744697	-0.0213841	0.68	0.47	0.98	0.501522
KCNG2	Wald ratio	1	0.183767	0.0885191	0.0378922	0.0102699	0.357265	1.2	1.01	1.43	0.50334
GPR183	Wald ratio	1	0.331911	0.160225	0.0383097	0.0178693	0.645952	1.39	1.02	1.91	0.504909
KLHL21	Inverse variance weighted	2	-0.113048	0.0548551	0.0393176	-0.220564	-0.00553201	0.89	0.8	0.99	0.508266
ST3GAL4	Wald ratio	1	0.135249	0.0654315	0.0387311	0.00700326	0.263495	1.14	1.01	1.3	0.508478
PRSS22	Inverse variance weighted	2	-0.105451	0.0511136	0.0391062	-0.205634	-0.00526814	0.9	0.81	0.99	0.509438
PDE8A	Inverse variance weighted	2	-0.142017	0.0688923	0.0392611	-0.277046	-0.00698844	0.87	0.76	0.99	0.509488
FXYD2	Inverse variance weighted	3	-0.12861	0.0623326	0.039086	-0.250782	-0.00643775	0.88	0.78	0.99	0.511148
GCK	Wald ratio	1	-0.186691	0.0908012	0.039778	-0.364662	-0.00872118	0.83	0.69	0.99	0.512255
MSH5	Inverse variance weighted	2	0.0853688	0.0416095	0.0402023	0.0038141	0.166923	1.09	1	1.18	0.515751
ATR	Wald ratio	1	0.331534	0.162032	0.0407468	0.0139506	0.649118	1.39	1.01	1.91	0.520756
RGS17	Inverse variance weighted	2	0.0710318	0.0347449	0.0409158	0.00293183	0.139132	1.07	1	1.15	0.520944
ACP6	Inverse variance weighted	5	-0.0393844	0.019295	0.0412341	-0.0772027	-0.00156615	0.96	0.93	1	0.521063
TNFRSF14	Wald ratio	1	-0.0520603	0.025795	0.0435675	-0.102619	-0.001502	0.95	0.9	1	0.521265
CD164	Inverse variance weighted	2	0.0908754	0.0445617	0.0414183	0.00353455	0.178216	1.1	1	1.2	0.521438
ZNF134	Wald ratio	1	0.366898	0.181035	0.0426955	0.0120707	0.721726	1.44	1.01	2.06	0.521937
NAT1	Inverse variance weighted	2	-0.172283	0.0845638	0.0416189	-0.338028	-0.00653773	0.84	0.71	0.99	0.522015
EZH1	Wald ratio	1	0.307763	0.151641	0.0424023	0.0105466	0.60498	1.36	1.01	1.83	0.522137
NDFIP1	Inverse variance weighted	2	-0.0772114	0.0378155	0.0411724	-0.15133	-0.00309291	0.93	0.86	1	0.52224
HEBP1	Inverse variance weighted	2	-0.0701714	0.0345283	0.0421248	-0.137847	-0.00249588	0.93	0.87	1	0.522534
PAK2	Inverse variance weighted	2	0.122637	0.0604811	0.0425921	0.00409387	0.24118	1.13	1	1.27	0.522566
TNFRSF18	Inverse variance weighted	2	-0.116166	0.0571207	0.0419819	-0.228123	-0.00420978	0.89	0.8	1	0.522682
SPOCK2	Inverse variance weighted	3	0.0941515	0.0466456	0.0435449	0.0027262	0.185577	1.1	1	1.2	0.522849
TNFSF12	Inverse variance weighted	4	-0.0521999	0.0257084	0.0423101	-0.102588	-0.00181134	0.95	0.9	1	0.52291
SLC22A5	Inverse variance weighted	5	0.0705546	0.0348523	0.0429303	0.00224406	0.138865	1.07	1	1.15	0.522912
SH2B3	Inverse variance weighted	2	0.0976394	0.0479912	0.0418984	0.00357667	0.191702	1.1	1	1.21	0.523575
PTPRN	Inverse variance weighted	2	-0.0949102	0.0469407	0.0431848	-0.186914	-0.00290649	0.91	0.83	1	0.52412
LY9	Inverse variance weighted	2	0.082828	0.0410321	0.0435273	0.00240509	0.163251	1.09	1	1.18	0.524504
PIEZO1	Inverse variance weighted	5	0.0669972	0.0331869	0.0435096	0.00195089	0.132044	1.07	1	1.14	0.52617
SLC39A14	Wald ratio	1	0.262992	0.130698	0.044198	0.00682345	0.51916	1.3	1.01	1.68	0.526941
TPH1	Wald ratio	1	-0.147722	0.0734764	0.0443824	-0.291735	-0.00370773	0.86	0.75	1	0.527275
CYP2J2	Wald ratio	1	-0.109947	0.0548102	0.0448615	-0.217375	-0.00251855	0.9	0.8	1	0.527397
HIST1H3D	Wald ratio	1	-0.141854	0.070672	0.0447265	-0.280371	-0.00333698	0.87	0.76	1	0.527647
SIRT6	Wald ratio	1	0.160452	0.0801024	0.0451677	0.00345154	0.317453	1.17	1	1.37	0.529152
MS4A2	Wald ratio	1	0.0925108	0.0460839	0.0447027	0.00218628	0.182835	1.1	1	1.2	0.529217
ERRFI1	Wald ratio	1	0.378739	0.189275	0.0453929	0.0077593	0.749718	1.46	1.01	2.12	0.529951
CD6	Inverse variance weighted	3	0.094029	0.0470586	0.0457028	0.00179423	0.186264	1.1	1	1.2	0.531729
ODC1	Wald ratio	1	-0.156551	0.0787585	0.0468409	-0.310918	-0.00218447	0.86	0.73	1	0.533923
CATSPER2	Wald ratio	1	-0.0870675	0.0437911	0.0467845	-0.172898	-0.00123693	0.92	0.84	1	0.535087
FBP1	Inverse variance weighted	2	0.0949015	0.0477078	0.0466766	0.00139415	0.188409	1.1	1	1.21	0.53567
TUBG2	Wald ratio	1	0.151161	0.0761636	0.0471792	0.00188029	0.300442	1.16	1	1.35	0.535969
CDKN3	Wald ratio	1	-0.16506	0.0829611	0.0466344	-0.327664	-0.00245611	0.85	0.72	1	0.537012
CTH	Inverse variance weighted	2	-0.0714736	0.0358871	0.0464122	-0.141812	-0.00113494	0.93	0.87	1	0.538126
CDKN2B	Inverse variance weighted	3	0.0817382	0.0410745	0.0465909	0.00123225	0.162244	1.09	1	1.18	0.538348
EBPL	Inverse variance weighted	3	0.03595	0.0181974	0.0482055	0.000283013	0.071617	1.04	1	1.07	0.542151
REV3L	Inverse variance weighted	2	0.199683	0.10105	0.0481457	0.0016249	0.397742	1.22	1	1.49	0.54329
EVI2B	Wald ratio	1	0.161694	0.0818188	0.0481267	0.00132942	0.322059	1.18	1	1.38	0.544897
ZSCAN25	Wald ratio	1	-0.221795	0.112903	0.0494748	-0.443085	-0.000505452	0.8	0.64	1	0.545516
MMEL1	Inverse variance weighted	2	0.0389655	0.0198268	0.0493804	0.00010494	0.0778261	1.04	1	1.08	0.54626
SMO	Wald ratio	1	0.258119	0.131288	0.0492931	0.000793947	0.515443	1.29	1	1.67	0.547089
NRP2	Inverse variance weighted	2	-0.283461	0.144116	0.0491953	-0.565928	-0.000993646	0.75	0.57	1	0.547806
BMP2	Inverse variance weighted	2	-0.0896535	0.0457567	0.0500714	-0.179337	2.96E-05	0.91	0.84	1	0.548509
FST	Inverse variance weighted	2	-0.070874	0.0361548	0.0499616	-0.141737	-1.06e-05	0.93	0.87	1	0.54909
CARD9	Inverse variance weighted	4	0.0433871	0.0220558	0.0491654	0.000157803	0.0866165	1.04	1	1.09	0.549285
NOS3	Wald ratio	1	-0.0806804	0.0409884	0.0490255	-0.161018	-0.000343059	0.92	0.85	1	0.549542
DAPK2	Wald ratio	1	0.114344	0.0585711	0.0509105	-0.000454881	0.229144	1.12	1	1.26	0.552321
RPS6KB1	Wald ratio	1	0.191743	0.0984415	0.0514404	-0.00120221	0.384689	1.21	1	1.47	0.552738
CUBN	Inverse variance weighted	4	0.0745475	0.0381666	0.0507941	-0.000258959	0.149354	1.08	1	1.16	0.552837
PSORS1C3	Inverse variance weighted	2	0.0269816	0.0138059	0.0506593	-7.79e-05	0.0540412	1.03	1	1.06	0.553154
PTP4A3	Inverse variance weighted	4	-0.0778746	0.0399717	0.0513857	-0.156219	0.000469895	0.93	0.86	1	0.553915
IL12RB1	Inverse variance weighted	2	-0.10911	0.0560832	0.0517145	-0.219033	0.000813032	0.9	0.8	1	0.553919
CD5	Inverse variance weighted	2	0.0740184	0.0379762	0.0512865	-0.000414888	0.148452	1.08	1	1.16	0.554617
EIF2B1	Inverse variance weighted	3	-0.0632603	0.032629	0.0525285	-0.127213	0.000692498	0.94	0.88	1	0.557331
NCR3	Inverse variance weighted	2	0.161897	0.0857341	0.0589778	-0.00614209	0.329935	1.18	0.99	1.39	0.557398
MAP4K5	Inverse variance weighted	2	-0.201058	0.10458	0.0545398	-0.406034	0.00391916	0.82	0.67	1	0.557628
NDUFB10	Wald ratio	1	-0.112628	0.0595784	0.0587022	-0.229402	0.00414563	0.89	0.8	1	0.557919
TNFAIP2	Inverse variance weighted	2	0.0992366	0.051523	0.0540964	-0.00174851	0.200222	1.1	1	1.22	0.558169
SCN4B	Wald ratio	1	0.327312	0.168651	0.0522866	-0.0032437	0.657867	1.39	1	1.93	0.558275
IGLV7-46	Inverse variance weighted	3	0.0492558	0.0260769	0.05891	-0.001855	0.100367	1.05	1	1.11	0.558321
P2RY1	Wald ratio	1	0.321611	0.169378	0.0575934	-0.0103693	0.653592	1.38	0.99	1.92	0.558391
RUNX1	Inverse variance weighted	2	-0.370483	0.194993	0.057435	-0.752668	0.0117024	0.69	0.47	1.01	0.558461
SLC9A3	Inverse variance weighted	6	0.0212939	0.0112297	0.0579323	-0.000716348	0.0433041	1.02	1	1.04	0.558468
NT5E	Inverse variance weighted	8	-0.0456719	0.0237816	0.0547982	-0.0922839	0.00094002	0.96	0.91	1	0.558577
ANGPT2	Inverse variance weighted	2	0.19497	0.101388	0.0544793	-0.00375077	0.393691	1.22	1	1.48	0.558703
PTGER4	Inverse variance weighted	3	0.0902246	0.0468239	0.053993	-0.0015502	0.181999	1.09	1	1.2	0.558811
PYGB	Inverse variance weighted	4	0.0392	0.0203721	0.0543289	-0.000729227	0.0791293	1.04	1	1.08	0.558859
ARAP2	Inverse variance weighted	3	0.0865783	0.045757	0.0584733	-0.0031054	0.176262	1.09	1	1.19	0.558892
FGFR1OP2	Wald ratio	1	-0.236589	0.122022	0.0525142	-0.475753	0.00257538	0.79	0.62	1	0.558937
LIPN	Inverse variance weighted	8	-0.0572107	0.0300572	0.0569888	-0.116123	0.00170134	0.94	0.89	1	0.558954
CD34	Wald ratio	1	-0.171785	0.0907338	0.0583206	-0.349623	0.00605377	0.84	0.7	1.01	0.559017
CCL8	Wald ratio	1	-0.402756	0.21301	0.0586532	-0.820256	0.0147438	0.67	0.44	1.01	0.559028
GYPA	Wald ratio	1	-0.121464	0.0644162	0.0593471	-0.24772	0.00479172	0.89	0.78	1	0.559322
CXCR4	Wald ratio	1	0.34687	0.18203	0.0567074	-0.00990982	0.703649	1.41	0.99	2.02	0.559446
BCL2L2	Wald ratio	1	0.458972	0.241025	0.0568778	-0.0134374	0.931382	1.58	0.99	2.54	0.559492
CASP5	Inverse variance weighted	4	0.0557435	0.0295864	0.0595527	-0.00224587	0.113733	1.06	1	1.12	0.559695
RABEP1	Inverse variance weighted	6	0.0422931	0.0222418	0.0572344	-0.00130077	0.085887	1.04	1	1.09	0.559735
ADK	Inverse variance weighted	2	0.0697887	0.0360565	0.0529247	-0.000882116	0.14046	1.07	1	1.15	0.559774
TICAM1	Wald ratio	1	0.0908525	0.0469721	0.0530908	-0.00121276	0.182918	1.1	1	1.2	0.559777
DMPK	Wald ratio	1	0.0631515	0.0333467	0.0582536	-0.00220806	0.128511	1.07	1	1.14	0.559965
C5AR1	Wald ratio	1	0.209553	0.108652	0.0537733	-0.00340539	0.422512	1.23	1	1.53	0.559973
SPINK2	Inverse variance weighted	3	0.0759773	0.0400671	0.0579269	-0.00255426	0.154509	1.08	1	1.17	0.560016
MFAP1	Wald ratio	1	0.265801	0.139894	0.0574304	-0.00839074	0.539993	1.3	0.99	1.72	0.560029
SQLE	Wald ratio	1	-0.201031	0.104308	0.053945	-0.405474	0.00341316	0.82	0.67	1	0.560032
MVK	Wald ratio	1	-0.217356	0.114022	0.0566159	-0.440839	0.00612706	0.8	0.64	1.01	0.560182
KLC3	Wald ratio	1	0.0846181	0.0438682	0.0537415	-0.00136366	0.1706	1.09	1	1.19	0.561374
GFER	Wald ratio	1	-0.306339	0.160692	0.0566021	-0.621295	0.00861772	0.74	0.54	1.01	0.561692
USP1	Inverse variance weighted	2	-0.130022	0.0680498	0.0560454	-0.263399	0.00335605	0.88	0.77	1	0.562789
CDK14	Wald ratio	1	0.271059	0.140508	0.0537145	-0.0043372	0.546454	1.31	1	1.73	0.562834
PLA2G6	Wald ratio	1	-0.103756	0.0551851	0.060089	-0.211918	0.00440708	0.9	0.81	1	0.563167
JAK3	Wald ratio	1	-0.293319	0.153757	0.0564324	-0.594683	0.0080443	0.75	0.55	1.01	0.563322
RPS2	Wald ratio	1	0.21352	0.112003	0.0566021	-0.00600659	0.433046	1.24	0.99	1.54	0.563349
NDUFAF4	Wald ratio	1	-0.519766	0.271998	0.0560145	-1.05288	0.0133489	0.59	0.35	1.01	0.564158
XCR1	Wald ratio	1	0.135354	0.070738	0.0556901	-0.00329264	0.274	1.14	1	1.32	0.564259
DHPS	Wald ratio	1	0.203221	0.10821	0.0603775	-0.00887033	0.415313	1.23	0.99	1.51	0.564304
FARP2	Inverse variance weighted	3	0.0689775	0.0357518	0.0536884	-0.00109607	0.139051	1.07	1	1.15	0.564314
NEGR1	Inverse variance weighted	3	0.0781613	0.0408287	0.0555728	-0.00186298	0.158186	1.08	1	1.17	0.564767
PF4	Wald ratio	1	-0.311748	0.163411	0.0564225	-0.632034	0.00853696	0.73	0.53	1.01	0.564895
WNT3	Wald ratio	1	-0.164739	0.0861878	0.0559544	-0.333667	0.00418953	0.85	0.72	1	0.56524
ELOVL6	Inverse variance weighted	2	-0.110733	0.0591064	0.061007	-0.226581	0.00511599	0.9	0.8	1.01	0.568612
NR2C1	Wald ratio	1	0.118994	0.0635621	0.061195	-0.00558813	0.243575	1.13	0.99	1.28	0.568793
SGPL1	Inverse variance weighted	3	0.0626238	0.0334892	0.061488	-0.00301504	0.128263	1.06	1	1.14	0.569947
ABCG2	Inverse variance weighted	2	0.0935499	0.0501699	0.0622286	-0.00478302	0.191883	1.1	1	1.21	0.570542
OMG	Wald ratio	1	0.255686	0.137254	0.0624814	-0.0133323	0.524704	1.29	0.99	1.69	0.571307
METAP1	Wald ratio	1	0.263266	0.142345	0.064386	-0.0157294	0.542262	1.3	0.98	1.72	0.57168
SLC5A9	Wald ratio	1	0.292703	0.15697	0.0622226	-0.0149582	0.600364	1.34	0.99	1.82	0.572041
PARP4	Inverse variance weighted	2	0.049399	0.0264756	0.0620651	-0.0024932	0.101291	1.05	1	1.11	0.572152
BACH1	Wald ratio	1	-0.237067	0.126989	0.0619243	-0.485965	0.0118306	0.79	0.62	1.01	0.572419
EIF4E	Wald ratio	1	-0.0655321	0.0352229	0.0628152	-0.134569	0.00350476	0.94	0.87	1	0.572806
FPR3	Inverse variance weighted	3	-0.108607	0.0587142	0.0643481	-0.223687	0.00647265	0.9	0.8	1.01	0.572851
EDN3	Wald ratio	1	-0.0745479	0.0402863	0.064248	-0.153509	0.00441315	0.93	0.86	1	0.573473
RABGAP1L	Wald ratio	1	-0.0806934	0.0434128	0.063063	-0.165783	0.00439567	0.92	0.85	1	0.573516
INSL3	Inverse variance weighted	4	-0.0730611	0.0393443	0.0633158	-0.150176	0.00405374	0.93	0.86	1	0.574267
HSPB1	Wald ratio	1	-0.168101	0.0908305	0.0642114	-0.346128	0.00992695	0.85	0.71	1.01	0.574667
SCN5A	Inverse variance weighted	2	0.191726	0.103344	0.0635658	-0.0108292	0.394281	1.21	0.99	1.48	0.57499
DOT1L	Wald ratio	1	-0.16294	0.0880083	0.0641095	-0.335436	0.00955616	0.85	0.72	1.01	0.575281
RYR2	Wald ratio	1	0.0857013	0.0462763	0.0640333	-0.00500024	0.176403	1.09	1	1.19	0.576129
GPR20	Wald ratio	1	-0.0902215	0.0486912	0.0638922	-0.185656	0.00521332	0.91	0.83	1.01	0.576397
SLC12A4	Wald ratio	1	-0.14211	0.0772326	0.065765	-0.293486	0.00926623	0.87	0.75	1.01	0.580867
CALM1	Wald ratio	1	0.0860647	0.0467441	0.0655936	-0.00555364	0.177683	1.09	0.99	1.19	0.580874
CADM2	Wald ratio	1	-0.325508	0.177324	0.0664071	-0.673062	0.0220474	0.72	0.51	1.02	0.585006
CYP51A1	Wald ratio	1	0.0369182	0.0201801	0.0673346	-0.00263483	0.0764713	1.04	1	1.08	0.585533
KHK	Inverse variance weighted	3	-0.0962707	0.052665	0.0675523	-0.199494	0.00695276	0.91	0.82	1.01	0.585917
EHMT2	Wald ratio	1	-0.198556	0.108292	0.0667256	-0.410809	0.0136971	0.82	0.66	1.01	0.586282
PARP11	Wald ratio	1	-0.16371	0.0894739	0.0672957	-0.339079	0.011659	0.85	0.71	1.01	0.586707
PEPD	Inverse variance weighted	2	0.0970334	0.0530127	0.0671933	-0.00687155	0.200938	1.1	0.99	1.22	0.587332
DLK1	Wald ratio	1	-0.117583	0.0642016	0.067032	-0.243418	0.00825251	0.89	0.78	1.01	0.587444
DDIT4	Wald ratio	1	0.220255	0.120903	0.0684934	-0.0167153	0.457225	1.25	0.98	1.58	0.592556
PPP5C	Wald ratio	1	-0.0440278	0.02447	0.0719779	-0.0919891	0.00393337	0.96	0.91	1	0.595229
PANX1	Inverse variance weighted	4	-0.0574299	0.0316024	0.0691766	-0.119371	0.00451078	0.94	0.89	1	0.595413
ASGR1	Inverse variance weighted	2	0.100448	0.055814	0.0719085	-0.00894715	0.209844	1.11	0.99	1.23	0.596116
CRBN	Wald ratio	1	0.384171	0.21459	0.0734121	-0.0364244	0.804767	1.47	0.96	2.24	0.596849
CHST8	Wald ratio	1	0.120359	0.0662293	0.0691698	-0.00945032	0.250169	1.13	0.99	1.28	0.596877
COL15A1	Wald ratio	1	-0.224122	0.124031	0.070765	-0.467222	0.0189789	0.8	0.63	1.02	0.596903
KRT18	Wald ratio	1	0.165351	0.0926037	0.0741681	-0.0161524	0.346854	1.18	0.98	1.41	0.597239
FZD1	Inverse variance weighted	2	0.0486346	0.0272549	0.074353	-0.004785	0.102054	1.05	1	1.11	0.597302
SLC22A4	Inverse variance weighted	4	0.157185	0.0866189	0.0695742	-0.0125881	0.326958	1.17	0.99	1.39	0.597311
ARID1A	Inverse variance weighted	2	-0.0421801	0.0234348	0.0718776	-0.0881122	0.00375208	0.96	0.92	1	0.597327
RFK	Wald ratio	1	-0.195108	0.107937	0.0706677	-0.406664	0.0164488	0.82	0.67	1.02	0.597576
IGHV1-46	Wald ratio	1	-0.0679704	0.0380506	0.0740481	-0.14255	0.00660878	0.93	0.87	1.01	0.597699
PAM	Inverse variance weighted	5	0.0358639	0.0198793	0.0712191	-0.00309963	0.0748274	1.04	1	1.08	0.597745
THRB	Wald ratio	1	0.330319	0.184468	0.0733478	-0.0312377	0.691876	1.39	0.97	2	0.597767
RPL13	Inverse variance weighted	3	-0.0534231	0.0296327	0.0714126	-0.111503	0.00465692	0.95	0.89	1	0.597881
SIGLEC12	Inverse variance weighted	2	-0.051891	0.0290172	0.0737307	-0.108765	0.00498281	0.95	0.9	1	0.597998
SORCS2	Inverse variance weighted	2	0.12406	0.0687329	0.0710821	-0.0106568	0.258776	1.13	0.99	1.3	0.598082
XYLT2	Wald ratio	1	0.195165	0.108401	0.071797	-0.0173004	0.40763	1.22	0.98	1.5	0.598131
CES1P1	Inverse variance weighted	2	-0.075956	0.0419246	0.0700279	-0.158128	0.00621616	0.93	0.85	1.01	0.598163
CYP4F2	Wald ratio	1	-0.209277	0.116824	0.0732314	-0.438252	0.0196981	0.81	0.65	1.02	0.598263
LCAT	Wald ratio	1	-0.071613	0.0396092	0.0706084	-0.149247	0.0060211	0.93	0.86	1.01	0.598575
MSLN	Inverse variance weighted	3	0.0878551	0.0484712	0.0699058	-0.00714852	0.182859	1.09	0.99	1.2	0.598635
RASGRP3	Inverse variance weighted	2	0.0566625	0.03172	0.0740459	-0.00550883	0.118834	1.06	0.99	1.13	0.599115
PDE6H	Wald ratio	1	0.0759345	0.042381	0.0731792	-0.00713224	0.159001	1.08	0.99	1.17	0.599288
GRIN3B	Inverse variance weighted	2	0.103183	0.0570542	0.0705273	-0.0086432	0.215009	1.11	0.99	1.24	0.599393
CHST10	Wald ratio	1	0.160168	0.0889611	0.0717938	-0.0141961	0.334531	1.17	0.99	1.4	0.599585
NDUFAF2	Wald ratio	1	-0.125826	0.06955	0.0704291	-0.262144	0.0104922	0.88	0.77	1.01	0.60007
MAP3K9	Wald ratio	1	0.0699823	0.0392924	0.0749019	-0.00703081	0.146996	1.07	0.99	1.16	0.600283
VCAM1	Wald ratio	1	-0.069135	0.0388411	0.0750853	-0.145264	0.00699361	0.93	0.86	1.01	0.600326
TRPM7	Wald ratio	1	0.27219	0.153205	0.0756279	-0.0280922	0.572473	1.31	0.97	1.77	0.600397
TAC4	Wald ratio	1	-0.165306	0.0922509	0.073147	-0.346117	0.0155062	0.85	0.71	1.02	0.600482
PRKD2	Inverse variance weighted	3	0.0534161	0.0300519	0.0754921	-0.00548559	0.112318	1.05	0.99	1.12	0.600732
TREML4	Inverse variance weighted	5	0.0298314	0.0167777	0.0753978	-0.00305293	0.0627158	1.03	1	1.06	0.6014
ATP10A	Inverse variance weighted	4	0.0512185	0.0285589	0.0729031	-0.00475686	0.107194	1.05	1	1.11	0.601406
EIF2AK3	Wald ratio	1	0.192701	0.107523	0.073103	-0.0180436	0.403445	1.21	0.98	1.5	0.601584
SLC47A1	Wald ratio	1	0.0669727	0.0377633	0.0761477	-0.00704325	0.140989	1.07	0.99	1.15	0.603104
GGH	Inverse variance weighted	4	0.0786807	0.0445161	0.0771506	-0.00857096	0.165932	1.08	0.99	1.18	0.603958
PLEKHJ1	Wald ratio	1	-0.0763946	0.043123	0.0764689	-0.160916	0.00812643	0.93	0.85	1.01	0.60423
RRP1B	Inverse variance weighted	2	-0.0851531	0.0482278	0.0774554	-0.17968	0.00937331	0.92	0.84	1.01	0.604941
PI4KA	Wald ratio	1	-0.17825	0.100841	0.0771217	-0.375899	0.0193982	0.84	0.69	1.02	0.605136
FFAR3	Inverse variance weighted	2	0.0502089	0.0284037	0.0771127	-0.00546231	0.10588	1.05	0.99	1.11	0.606476
ACLY	Wald ratio	1	-0.0988804	0.0559062	0.0769463	-0.208457	0.0106956	0.91	0.81	1.01	0.606582
PRSS53	Inverse variance weighted	2	-0.0821636	0.0466099	0.077935	-0.173519	0.00919168	0.92	0.84	1.01	0.607281
PSMD10P1	Wald ratio	1	-0.130986	0.0744245	0.07841	-0.276858	0.0148859	0.88	0.76	1.01	0.609575
FCGR1A	Wald ratio	1	-0.0635378	0.0361401	0.0787315	-0.134372	0.0072969	0.94	0.87	1.01	0.610667
FGFRL1	Inverse variance weighted	3	-0.0814142	0.0463444	0.0789654	-0.172249	0.00942085	0.92	0.84	1.01	0.611076
CDK10	Inverse variance weighted	6	-0.0350121	0.0199672	0.07952	-0.0741478	0.00412367	0.97	0.93	1	0.612558
AGRP	Wald ratio	1	0.128921	0.0734848	0.0793628	-0.0151088	0.272952	1.14	0.99	1.31	0.612746
CD96	Inverse variance weighted	3	0.0679354	0.0388977	0.0807212	-0.008304	0.144175	1.07	0.99	1.16	0.616184
ELANE	Wald ratio	1	0.116292	0.0669337	0.0823123	-0.0148978	0.247482	1.12	0.99	1.28	0.61716
SHISA2	Inverse variance weighted	3	-0.0918961	0.052545	0.0803077	-0.194884	0.0110921	0.91	0.82	1.01	0.617217
TTL	Inverse variance weighted	2	0.122935	0.0703791	0.0806793	-0.0150078	0.260878	1.13	0.99	1.3	0.617261
DCTD	Inverse variance weighted	2	0.0490931	0.0283451	0.0832772	-0.00646325	0.104649	1.05	0.99	1.11	0.617532
ITGAD	Inverse variance weighted	3	-0.0532389	0.0304732	0.0806241	-0.112966	0.00648845	0.95	0.89	1.01	0.61824
GLB1	Inverse variance weighted	3	-0.109427	0.0631623	0.0831908	-0.233225	0.0143717	0.9	0.79	1.01	0.618251
MMP19	Wald ratio	1	0.215203	0.124073	0.08283	-0.0279788	0.458386	1.24	0.97	1.58	0.618293
DHRS7B	Wald ratio	1	-0.122331	0.0704871	0.0826507	-0.260486	0.0158237	0.88	0.77	1.02	0.618322
GPC1	Wald ratio	1	-0.188721	0.108619	0.0823063	-0.401615	0.0241723	0.83	0.67	1.02	0.618489
SMC3	Wald ratio	1	-0.14734	0.0850097	0.0830571	-0.313959	0.0192788	0.86	0.73	1.02	0.61862
SOAT1	Inverse variance weighted	4	-0.0605466	0.0350186	0.0838123	-0.129183	0.00808993	0.94	0.88	1.01	0.61878
GUCY2C	Inverse variance weighted	3	-0.0963655	0.0552831	0.0813114	-0.20472	0.0119894	0.91	0.81	1.01	0.619288
IVNS1ABP	Inverse variance weighted	4	0.0676082	0.0389117	0.0823031	-0.00865878	0.143875	1.07	0.99	1.15	0.619845
RTN4RL1	Wald ratio	1	0.167171	0.09599	0.0815876	-0.0209692	0.355312	1.18	0.98	1.43	0.619992
CARM1	Inverse variance weighted	2	0.0793163	0.0458739	0.0838075	-0.0105964	0.169229	1.08	0.99	1.18	0.620102
NDUFA4L2	Wald ratio	1	-0.34611	0.198895	0.0818303	-0.735945	0.0437244	0.71	0.48	1.04	0.620439
RALBP1	Inverse variance weighted	5	0.0559537	0.0324862	0.0849996	-0.00771916	0.119627	1.06	0.99	1.13	0.620754
ERO1L	Inverse variance weighted	5	0.0329141	0.0189425	0.0822848	-0.00421318	0.0700414	1.03	1	1.07	0.621094
RAMP3	Wald ratio	1	0.0597679	0.0346682	0.0847084	-0.0081818	0.127718	1.06	0.99	1.14	0.621318
CD300C	Inverse variance weighted	5	0.0285205	0.0165237	0.0843401	-0.00386587	0.0609069	1.03	1	1.06	0.621318
DHRS7	Inverse variance weighted	2	-0.0511957	0.0297163	0.0849221	-0.10944	0.0070483	0.95	0.9	1.01	0.621534
BARD1	Inverse variance weighted	5	-0.101381	0.0587824	0.0845859	-0.216594	0.0138329	0.9	0.81	1.01	0.621771
DES	Wald ratio	1	0.138936	0.0799481	0.082241	-0.0177622	0.295634	1.15	0.98	1.34	0.622155
LAMA5	Inverse variance weighted	2	0.0481907	0.0280473	0.0857609	-0.00678195	0.103163	1.05	0.99	1.11	0.623615
PSMA6	Wald ratio	1	0.171154	0.0995579	0.085588	-0.023979	0.366288	1.19	0.98	1.44	0.623702
PEAR1	Inverse variance weighted	2	0.0866732	0.0505501	0.0864188	-0.0124051	0.185752	1.09	0.99	1.2	0.624362
HTRA1	Inverse variance weighted	3	0.0623943	0.0364179	0.0866596	-0.00898474	0.133773	1.06	0.99	1.14	0.624764
ECE1	Inverse variance weighted	2	-0.0857785	0.0499837	0.0861382	-0.183747	0.0121895	0.92	0.83	1.01	0.625011
FAM178B	Wald ratio	1	0.339033	0.197701	0.0863682	-0.0484616	0.726527	1.4	0.95	2.07	0.625336
MAP3K3	Wald ratio	1	-0.220954	0.129362	0.0876309	-0.474503	0.0325954	0.8	0.62	1.03	0.626413
DHFRL1	Wald ratio	1	-0.124633	0.0729579	0.0875832	-0.267631	0.0183645	0.88	0.77	1.02	0.627401
CDC42BPG	Wald ratio	1	-0.116136	0.0687557	0.0911991	-0.250897	0.0186255	0.89	0.78	1.02	0.627971
HVCN1	Wald ratio	1	0.108672	0.063595	0.0874862	-0.0159744	0.233318	1.11	0.98	1.26	0.628039
PSMB2	Wald ratio	1	-0.0342481	0.0202701	0.0911073	-0.0739776	0.00548134	0.97	0.93	1.01	0.628621
DCK	Inverse variance weighted	2	0.0793578	0.0465346	0.0881291	-0.01185	0.170566	1.08	0.99	1.19	0.628642
PEBP1	Inverse variance weighted	2	-0.0386424	0.0226092	0.0874241	-0.0829565	0.00567164	0.96	0.92	1.01	0.628932
SLC2A1	Wald ratio	1	-0.189918	0.112357	0.0909696	-0.410138	0.0303021	0.83	0.66	1.03	0.628958
PSPH	Wald ratio	1	0.0900866	0.0531542	0.0901106	-0.0140957	0.194269	1.09	0.99	1.21	0.629468
IGFBP2	Wald ratio	1	-0.0627185	0.0371001	0.0909282	-0.135435	0.00999768	0.94	0.87	1.01	0.629963
NFATC2	Wald ratio	1	0.334798	0.197934	0.0907481	-0.0531523	0.722749	1.4	0.95	2.06	0.630009
DSE	Inverse variance weighted	4	0.0453964	0.0267811	0.0900586	-0.00709462	0.0978874	1.05	0.99	1.1	0.63041
CBX1	Wald ratio	1	-0.0688997	0.0411869	0.094356	-0.149626	0.0118267	0.93	0.86	1.01	0.630411
CDC42BPA	Inverse variance weighted	2	-0.142441	0.0837394	0.0889434	-0.30657	0.0216887	0.87	0.74	1.02	0.630452
LPAR3	Inverse variance weighted	2	-0.0525174	0.0312878	0.0932441	-0.113841	0.00880664	0.95	0.89	1.01	0.630472
NEK4	Wald ratio	1	-0.248233	0.145767	0.0885773	-0.533936	0.0374692	0.78	0.59	1.04	0.630506
GNL3	Wald ratio	1	-0.112835	0.0666857	0.0906378	-0.243539	0.0178689	0.89	0.78	1.02	0.63054
STAT1	Inverse variance weighted	2	-0.378781	0.225801	0.0934446	-0.821351	0.0637886	0.68	0.44	1.07	0.630564
NUP107	Inverse variance weighted	6	-0.0715605	0.042982	0.0959336	-0.155805	0.0126842	0.93	0.86	1.01	0.630955
UCP3	Wald ratio	1	0.0994932	0.059524	0.0946268	-0.0171738	0.21616	1.1	0.98	1.24	0.63097
KCNK7	Wald ratio	1	0.0907883	0.0536359	0.090517	-0.0143381	0.195915	1.1	0.99	1.22	0.631001
NDUFA7	Inverse variance weighted	3	0.0518731	0.0308958	0.0931582	-0.00868269	0.112429	1.05	0.99	1.12	0.631156
KDM4C	Inverse variance weighted	3	0.118812	0.0698297	0.0888574	-0.018054	0.255678	1.13	0.98	1.29	0.631168
CDK20	Wald ratio	1	0.278261	0.166305	0.094289	-0.0476972	0.604219	1.32	0.95	1.83	0.631212
PROS1	Wald ratio	1	-0.091358	0.0538886	0.0900165	-0.19698	0.0142638	0.91	0.82	1.01	0.631426
C4A	Inverse variance weighted	4	-0.043134	0.0256816	0.0930414	-0.0934699	0.00720194	0.96	0.91	1.01	0.631633
TAOK3	Wald ratio	1	0.165114	0.0993173	0.0964141	-0.0295477	0.359776	1.18	0.97	1.43	0.631653
MGAM	Wald ratio	1	-0.0647622	0.0384518	0.0921343	-0.140128	0.0106033	0.94	0.87	1.01	0.631832
EIF2AK1	Inverse variance weighted	2	-0.092439	0.0552314	0.0941958	-0.200693	0.0158145	0.91	0.82	1.02	0.631842
KCNH3	Wald ratio	1	0.110532	0.0663821	0.0958964	-0.0195773	0.240641	1.12	0.98	1.27	0.631943
AMACR	Inverse variance weighted	3	0.0588843	0.0349847	0.0923468	-0.00968564	0.127454	1.06	0.99	1.14	0.632004
PDGFC	Inverse variance weighted	2	-0.0913121	0.0541952	0.092013	-0.197535	0.0149105	0.91	0.82	1.02	0.632285
CASP1	Inverse variance weighted	2	0.0538456	0.0317555	0.0899553	-0.00839508	0.116086	1.06	0.99	1.12	0.632311
PIK3R3	Wald ratio	1	0.0639484	0.0380437	0.092779	-0.0106174	0.138514	1.07	0.99	1.15	0.632397
CLOCK	Inverse variance weighted	2	0.0667239	0.0400611	0.0958021	-0.0117958	0.145244	1.07	0.99	1.16	0.632557
INVS	Inverse variance weighted	4	0.0582751	0.0348114	0.0941264	-0.00995533	0.126505	1.06	0.99	1.13	0.632634
KCNK5	Inverse variance weighted	2	-0.23802	0.141705	0.0930178	-0.515761	0.0397213	0.79	0.6	1.04	0.632746
TACR2	Wald ratio	1	0.143452	0.0856501	0.0939609	-0.0244219	0.311327	1.15	0.98	1.37	0.632783
SEPP1	Wald ratio	1	0.2028	0.121982	0.0964051	-0.0362852	0.441885	1.22	0.96	1.56	0.632823
NEK7	Wald ratio	1	-0.162752	0.0976791	0.0956758	-0.354203	0.0286992	0.85	0.7	1.03	0.632961
ETV6	Inverse variance weighted	2	0.0942553	0.0571454	0.099067	-0.0177497	0.20626	1.1	0.98	1.23	0.633053
BRSK1	Wald ratio	1	0.106213	0.0643603	0.0988846	-0.0199333	0.232359	1.11	0.98	1.26	0.633087
ABCA7	Inverse variance weighted	3	0.0485596	0.0292613	0.0970123	-0.00879262	0.105912	1.05	0.99	1.11	0.633113
HDGF	Wald ratio	1	0.120188	0.0708259	0.0897053	-0.0186305	0.259007	1.13	0.98	1.3	0.633192
EMP1	Wald ratio	1	-0.11421	0.0672687	0.0895413	-0.246057	0.0176364	0.89	0.78	1.02	0.63336
CRISPLD2	Inverse variance weighted	4	-0.0349131	0.0207686	0.092752	-0.0756196	0.00579326	0.97	0.93	1.01	0.633492
TNFSF13	Inverse variance weighted	3	-0.0645649	0.0387382	0.0955747	-0.140492	0.0113621	0.94	0.87	1.01	0.633535
ADORA1	Inverse variance weighted	3	-0.0588477	0.0347052	0.0899531	-0.12687	0.00917449	0.94	0.88	1.01	0.633616
KCNQ5	Inverse variance weighted	3	0.0860543	0.0519568	0.0976681	-0.0157811	0.18789	1.09	0.98	1.21	0.633715
DLD	Wald ratio	1	0.154397	0.0933319	0.0980705	-0.0285334	0.337328	1.17	0.97	1.4	0.633889
GFAP	Wald ratio	1	0.204176	0.123635	0.0986473	-0.0381479	0.446501	1.23	0.96	1.56	0.633973
FBLN7	Inverse variance weighted	2	0.175719	0.106465	0.0988443	-0.0329528	0.38439	1.19	0.97	1.47	0.634032
GSTO1	Inverse variance weighted	2	-0.0708948	0.0425254	0.0954908	-0.154245	0.0124549	0.93	0.86	1.01	0.634224
XRCC5	Wald ratio	1	0.0975504	0.05878	0.0969981	-0.0176584	0.212759	1.1	0.98	1.24	0.634247
STX1B	Wald ratio	1	0.157494	0.0951887	0.0980166	-0.0290758	0.344064	1.17	0.97	1.41	0.634756
CLCF1	Inverse variance weighted	2	-0.129594	0.0782407	0.0976512	-0.282946	0.0237579	0.88	0.75	1.02	0.634827
TUBB1	Wald ratio	1	0.265451	0.160724	0.0986175	-0.0495685	0.580471	1.3	0.95	1.79	0.634992
DNAJB1	Inverse variance weighted	2	0.088938	0.0533392	0.095434	-0.0156068	0.193483	1.09	0.98	1.21	0.635097
C1QTNF6	Inverse variance weighted	2	0.0457939	0.0276357	0.0975083	-0.00837209	0.0999599	1.05	0.99	1.11	0.635121
KLRK1	Wald ratio	1	-0.0444621	0.0269101	0.0984841	-0.0972058	0.00828163	0.96	0.91	1.01	0.635345
NDUFA9	Wald ratio	1	0.102294	0.0621752	0.0999179	-0.0195695	0.224157	1.11	0.98	1.25	0.637283
PTEN	Wald ratio	1	-0.159376	0.0971064	0.100745	-0.349705	0.0309522	0.85	0.7	1.03	0.641344
DUSP6	Inverse variance weighted	2	-0.0765728	0.0467032	0.101096	-0.168111	0.0149655	0.93	0.85	1.02	0.64237
SLC4A8	Inverse variance weighted	2	0.0951208	0.0582028	0.102196	-0.0189567	0.209198	1.1	0.98	1.23	0.643302
NR1I2	Wald ratio	1	-0.304312	0.185839	0.101525	-0.668556	0.0599317	0.74	0.51	1.06	0.64388
DIABLO	Wald ratio	1	0.105811	0.0647394	0.102173	-0.0210787	0.2327	1.11	0.98	1.26	0.644361
GLCCI1	Inverse variance weighted	2	0.154073	0.0942456	0.10209	-0.030648	0.338795	1.17	0.97	1.4	0.645038
NAMPT	Inverse variance weighted	2	0.165868	0.101458	0.10208	-0.0329889	0.364726	1.18	0.97	1.44	0.646189
CDK3	Wald ratio	1	-0.266342	0.163421	0.103146	-0.586647	0.0539636	0.77	0.56	1.06	0.646869
MMP15	Wald ratio	1	0.244951	0.150272	0.103091	-0.0495823	0.539484	1.28	0.95	1.72	0.647727
REEP5	Inverse variance weighted	4	-0.051263	0.0315148	0.103815	-0.113032	0.010506	0.95	0.89	1.01	0.649855
CD14	Inverse variance weighted	2	-0.0609165	0.0375257	0.104519	-0.134467	0.0126339	0.94	0.87	1.01	0.650643
IGSF8	Inverse variance weighted	2	0.0830743	0.0511371	0.10426	-0.0171543	0.183303	1.09	0.98	1.2	0.651433
POLE	Wald ratio	1	-0.335987	0.206953	0.104484	-0.741616	0.0696411	0.71	0.48	1.07	0.651625
STAT5B	Wald ratio	1	0.143418	0.0885116	0.105162	-0.0300649	0.316901	1.15	0.97	1.37	0.652235
CYSLTR2	Wald ratio	1	-0.200692	0.124068	0.105748	-0.443865	0.0424801	0.82	0.64	1.04	0.652273
CDK11A	Inverse variance weighted	2	-0.0471174	0.0291122	0.10556	-0.104177	0.00994246	0.95	0.9	1.01	0.652305
PDE6D	Wald ratio	1	0.0932165	0.0577667	0.106598	-0.0200061	0.206439	1.1	0.98	1.23	0.652745
FANCD2	Inverse variance weighted	3	0.0563027	0.0347769	0.105455	-0.0118601	0.124465	1.06	0.99	1.13	0.652852
CXCR6	Inverse variance weighted	4	0.0709419	0.0437731	0.105088	-0.0148534	0.156737	1.07	0.99	1.17	0.652976
IGKV2-30	Wald ratio	1	-0.100393	0.062359	0.107416	-0.222617	0.0218308	0.9	0.8	1.02	0.65301
HCK	Inverse variance weighted	2	-0.0713473	0.0441712	0.106258	-0.157923	0.0152283	0.93	0.85	1.02	0.65303
AOAH	Inverse variance weighted	6	0.0411516	0.0255337	0.107036	-0.00889436	0.0911976	1.04	0.99	1.1	0.653053
HSP90AA1	Wald ratio	1	0.067035	0.0416184	0.107244	-0.014537	0.148607	1.07	0.99	1.16	0.653141
GZMK	Inverse variance weighted	2	-0.0823638	0.0515576	0.110152	-0.183417	0.0186891	0.92	0.83	1.02	0.653168
CPD	Inverse variance weighted	2	-0.0371713	0.0232841	0.110395	-0.0828081	0.00846559	0.96	0.92	1.01	0.653459
HSD17B14	Inverse variance weighted	2	0.0427157	0.0264364	0.10614	-0.00909972	0.0945311	1.04	0.99	1.1	0.653497
NUP62	Inverse variance weighted	2	-0.0874714	0.0542009	0.106563	-0.193705	0.0187623	0.92	0.82	1.02	0.653714
ITGA3	Wald ratio	1	-0.145594	0.0911239	0.110098	-0.324196	0.0330093	0.86	0.72	1.03	0.653996
HSPA8	Wald ratio	1	0.169145	0.104945	0.107016	-0.0365471	0.374838	1.18	0.96	1.45	0.654118
FXR2	Wald ratio	1	0.365231	0.228515	0.10998	-0.0826581	0.813121	1.44	0.92	2.25	0.654451
CTLA4	Inverse variance weighted	2	-0.10792	0.067379	0.109224	-0.239983	0.0241425	0.9	0.79	1.02	0.654567
NR6A1	Wald ratio	1	-0.168187	0.105083	0.109483	-0.374148	0.0377752	0.85	0.69	1.04	0.65496
THBS1	Inverse variance weighted	4	-0.0399297	0.0249257	0.109166	-0.088784	0.00892461	0.96	0.92	1.01	0.655387
PLXNC1	Inverse variance weighted	2	-0.0946457	0.0592138	0.10996	-0.210705	0.0214133	0.91	0.81	1.02	0.655485
MAPKAP1	Wald ratio	1	-0.140428	0.0878107	0.109773	-0.312537	0.031681	0.87	0.73	1.03	0.655532
DAG1	Wald ratio	1	-0.179399	0.112552	0.110955	-0.400002	0.0412035	0.84	0.67	1.04	0.655623
ADAMTS1	Inverse variance weighted	2	-0.0605375	0.0376962	0.108289	-0.134422	0.0133471	0.94	0.87	1.01	0.655957
HERC2	Inverse variance weighted	2	-0.0689019	0.0428816	0.1081	-0.15295	0.0151461	0.93	0.86	1.02	0.655986
BAK1	Inverse variance weighted	5	0.0355979	0.0222176	0.109103	-0.00794856	0.0791444	1.04	0.99	1.08	0.656171
PSMC5	Wald ratio	1	0.0860742	0.0536404	0.10857	-0.019061	0.191209	1.09	0.98	1.21	0.65648
MYBPC3	Inverse variance weighted	3	-0.0480143	0.0299585	0.109002	-0.106733	0.0107044	0.95	0.9	1.01	0.656738
ESM1	Wald ratio	1	-0.0838487	0.0522909	0.108823	-0.186339	0.0186415	0.92	0.83	1.02	0.656834
NDUFS2	Wald ratio	1	0.0724276	0.0459615	0.115065	-0.017657	0.162512	1.08	0.98	1.18	0.658013
CREB1	Wald ratio	1	-0.127976	0.0814461	0.116113	-0.287611	0.0316581	0.88	0.75	1.03	0.658428
CBR1	Inverse variance weighted	3	-0.0489653	0.0310647	0.114971	-0.109852	0.0119214	0.95	0.9	1.01	0.658595
MLKL	Inverse variance weighted	3	0.049344	0.0310186	0.111657	-0.0114524	0.11014	1.05	0.99	1.12	0.658622
WNT5B	Wald ratio	1	0.0620075	0.0390071	0.111915	-0.0144465	0.138462	1.06	0.99	1.15	0.658988
TAB1	Wald ratio	1	-0.297245	0.18782	0.113512	-0.665372	0.0708828	0.74	0.51	1.07	0.65919
EREG	Wald ratio	1	-0.0951513	0.0604817	0.115667	-0.213695	0.0233929	0.91	0.81	1.02	0.659223
FFAR4	Inverse variance weighted	2	-0.0660623	0.0416086	0.112352	-0.147615	0.0154904	0.94	0.86	1.02	0.659261
NAPSA	Wald ratio	1	-0.0703725	0.0448293	0.116465	-0.158238	0.017493	0.93	0.85	1.02	0.659315
PIP5K1C	Inverse variance weighted	2	0.0733653	0.046613	0.115505	-0.0179962	0.164727	1.08	0.98	1.18	0.659415
ERCC3	Inverse variance weighted	3	0.0518646	0.033007	0.116108	-0.0128292	0.116558	1.05	0.99	1.12	0.659511
CDK15	Wald ratio	1	-0.173879	0.110312	0.114969	-0.390089	0.0423323	0.84	0.68	1.04	0.659701
SGSH	Inverse variance weighted	2	0.0411662	0.0261897	0.115986	-0.0101656	0.0924981	1.04	0.99	1.1	0.659928
SMG1	Wald ratio	1	-0.122659	0.0774967	0.113476	-0.274552	0.0292349	0.88	0.76	1.03	0.660119
PTH2R	Inverse variance weighted	2	0.220259	0.139693	0.114856	-0.0535387	0.494056	1.25	0.95	1.64	0.660175
AGRN	Wald ratio	1	0.185204	0.116639	0.112322	-0.0434082	0.413817	1.2	0.96	1.51	0.660235
SCN2B	Wald ratio	1	-0.118198	0.0745211	0.112716	-0.26426	0.0278631	0.89	0.77	1.03	0.660248
PTGDR	Inverse variance weighted	4	-0.0437058	0.0276455	0.113893	-0.097891	0.0104794	0.96	0.91	1.01	0.660264
TOR1A	Inverse variance weighted	4	-0.0567009	0.0358874	0.114114	-0.12704	0.0136383	0.94	0.88	1.01	0.660412
CRTC2	Wald ratio	1	-0.269215	0.170696	0.114758	-0.603779	0.0653487	0.76	0.55	1.07	0.66074
SCN8A	Wald ratio	1	0.097965	0.0620867	0.114594	-0.0237249	0.219655	1.1	0.98	1.25	0.660926
SOCS1	Wald ratio	1	-0.207446	0.132325	0.116953	-0.466803	0.0519123	0.81	0.63	1.05	0.66097
ITPKB	Wald ratio	1	-0.126444	0.0807053	0.117177	-0.284626	0.0317385	0.88	0.75	1.03	0.661126
HSP90AB1	Wald ratio	1	-0.326692	0.206395	0.113455	-0.731226	0.0778411	0.72	0.48	1.08	0.661135
F11R	Wald ratio	1	-0.0955844	0.060323	0.113071	-0.213818	0.0226488	0.91	0.81	1.02	0.661179
DAGLA	Wald ratio	1	0.122593	0.0776863	0.114554	-0.0296723	0.274858	1.13	0.97	1.32	0.661826
SLC27A4	Wald ratio	1	-0.293779	0.185595	0.113443	-0.657545	0.0699869	0.75	0.52	1.07	0.66221
VMO1	Inverse variance weighted	3	0.0634893	0.0406464	0.11829	-0.0161776	0.143156	1.07	0.98	1.15	0.664077
JAM2	Wald ratio	1	0.128094	0.0819244	0.11792	-0.0324777	0.288666	1.14	0.97	1.33	0.664209
PCBD1	Inverse variance weighted	2	-0.0932285	0.0596826	0.118271	-0.210206	0.0237493	0.91	0.81	1.02	0.665077
CXCL10	Wald ratio	1	0.0778649	0.0500133	0.119498	-0.0201612	0.175891	1.08	0.98	1.19	0.666424
GSR	Inverse variance weighted	3	0.0564531	0.0362572	0.119466	-0.014611	0.127517	1.06	0.99	1.14	0.667349
ADAMTS17	Inverse variance weighted	5	-0.0618856	0.0399835	0.121676	-0.140253	0.0164821	0.94	0.87	1.02	0.667535
QSOX2	Wald ratio	1	0.371846	0.238586	0.119106	-0.095783	0.839474	1.45	0.91	2.32	0.667545
NDUFS6	Wald ratio	1	0.228851	0.147723	0.121338	-0.0606875	0.518389	1.26	0.94	1.68	0.667854
RAB27A	Inverse variance weighted	2	-0.109319	0.0706073	0.121558	-0.247709	0.0290715	0.9	0.78	1.03	0.667978
EPB41	Wald ratio	1	-0.160745	0.103439	0.120184	-0.363486	0.041996	0.85	0.7	1.04	0.668039
MC1R	Inverse variance weighted	5	-0.039659	0.0255904	0.121199	-0.0898162	0.0104982	0.96	0.91	1.01	0.66818
ANTXR2	Inverse variance weighted	2	-0.0595504	0.0382413	0.119417	-0.134503	0.0154026	0.94	0.87	1.02	0.66818
HEXB	Inverse variance weighted	2	0.03766	0.0242793	0.120874	-0.00992742	0.0852475	1.04	0.99	1.09	0.668571
NDUFS5	Inverse variance weighted	5	-0.0324203	0.021039	0.123325	-0.0736567	0.00881604	0.97	0.93	1.01	0.668969
CEL	Wald ratio	1	-0.101856	0.065645	0.120755	-0.23052	0.0268086	0.9	0.79	1.03	0.66901
SLC6A13	Inverse variance weighted	2	0.191752	0.123386	0.120166	-0.0500854	0.433589	1.21	0.95	1.54	0.669043
RPS6KL1	Wald ratio	1	0.0734972	0.0474205	0.121165	-0.0194471	0.166441	1.08	0.98	1.18	0.669085
CLEC11A	Inverse variance weighted	2	-0.0402378	0.0259287	0.120695	-0.0910581	0.0105825	0.96	0.91	1.01	0.669778
SUMF1	Inverse variance weighted	4	0.0431145	0.0279768	0.123298	-0.0117202	0.0979491	1.04	0.99	1.1	0.6699
MAPKAPK2	Inverse variance weighted	2	0.109659	0.0712438	0.123752	-0.0299783	0.249297	1.12	0.97	1.28	0.670207
TMPRSS6	Wald ratio	1	0.22636	0.147165	0.124016	-0.0620841	0.514804	1.25	0.94	1.67	0.670561
PSMB10	Wald ratio	1	-0.170449	0.111531	0.126447	-0.389051	0.0481519	0.84	0.68	1.05	0.670803
MAST3	Wald ratio	1	-0.0702271	0.0455688	0.123287	-0.159542	0.0190878	0.93	0.85	1.02	0.670922
PKD2L2	Wald ratio	1	0.139149	0.0910191	0.126316	-0.0392482	0.317547	1.15	0.96	1.37	0.671167
TRPV1	Wald ratio	1	-0.207428	0.134564	0.123198	-0.471172	0.0563167	0.81	0.62	1.06	0.671521
CILP	Wald ratio	1	0.132352	0.0865532	0.126231	-0.0372926	0.301996	1.14	0.96	1.35	0.67177
MBD4	Wald ratio	1	0.202838	0.13154	0.123068	-0.0549808	0.460658	1.22	0.95	1.59	0.671894
KCNIP4	Wald ratio	1	-0.29565	0.19326	0.126066	-0.67444	0.0831407	0.74	0.51	1.09	0.671955
AKT3	Inverse variance weighted	2	-0.128341	0.0831454	0.122692	-0.291306	0.034624	0.88	0.75	1.04	0.672016
LGR4	Inverse variance weighted	2	0.0921597	0.0597547	0.123001	-0.0249595	0.209279	1.1	0.98	1.23	0.672616
PSAP	Wald ratio	1	-0.0961634	0.0628485	0.125996	-0.219347	0.0270197	0.91	0.8	1.03	0.672645
TNKS2	Wald ratio	1	-0.137851	0.0900051	0.125623	-0.314261	0.0385587	0.87	0.73	1.04	0.672779
KCNMA1	Inverse variance weighted	3	0.0413165	0.0269501	0.125258	-0.0115058	0.0941388	1.04	0.99	1.1	0.672965
TTN	Wald ratio	1	0.268988	0.175589	0.125541	-0.0751654	0.613142	1.31	0.93	1.85	0.673413
SLFN11	Inverse variance weighted	2	0.0736667	0.0480376	0.125147	-0.020487	0.16782	1.08	0.98	1.18	0.673441
CAMKK1	Wald ratio	1	0.083183	0.0541865	0.124753	-0.0230226	0.189388	1.09	0.98	1.21	0.673469
CAV1	Wald ratio	1	0.223287	0.145919	0.125963	-0.0627131	0.509288	1.25	0.94	1.66	0.673531
GZMB	Inverse variance weighted	4	0.0476077	0.0312104	0.127165	-0.0135648	0.10878	1.05	0.99	1.11	0.673556
ATF3	Wald ratio	1	0.15596	0.102519	0.12819	-0.0449776	0.356898	1.17	0.96	1.43	0.673698
SLC6A16	Inverse variance weighted	2	0.0760092	0.0500005	0.128469	-0.0219918	0.17401	1.08	0.98	1.19	0.674111
CERS6	Inverse variance weighted	2	-0.0783881	0.0511106	0.125105	-0.178565	0.0217887	0.92	0.84	1.02	0.674286
SAMHD1	Wald ratio	1	-0.0781582	0.0513685	0.128129	-0.17884	0.022524	0.92	0.84	1.02	0.674428
MTR	Wald ratio	1	0.107735	0.0707006	0.127553	-0.0308379	0.246308	1.11	0.97	1.28	0.674549
TAB2	Wald ratio	1	-0.122284	0.0806919	0.129661	-0.28044	0.0358723	0.88	0.76	1.04	0.675116
SLC15A4	Inverse variance weighted	2	-0.0703657	0.0464571	0.129864	-0.161422	0.0206902	0.93	0.85	1.02	0.675132
PIK3CB	Wald ratio	1	0.298221	0.19597	0.128066	-0.085879	0.682322	1.35	0.92	1.98	0.675147
EPM2A	Inverse variance weighted	2	-0.0563554	0.0371501	0.129276	-0.12917	0.0164588	0.95	0.88	1.02	0.675196
BCAM	Wald ratio	1	-0.203823	0.133884	0.127911	-0.466235	0.0585886	0.82	0.63	1.06	0.675387
PIK3CA	Inverse variance weighted	2	0.131932	0.0869386	0.129132	-0.0384673	0.302332	1.14	0.96	1.35	0.675489
ADAM10	Inverse variance weighted	2	-0.0570583	0.0376388	0.129533	-0.13083	0.0167136	0.94	0.88	1.02	0.675494
PROZ	Wald ratio	1	0.0839743	0.0553124	0.128968	-0.024438	0.192387	1.09	0.98	1.21	0.675682
NDUFAB1	Wald ratio	1	0.274175	0.181173	0.130195	-0.0809237	0.629273	1.32	0.92	1.88	0.675812
PACSIN2	Wald ratio	1	-0.287393	0.190101	0.130587	-0.659991	0.085205	0.75	0.52	1.09	0.676806
KDM3A	Wald ratio	1	0.143271	0.0957875	0.134727	-0.0444725	0.331015	1.15	0.96	1.39	0.680495
SIGIRR	Inverse variance weighted	2	0.0484105	0.0323351	0.134354	-0.0149662	0.111787	1.05	0.99	1.12	0.680644
SEMA3C	Inverse variance weighted	2	-0.0595187	0.0397769	0.134572	-0.137481	0.0184441	0.94	0.87	1.02	0.68073
TEX10	Wald ratio	1	0.0899285	0.0600379	0.134169	-0.0277459	0.207603	1.09	0.97	1.23	0.680733
UHMK1	Wald ratio	1	0.206067	0.137314	0.133435	-0.0630694	0.475203	1.23	0.94	1.61	0.681104
PHKG2	Wald ratio	1	0.185522	0.123689	0.133637	-0.0569076	0.427953	1.2	0.94	1.53	0.681105
FANCA	Inverse variance weighted	2	-0.0502213	0.0333107	0.131641	-0.11551	0.0150676	0.95	0.89	1.02	0.68122
DPYSL2	Inverse variance weighted	2	-0.143044	0.0951794	0.132868	-0.329595	0.0435077	0.87	0.72	1.04	0.681302
KHSRP	Wald ratio	1	-0.240272	0.159974	0.133113	-0.553821	0.0732781	0.79	0.57	1.08	0.681523
FAM19A1	Inverse variance weighted	3	-0.0558509	0.0370923	0.132137	-0.128552	0.01685	0.95	0.88	1.02	0.681698
KLRB1	Wald ratio	1	-0.269377	0.179837	0.134162	-0.621858	0.0831045	0.76	0.54	1.09	0.681719
PDE8B	Inverse variance weighted	2	-0.0544125	0.0362523	0.133371	-0.125467	0.016642	0.95	0.88	1.02	0.68181
PTAFR	Wald ratio	1	0.356713	0.237066	0.132402	-0.107937	0.821363	1.43	0.9	2.27	0.682024
TUBB	Inverse variance weighted	3	0.0549431	0.036534	0.132609	-0.0166635	0.12655	1.06	0.98	1.13	0.682049
LILRA2	Inverse variance weighted	3	0.0330322	0.0220448	0.134026	-0.0101756	0.07624	1.03	0.99	1.08	0.682057
TP53	Wald ratio	1	-0.170866	0.11344	0.132012	-0.393209	0.0514777	0.84	0.67	1.05	0.682097
S100B	Inverse variance weighted	4	0.0207238	0.0137881	0.132834	-0.0063009	0.0477484	1.02	0.99	1.05	0.682166
IL18RAP	Inverse variance weighted	7	-0.064851	0.0434716	0.135751	-0.150055	0.0203532	0.94	0.86	1.02	0.682597
SOS1	Inverse variance weighted	2	0.0633217	0.0424357	0.135652	-0.0198523	0.146496	1.07	0.98	1.16	0.683121
GRK5	Inverse variance weighted	3	0.0763868	0.0512786	0.136318	-0.0241192	0.176893	1.08	0.98	1.19	0.683414
HDAC4	Inverse variance weighted	2	0.0432725	0.028997	0.135618	-0.0135616	0.100107	1.04	0.99	1.11	0.68397
CCR6	Inverse variance weighted	2	-0.0618579	0.0415226	0.136293	-0.143242	0.0195265	0.94	0.87	1.02	0.684305
PRDX5	Inverse variance weighted	4	-0.0398215	0.0268149	0.137531	-0.0923787	0.0127357	0.96	0.91	1.01	0.685418
SFTPB	Wald ratio	1	0.116467	0.0784125	0.137461	-0.0372215	0.270156	1.12	0.96	1.31	0.686086
KLHL20	Inverse variance weighted	2	-0.0846967	0.057018	0.137428	-0.196452	0.0270586	0.92	0.82	1.03	0.686936
SMAD4	Wald ratio	1	-0.0827098	0.055772	0.138075	-0.192023	0.0266033	0.92	0.83	1.03	0.687116
PRNP	Inverse variance weighted	2	0.0837286	0.0563588	0.137376	-0.0267347	0.194192	1.09	0.97	1.21	0.687694
GPD2	Inverse variance weighted	3	-0.0430401	0.0290724	0.138755	-0.100022	0.0139419	0.96	0.9	1.01	0.688471
MTHFR	Inverse variance weighted	5	0.0352423	0.023795	0.138586	-0.011396	0.0818805	1.04	0.99	1.09	0.688643
SLC7A7	Inverse variance weighted	4	0.0406151	0.0274613	0.139141	-0.0132089	0.0944392	1.04	0.99	1.1	0.689371
MCL1	Inverse variance weighted	2	-0.128367	0.0869071	0.13966	-0.298705	0.0419711	0.88	0.74	1.04	0.689918
BACE1	Inverse variance weighted	2	-0.055815	0.0377688	0.13946	-0.129842	0.0182119	0.95	0.88	1.02	0.689937
GNPTG	Inverse variance weighted	2	0.106806	0.0723502	0.139881	-0.0350004	0.248612	1.11	0.97	1.28	0.689995
PARM1	Inverse variance weighted	2	-0.0637034	0.043535	0.143394	-0.149032	0.0216253	0.94	0.86	1.02	0.695132
BCL2	Inverse variance weighted	2	-0.220897	0.150109	0.141134	-0.51511	0.073316	0.8	0.6	1.08	0.695163
GBP6	Wald ratio	1	-0.125418	0.0857582	0.143615	-0.293504	0.042668	0.88	0.75	1.04	0.695203
NDUFS1	Wald ratio	1	0.191124	0.130757	0.143831	-0.0651601	0.447408	1.21	0.94	1.56	0.695254
IFNL1	Wald ratio	1	0.0669905	0.0457748	0.143336	-0.0227282	0.156709	1.07	0.98	1.17	0.695851
PDCD1	Inverse variance weighted	2	-0.138883	0.0946932	0.142468	-0.324482	0.0467157	0.87	0.72	1.05	0.696647
MAP2K3	Wald ratio	1	0.229973	0.156729	0.142288	-0.0772165	0.537162	1.26	0.93	1.71	0.696776
PTPN12	Inverse variance weighted	3	0.052073	0.0355809	0.143328	-0.0176656	0.121811	1.05	0.98	1.13	0.696813
CA4	Wald ratio	1	-0.0769789	0.0523839	0.141693	-0.179651	0.0256935	0.93	0.84	1.03	0.696899
COL17A1	Wald ratio	1	-0.0842019	0.0575085	0.143149	-0.196919	0.0285148	0.92	0.82	1.03	0.696948
BAZ2A	Wald ratio	1	0.192776	0.131345	0.142182	-0.0646589	0.450212	1.21	0.94	1.57	0.697269
ENHO	Wald ratio	1	-0.276049	0.188016	0.142043	-0.64456	0.0924613	0.76	0.52	1.1	0.697603
RHCE	Wald ratio	1	-0.147747	0.100845	0.142897	-0.345403	0.0499096	0.86	0.71	1.05	0.697736
MPST	Inverse variance weighted	2	0.142966	0.0976335	0.143108	-0.0483955	0.334328	1.15	0.95	1.4	0.697755
BAD	Wald ratio	1	-0.226597	0.155483	0.145013	-0.531344	0.0781497	0.8	0.59	1.08	0.697965
DHRS4L2	Wald ratio	1	-0.10439	0.0715687	0.144677	-0.244664	0.035885	0.9	0.78	1.04	0.69834
PSMC6	Inverse variance weighted	2	0.0505675	0.0346924	0.144952	-0.0174296	0.118565	1.05	0.98	1.13	0.69867
KLC1	Inverse variance weighted	2	-0.0481796	0.0331766	0.146442	-0.113206	0.0168466	0.95	0.89	1.02	0.702838
HTRA3	Wald ratio	1	-0.0877755	0.0606322	0.147709	-0.206615	0.0310636	0.92	0.81	1.03	0.702919
KCNK6	Inverse variance weighted	2	-0.0531645	0.036631	0.146682	-0.124961	0.0186323	0.95	0.88	1.02	0.702989
RHD	Inverse variance weighted	6	0.0401617	0.0276548	0.146432	-0.0140417	0.0943652	1.04	0.99	1.1	0.703791
MAP4K4	Wald ratio	1	0.258695	0.178694	0.147701	-0.0915447	0.608935	1.3	0.91	1.84	0.703873
CD8B	Wald ratio	1	0.235009	0.162192	0.147351	-0.0828883	0.552906	1.26	0.92	1.74	0.704198
BRD9	Wald ratio	1	0.0871216	0.0602634	0.148267	-0.0309947	0.205238	1.09	0.97	1.23	0.704581
KCNN4	Inverse variance weighted	4	0.105253	0.0726248	0.147262	-0.0370918	0.247598	1.11	0.96	1.28	0.704771
IPO13	Wald ratio	1	-0.163048	0.112623	0.147692	-0.383789	0.0576933	0.85	0.68	1.06	0.704828
MOCS1	Wald ratio	1	0.13516	0.0940139	0.150531	-0.0491072	0.319427	1.14	0.95	1.38	0.71133
EML4	Inverse variance weighted	3	-0.0489929	0.0343379	0.153641	-0.116295	0.0183093	0.95	0.89	1.02	0.712065
C1QA	Inverse variance weighted	2	-0.0589073	0.0409691	0.150478	-0.139207	0.0213922	0.94	0.87	1.02	0.712078
CHRNA10	Wald ratio	1	-0.155682	0.109062	0.153448	-0.369443	0.05808	0.86	0.69	1.06	0.712149
LGALS2	Inverse variance weighted	7	-0.0168391	0.0117934	0.153336	-0.0399542	0.00627591	0.98	0.96	1.01	0.712613
GPR65	Inverse variance weighted	3	0.0520823	0.0362147	0.15039	-0.0188985	0.123063	1.05	0.98	1.13	0.712665
LIPA	Inverse variance weighted	7	0.039619	0.0275405	0.150272	-0.0143604	0.0935985	1.04	0.99	1.1	0.713106
HIST4H4	Wald ratio	1	0.0782837	0.0548198	0.153286	-0.0291631	0.18573	1.08	0.97	1.2	0.713363
VDR	Inverse variance weighted	2	-0.0681777	0.0476736	0.15269	-0.161618	0.0252625	0.93	0.85	1.03	0.713541
EFTUD1	Inverse variance weighted	2	-0.136147	0.0952573	0.15293	-0.322852	0.0505569	0.87	0.72	1.05	0.713672
ERCC2	Wald ratio	1	-0.0557765	0.0388852	0.151461	-0.131991	0.0204384	0.95	0.88	1.02	0.713728
MAST4	Inverse variance weighted	2	-0.127295	0.0891142	0.153162	-0.301959	0.0473685	0.88	0.74	1.05	0.713769
SPECC1L	Inverse variance weighted	3	-0.0378973	0.0266007	0.154252	-0.0900348	0.0142401	0.96	0.91	1.01	0.713917
PRKCSH	Inverse variance weighted	2	-0.165416	0.116197	0.154568	-0.393162	0.0623303	0.85	0.67	1.06	0.714399
STK10	Inverse variance weighted	3	0.0626651	0.0437946	0.152463	-0.0231724	0.148502	1.06	0.98	1.16	0.714459
FNTB	Inverse variance weighted	6	-0.0325091	0.0227319	0.152685	-0.0770636	0.0120454	0.97	0.93	1.01	0.714507
MAP2K1	Wald ratio	1	-0.0736103	0.051313	0.151419	-0.174184	0.0269631	0.93	0.84	1.03	0.71453
CDKN2A	Inverse variance weighted	2	-0.150435	0.105116	0.152395	-0.356463	0.0555936	0.86	0.7	1.06	0.715132
XPO1	Wald ratio	1	-0.267392	0.188016	0.154975	-0.635903	0.101119	0.77	0.53	1.11	0.715302
CCR8	Inverse variance weighted	2	0.0793681	0.0554408	0.152263	-0.0292959	0.188032	1.08	0.97	1.21	0.71551
TNNC1	Wald ratio	1	0.135411	0.0958626	0.157787	-0.0524795	0.323302	1.15	0.95	1.38	0.715554
PGP	Wald ratio	1	0.0625517	0.0442655	0.157625	-0.0242086	0.149312	1.06	0.98	1.16	0.715784
S1PR2	Wald ratio	1	0.0638832	0.0453243	0.158697	-0.0249525	0.152719	1.07	0.98	1.16	0.715833
PSMD5	Wald ratio	1	0.0623364	0.0440939	0.157444	-0.0240876	0.14876	1.06	0.98	1.16	0.715924
ABCB8	Wald ratio	1	0.128701	0.0913639	0.158936	-0.0503727	0.307774	1.14	0.95	1.36	0.715956
NR1H2	Wald ratio	1	0.225032	0.159017	0.157027	-0.0866417	0.536706	1.25	0.92	1.71	0.715956
RNLS	Wald ratio	1	-0.0910871	0.0636174	0.152202	-0.215777	0.033603	0.91	0.81	1.03	0.716221
LOX	Wald ratio	1	-0.240299	0.171046	0.160057	-0.57555	0.0949513	0.79	0.56	1.1	0.716224
CCL4	Wald ratio	1	-0.0446034	0.03154	0.157307	-0.106422	0.017215	0.96	0.9	1.02	0.716268
FKBP1A	Inverse variance weighted	4	-0.0409289	0.0291199	0.159863	-0.0980038	0.016146	0.96	0.91	1.02	0.716306
KLHL7	Inverse variance weighted	2	-0.0624281	0.0443527	0.159268	-0.149359	0.0245032	0.94	0.86	1.02	0.716493
TGFBR1	Inverse variance weighted	2	-0.122256	0.0867256	0.158633	-0.292238	0.0477264	0.88	0.75	1.05	0.716502
UQCR10	Wald ratio	1	0.211959	0.149752	0.156953	-0.0815561	0.505473	1.24	0.92	1.66	0.716589
RNASEH2A	Inverse variance weighted	2	-0.0758131	0.053429	0.155913	-0.180534	0.0289077	0.93	0.83	1.03	0.716691
SMPDL3B	Wald ratio	1	0.0852127	0.0606159	0.159789	-0.0335945	0.20402	1.09	0.97	1.23	0.716927
ABCC5	Inverse variance weighted	6	-0.0350969	0.0248914	0.158539	-0.0838839	0.0136902	0.97	0.92	1.01	0.717037
FBN1	Wald ratio	1	-0.0673231	0.0475578	0.156891	-0.160536	0.0258902	0.93	0.85	1.03	0.717277
WNT7A	Inverse variance weighted	2	0.100066	0.0705066	0.155829	-0.0381272	0.238259	1.11	0.96	1.27	0.717283
NF1	Inverse variance weighted	2	0.0578477	0.0411383	0.159672	-0.0227835	0.138479	1.06	0.98	1.15	0.717356
ALDH5A1	Inverse variance weighted	3	0.0474801	0.0335253	0.156703	-0.0182295	0.11319	1.05	0.98	1.12	0.71739
LDLR	Wald ratio	1	-0.212261	0.149508	0.155685	-0.505296	0.0807739	0.81	0.6	1.08	0.717598
IRAK4	Wald ratio	1	0.0838395	0.0594556	0.158505	-0.0326936	0.200373	1.09	0.97	1.22	0.717846
STX1A	Wald ratio	1	0.0796843	0.0562218	0.156389	-0.0305104	0.189879	1.08	0.97	1.21	0.717901
GPR75	Wald ratio	1	-0.190425	0.134457	0.1567	-0.45396	0.0731099	0.83	0.64	1.08	0.718352
MEG3	Inverse variance weighted	3	-0.0865233	0.0618265	0.161677	-0.207703	0.0346566	0.92	0.81	1.04	0.718706
PDE7A	Inverse variance weighted	2	-0.0920504	0.0657691	0.161633	-0.220958	0.036857	0.91	0.8	1.04	0.719459
CD46	Wald ratio	1	0.2087	0.148972	0.161234	-0.0832854	0.500686	1.23	0.92	1.65	0.71958
PDE6C	Wald ratio	1	0.283399	0.202399	0.161453	-0.113303	0.680101	1.33	0.89	1.97	0.719607
ZNF211	Inverse variance weighted	3	-0.0502273	0.0359288	0.162123	-0.120648	0.0201932	0.95	0.89	1.02	0.719742
MITF	Wald ratio	1	-0.188355	0.135285	0.163838	-0.453514	0.0768043	0.83	0.64	1.08	0.719777
FGF17	Wald ratio	1	-0.223815	0.161024	0.164545	-0.539422	0.0917921	0.8	0.58	1.1	0.720069
NR3C1	Wald ratio	1	-0.214427	0.154115	0.164121	-0.516492	0.0876382	0.81	0.6	1.09	0.720082
COL5A3	Inverse variance weighted	2	-0.0760357	0.054267	0.161172	-0.182399	0.0303277	0.93	0.83	1.03	0.720259
LOXL3	Inverse variance weighted	2	0.0484193	0.0348751	0.165027	-0.019936	0.116775	1.05	0.98	1.12	0.720313
STK36	Wald ratio	1	-0.0776695	0.0557792	0.163787	-0.186997	0.0316576	0.93	0.83	1.03	0.720493
FBXL17	Inverse variance weighted	2	-0.0652301	0.0469193	0.164449	-0.157192	0.0267317	0.94	0.85	1.03	0.720586
ALDH3A2	Wald ratio	1	-0.0777548	0.0559926	0.164936	-0.1875	0.0319907	0.93	0.83	1.03	0.720845
THNSL2	Inverse variance weighted	4	-0.0240719	0.0172858	0.163747	-0.057952	0.00980829	0.98	0.94	1.01	0.721254
TXNDC11	Wald ratio	1	0.0700869	0.0503185	0.163661	-0.0285375	0.168711	1.07	0.97	1.18	0.72182
ABHD12	Inverse variance weighted	2	0.116358	0.0835015	0.163474	-0.047305	0.280021	1.12	0.95	1.32	0.721937
GSTO2	Inverse variance weighted	2	-0.0649692	0.046867	0.165672	-0.156828	0.0268901	0.94	0.85	1.03	0.722191
APH1B	Inverse variance weighted	3	-0.036192	0.0259369	0.162899	-0.0870283	0.0146443	0.96	0.92	1.01	0.722234
SLC22A16	Inverse variance weighted	4	-0.0304955	0.0218811	0.163411	-0.0733825	0.0123915	0.97	0.93	1.01	0.722605
EIF5A	Wald ratio	1	-0.0476757	0.0344227	0.16605	-0.115144	0.0197928	0.95	0.89	1.02	0.722907
YWHAG	Inverse variance weighted	3	-0.0565891	0.0405942	0.163312	-0.136154	0.0229756	0.94	0.87	1.02	0.723118
IGKV3D-15	Wald ratio	1	-0.0966712	0.0698446	0.166331	-0.233567	0.0402242	0.91	0.79	1.04	0.723196
GNLY	Inverse variance weighted	4	0.0512618	0.0370859	0.166896	-0.0214266	0.12395	1.05	0.98	1.13	0.72379
SMPD2	Inverse variance weighted	2	0.0378736	0.0273863	0.166682	-0.0158034	0.0915507	1.04	0.98	1.1	0.723792
SLC29A1	Inverse variance weighted	2	0.0963879	0.070107	0.169172	-0.0410218	0.233798	1.1	0.96	1.26	0.724349
MAP3K8	Inverse variance weighted	2	0.0546006	0.0397008	0.169037	-0.0232129	0.132414	1.06	0.98	1.14	0.72469
TPM3	Wald ratio	1	0.0841375	0.060978	0.167648	-0.0353794	0.203655	1.09	0.97	1.23	0.725185
PRKD1	Wald ratio	1	-0.0429067	0.0314593	0.172606	-0.104567	0.0187536	0.96	0.9	1.02	0.725245
GLP1R	Inverse variance weighted	2	-0.131598	0.0956712	0.168968	-0.319114	0.0559172	0.88	0.73	1.06	0.725316
XYLT1	Inverse variance weighted	5	0.0513262	0.0371856	0.167503	-0.0215575	0.12421	1.05	0.98	1.13	0.725488
ESRRA	Wald ratio	1	-0.944985	0.68568	0.16815	-2.28892	0.398947	0.39	0.1	1.49	0.725496
TWSG1	Wald ratio	1	0.0886363	0.0648107	0.171432	-0.0383928	0.215665	1.09	0.96	1.24	0.725736
STK17A	Wald ratio	1	0.154197	0.111844	0.167995	-0.0650179	0.373412	1.17	0.94	1.45	0.725756
PVT1	Inverse variance weighted	2	0.0559088	0.0407173	0.169722	-0.0238971	0.135715	1.06	0.98	1.15	0.725784
CHEK1	Wald ratio	1	0.19315	0.141378	0.171876	-0.0839501	0.47025	1.21	0.92	1.6	0.725796
FAS	Inverse variance weighted	2	0.0865137	0.0635502	0.173405	-0.0380447	0.211072	1.09	0.96	1.24	0.72589
CRB2	Wald ratio	1	-0.121472	0.089274	0.173621	-0.296449	0.0535054	0.89	0.74	1.05	0.725895
ANPEP	Inverse variance weighted	5	0.0171833	0.0125978	0.172569	-0.00750834	0.0418749	1.02	0.99	1.04	0.725995
CREG1	Inverse variance weighted	3	-0.0477997	0.0347472	0.168933	-0.115904	0.0203049	0.95	0.89	1.02	0.726089
NT5C2	Inverse variance weighted	4	-0.0472502	0.034504	0.170871	-0.114878	0.0203777	0.95	0.89	1.02	0.726095
PGM1	Inverse variance weighted	3	0.0498725	0.0364977	0.171796	-0.021663	0.121408	1.05	0.98	1.13	0.726364
PDGFD	Inverse variance weighted	3	0.0533487	0.0393368	0.175035	-0.0237515	0.130449	1.05	0.98	1.14	0.726406
FKBP4	Wald ratio	1	-0.207583	0.151778	0.171415	-0.505068	0.0899029	0.81	0.6	1.09	0.726578
DRAXIN	Inverse variance weighted	2	0.0616867	0.0452176	0.172499	-0.0269398	0.150313	1.06	0.97	1.16	0.726605
CD101	Inverse variance weighted	7	-0.0330318	0.0242624	0.173375	-0.0805862	0.0145225	0.97	0.92	1.01	0.726667
EEF1A1	Inverse variance weighted	4	-0.0344739	0.0254111	0.174893	-0.0842797	0.0153318	0.97	0.92	1.02	0.726709
PML	Inverse variance weighted	2	-0.0611887	0.0449228	0.173171	-0.149237	0.0268601	0.94	0.86	1.03	0.726717
RAC1	Inverse variance weighted	3	0.0527365	0.0384848	0.170587	-0.0226937	0.128167	1.05	0.98	1.14	0.726717
GPR55	Inverse variance weighted	3	-0.095434	0.0704867	0.175759	-0.233588	0.04272	0.91	0.79	1.04	0.726729
DPP7	Wald ratio	1	-0.0530385	0.0387645	0.171242	-0.129017	0.0229398	0.95	0.88	1.02	0.726754
ADO	Wald ratio	1	-0.0594083	0.04353	0.172326	-0.144727	0.0259104	0.94	0.87	1.03	0.726785
PPIF	Inverse variance weighted	2	-0.084504	0.061392	0.168677	-0.204832	0.0358243	0.92	0.81	1.04	0.726842
AMH	Wald ratio	1	0.0463465	0.0336877	0.168893	-0.0196814	0.112374	1.05	0.98	1.12	0.726844
BMP1	Inverse variance weighted	3	-0.0615234	0.0449233	0.170836	-0.149573	0.0265262	0.94	0.86	1.03	0.726861
TNXB	Inverse variance weighted	2	0.0390739	0.028776	0.174508	-0.0173272	0.095475	1.04	0.98	1.1	0.726899
TLR9	Wald ratio	1	-0.277541	0.20246	0.170424	-0.674362	0.119281	0.76	0.51	1.13	0.726941
DLG5	Inverse variance weighted	3	0.0452575	0.0333166	0.174334	-0.020043	0.110558	1.05	0.98	1.12	0.727075
P2RX5	Wald ratio	1	0.171096	0.126082	0.174775	-0.0760252	0.418218	1.19	0.93	1.52	0.727115
MIF	Inverse variance weighted	2	-0.0593554	0.043807	0.17544	-0.145217	0.0265063	0.94	0.86	1.03	0.727191
AKR1A1	Wald ratio	1	-0.128545	0.094927	0.17569	-0.314602	0.0575121	0.88	0.73	1.06	0.727337
RAF1	Wald ratio	1	-0.0831797	0.0606637	0.170325	-0.20208	0.0357211	0.92	0.82	1.04	0.727437
NR4A2	Wald ratio	1	-0.147505	0.108572	0.174276	-0.360305	0.0652959	0.86	0.7	1.07	0.727732
KCNC3	Wald ratio	1	0.136271	0.100806	0.176432	-0.0613078	0.33385	1.15	0.94	1.4	0.72862
ALDH7A1	Wald ratio	1	-0.110924	0.0821192	0.17677	-0.271878	0.0500296	0.9	0.76	1.05	0.729121
KAT5	Wald ratio	1	-0.223494	0.165966	0.178101	-0.548786	0.101799	0.8	0.58	1.11	0.730148
PYGL	Inverse variance weighted	2	-0.0543022	0.0403077	0.177919	-0.133305	0.0247009	0.95	0.88	1.03	0.730289
MERTK	Inverse variance weighted	6	0.0228939	0.0170109	0.178355	-0.0104474	0.0562352	1.02	0.99	1.06	0.730304
P2RY2	Wald ratio	1	-0.0518067	0.0384195	0.177515	-0.127109	0.0234956	0.95	0.88	1.02	0.730408
IFNGR2	Inverse variance weighted	4	0.0303252	0.0225634	0.178948	-0.013899	0.0745494	1.03	0.99	1.08	0.730958
ME3	Inverse variance weighted	4	-0.0371743	0.0275642	0.177451	-0.0912001	0.0168515	0.96	0.91	1.02	0.731036
BRPF3	Inverse variance weighted	2	-0.147851	0.109747	0.177918	-0.362956	0.067254	0.86	0.7	1.07	0.731176
NEK9	Wald ratio	1	-0.220168	0.163792	0.178885	-0.5412	0.100864	0.8	0.58	1.11	0.731587
ADORA2B	Wald ratio	1	-0.048298	0.03599	0.179602	-0.118838	0.0222424	0.95	0.89	1.02	0.73274
RIPK2	Inverse variance weighted	2	0.0473129	0.0353177	0.180363	-0.0219098	0.116536	1.05	0.98	1.12	0.734959
KCNJ2	Wald ratio	1	0.0782632	0.0585237	0.181128	-0.0364433	0.19297	1.08	0.96	1.21	0.737185
SLC12A2	Wald ratio	1	-0.0913533	0.0684225	0.181832	-0.225461	0.0427548	0.91	0.8	1.04	0.739159
APEH	Inverse variance weighted	2	-0.0433472	0.0325224	0.182584	-0.107091	0.0203968	0.96	0.9	1.02	0.740432
MYH7B	Inverse variance weighted	2	-0.104819	0.0789321	0.184191	-0.259526	0.0498882	0.9	0.77	1.05	0.740716
FHIT	Inverse variance weighted	4	0.0405458	0.030523	0.184057	-0.0192793	0.100371	1.04	0.98	1.11	0.741058
P2RX4	Inverse variance weighted	4	0.0303736	0.0227863	0.182539	-0.0142875	0.0750348	1.03	0.99	1.08	0.74114
APRT	Inverse variance weighted	3	-0.0574728	0.0432286	0.183681	-0.142201	0.0272553	0.94	0.87	1.03	0.741314
CUL4A	Wald ratio	1	0.236198	0.178025	0.184584	-0.11273	0.585126	1.27	0.89	1.8	0.741413
NBL1	Inverse variance weighted	6	0.029381	0.0221132	0.183958	-0.0139608	0.0727229	1.03	0.99	1.08	0.741547
PLCG2	Inverse variance weighted	4	0.0524578	0.0394445	0.183546	-0.0248534	0.129769	1.05	0.98	1.14	0.741658
PSMD11	Wald ratio	1	-0.22787	0.171315	0.183478	-0.563648	0.107907	0.8	0.57	1.11	0.74227
CES4A	Wald ratio	1	0.135162	0.102401	0.18686	-0.0655444	0.335867	1.14	0.94	1.4	0.742599
GPR153	Inverse variance weighted	2	0.105268	0.0802509	0.18961	-0.0520238	0.26256	1.11	0.95	1.3	0.743023
NDUFS4	Inverse variance weighted	2	-0.0693246	0.0529037	0.190063	-0.173016	0.0343666	0.93	0.84	1.03	0.743075
RHEB	Wald ratio	1	-0.115087	0.0865208	0.183464	-0.284667	0.0544939	0.89	0.75	1.06	0.743108
NDUFB1	Inverse variance weighted	2	-0.0635916	0.0481737	0.186819	-0.158012	0.0308289	0.94	0.85	1.03	0.74331
UBA6	Inverse variance weighted	2	0.0564358	0.0429698	0.189054	-0.027785	0.140657	1.06	0.97	1.15	0.743435
AGPAT2	Wald ratio	1	-0.108157	0.0819033	0.186654	-0.268687	0.0523738	0.9	0.76	1.05	0.743532
KCNG1	Wald ratio	1	0.184094	0.139827	0.187978	-0.0899665	0.458154	1.2	0.91	1.58	0.743536
HES1	Wald ratio	1	0.118473	0.0899407	0.187761	-0.0578111	0.294756	1.13	0.94	1.34	0.743552
GLDC	Inverse variance weighted	4	0.0904283	0.0689299	0.189558	-0.0446744	0.225531	1.09	0.96	1.25	0.743686
GLS	Inverse variance weighted	2	0.0536854	0.0409653	0.190024	-0.0266066	0.133977	1.06	0.97	1.14	0.743782
CYP4V2	Inverse variance weighted	5	0.0249618	0.0190193	0.189371	-0.0123161	0.0622397	1.03	0.99	1.06	0.743817
RNASE2	Inverse variance weighted	4	-0.0240414	0.0182464	0.187638	-0.0598043	0.0117215	0.98	0.94	1.01	0.743936
TUBA1A	Wald ratio	1	-0.105037	0.0798886	0.188579	-0.261619	0.0515445	0.9	0.77	1.05	0.74417
TLR5	Inverse variance weighted	3	0.052834	0.0399838	0.186374	-0.0255343	0.131202	1.05	0.97	1.14	0.744171
CLNK	Wald ratio	1	0.20191	0.154264	0.190583	-0.100448	0.504268	1.22	0.9	1.66	0.744246
PRLR	Wald ratio	1	-0.0758219	0.0574125	0.186618	-0.18835	0.0367067	0.93	0.83	1.04	0.744266
TXNDC12	Inverse variance weighted	2	-0.0470137	0.0357951	0.189045	-0.117172	0.0231448	0.95	0.89	1.02	0.744268
TPP1	Inverse variance weighted	3	0.0399689	0.0303861	0.188387	-0.0195879	0.0995257	1.04	0.98	1.1	0.744282
WNK1	Wald ratio	1	0.215927	0.163098	0.185531	-0.103744	0.535599	1.24	0.9	1.71	0.74433
TTK	Wald ratio	1	0.248046	0.188771	0.188844	-0.121944	0.618037	1.28	0.89	1.86	0.744344
ARNT	Inverse variance weighted	2	0.0987182	0.0746816	0.186217	-0.0476578	0.245094	1.1	0.95	1.28	0.744427
PAX8	Inverse variance weighted	5	-0.0355847	0.0270059	0.187616	-0.0885163	0.0173469	0.97	0.92	1.02	0.744725
HLA-DRB5	Inverse variance weighted	4	-0.0610339	0.0466938	0.191176	-0.152554	0.030486	0.94	0.86	1.03	0.744835
IL2RB	Wald ratio	1	0.178954	0.135283	0.185898	-0.0862004	0.444108	1.2	0.92	1.56	0.744915
SLC22A3	Inverse variance weighted	2	-0.323488	0.247622	0.191424	-0.808827	0.161851	0.72	0.45	1.18	0.744942
COL26A1	Inverse variance weighted	4	-0.0320908	0.0246881	0.193653	-0.0804795	0.0162979	0.97	0.92	1.02	0.745025
NDUFV2	Wald ratio	1	0.06491	0.0490998	0.186168	-0.0313257	0.161146	1.07	0.97	1.17	0.745114
PTPRJ	Wald ratio	1	-0.0585144	0.0456009	0.199428	-0.147892	0.0308634	0.94	0.86	1.03	0.745148
KBTBD7	Wald ratio	1	-0.0580124	0.0443705	0.191058	-0.144979	0.0289537	0.94	0.87	1.03	0.745238
NEDD8	Wald ratio	1	0.22653	0.176375	0.199013	-0.119165	0.572226	1.25	0.89	1.77	0.745251
CXCL6	Inverse variance weighted	2	0.109867	0.085584	0.199235	-0.0578776	0.277612	1.12	0.94	1.32	0.745255
IRS1	Inverse variance weighted	3	-0.0524948	0.0403731	0.193518	-0.131626	0.0266365	0.95	0.88	1.03	0.745355
NDUFS7	Wald ratio	1	0.220152	0.169499	0.193999	-0.112066	0.55237	1.25	0.89	1.74	0.745503
CTSF	Inverse variance weighted	3	0.0430949	0.0336084	0.19975	-0.0227776	0.108967	1.04	0.98	1.12	0.745527
ACO1	Inverse variance weighted	3	-0.0538899	0.0415128	0.194236	-0.135255	0.0274753	0.95	0.87	1.03	0.745565
SLC16A5	Wald ratio	1	-0.0563743	0.0434536	0.194513	-0.141543	0.0287948	0.95	0.87	1.03	0.745781
MAPK8	Inverse variance weighted	2	-0.0500003	0.0383737	0.192581	-0.125213	0.0252122	0.95	0.88	1.03	0.746001
GREM2	Inverse variance weighted	3	0.132613	0.103196	0.198772	-0.0696517	0.334878	1.14	0.93	1.4	0.746004
ZNF697	Inverse variance weighted	2	0.0677303	0.0527334	0.199005	-0.0356272	0.171088	1.07	0.96	1.19	0.746049
IKZF1	Inverse variance weighted	5	-0.0306194	0.0234658	0.191943	-0.0766123	0.0153735	0.97	0.93	1.02	0.7461
ABCC6	Wald ratio	1	0.0696563	0.0535717	0.193517	-0.0353442	0.174657	1.07	0.97	1.19	0.746202
GGT1	Wald ratio	1	-0.0577214	0.0442661	0.192246	-0.144483	0.0290402	0.94	0.87	1.03	0.746418
CTNNBL1	Wald ratio	1	0.0828239	0.0644394	0.198688	-0.0434774	0.209125	1.09	0.96	1.23	0.746518
VAMP1	Inverse variance weighted	3	-0.032862	0.0255583	0.198524	-0.0829562	0.0172322	0.97	0.92	1.02	0.746734
PMP22	Inverse variance weighted	4	0.0434315	0.0333801	0.193217	-0.0219934	0.108856	1.04	0.98	1.12	0.746752
HAPLN3	Inverse variance weighted	2	-0.195784	0.150249	0.192553	-0.490273	0.0987043	0.82	0.61	1.1	0.746752
SLK	Inverse variance weighted	3	-0.0536141	0.0412275	0.193448	-0.13442	0.0271917	0.95	0.87	1.03	0.74679
OLFML2B	Inverse variance weighted	2	-0.113372	0.0885256	0.200311	-0.286882	0.0601385	0.89	0.75	1.06	0.746796
SPG7	Wald ratio	1	0.0627357	0.0481958	0.193025	-0.0317282	0.157199	1.06	0.97	1.17	0.746865
GYPC	Inverse variance weighted	2	-0.04044	0.0314422	0.198383	-0.102067	0.0211866	0.96	0.9	1.02	0.747037
VPS35	Wald ratio	1	0.108169	0.0839858	0.197764	-0.0564428	0.272782	1.11	0.95	1.31	0.747207
PDE4A	Inverse variance weighted	3	-0.0414338	0.0323806	0.200691	-0.1049	0.0220323	0.96	0.9	1.02	0.747386
IGKV1D-16	Wald ratio	1	-0.0440025	0.0340842	0.196706	-0.110807	0.0228025	0.96	0.9	1.02	0.747393
PDIA3	Wald ratio	1	-0.137995	0.107904	0.200943	-0.349486	0.0734965	0.87	0.71	1.08	0.7475
CDK4	Wald ratio	1	-0.138219	0.10681	0.195644	-0.347567	0.071129	0.87	0.71	1.07	0.747569
TBP	Wald ratio	1	-0.154039	0.119748	0.198317	-0.388745	0.0806667	0.86	0.68	1.08	0.747621
ADAM17	Wald ratio	1	-0.176776	0.137356	0.198096	-0.445993	0.0924411	0.84	0.64	1.1	0.747625
GPR97	Wald ratio	1	-0.139784	0.107973	0.195451	-0.351412	0.071843	0.87	0.7	1.07	0.747678
COL7A1	Wald ratio	1	-0.193914	0.150467	0.197487	-0.48883	0.101002	0.82	0.61	1.11	0.747835
IGF2	Wald ratio	1	0.136188	0.10563	0.197294	-0.0708459	0.343222	1.15	0.93	1.41	0.747944
GAN	Wald ratio	1	0.236051	0.18327	0.197748	-0.123159	0.59526	1.27	0.88	1.81	0.747985
ARID5B	Inverse variance weighted	3	-0.0435799	0.0337532	0.196657	-0.109736	0.0225763	0.96	0.9	1.02	0.748051
CASP4	Inverse variance weighted	4	-0.0936541	0.0723226	0.195338	-0.235406	0.0480982	0.91	0.79	1.05	0.748092
AKAP13	Inverse variance weighted	3	0.052967	0.0414549	0.201354	-0.0282845	0.134219	1.05	0.97	1.14	0.748203
GSTM4	Inverse variance weighted	4	0.0256763	0.0199112	0.19721	-0.0133497	0.0647023	1.03	0.99	1.07	0.748467
MAP3K14	Wald ratio	1	-0.167483	0.1297	0.196595	-0.421694	0.0867282	0.85	0.66	1.09	0.748658
NCOR2	Inverse variance weighted	3	-0.13493	0.106793	0.206419	-0.344245	0.0743841	0.87	0.71	1.08	0.748878
ENOSF1	Inverse variance weighted	2	0.0364975	0.0285978	0.201872	-0.0195542	0.0925492	1.04	0.98	1.1	0.749304
TPSAB1	Inverse variance weighted	4	-0.0429112	0.0336406	0.202105	-0.108847	0.0230244	0.96	0.9	1.02	0.749343
PAOX	Inverse variance weighted	3	-0.0686278	0.0543075	0.206341	-0.175071	0.0378148	0.93	0.84	1.04	0.749403
IGLV2-11	Wald ratio	1	0.0429219	0.0332374	0.196574	-0.0222234	0.108067	1.04	0.98	1.11	0.749424
SPEG	Wald ratio	1	0.0958166	0.0741821	0.196482	-0.0495804	0.241214	1.1	0.95	1.27	0.749921
SENP3	Wald ratio	1	0.197381	0.156181	0.206304	-0.108734	0.503496	1.22	0.9	1.65	0.750074
HMGB1	Wald ratio	1	-0.167846	0.132801	0.206272	-0.428136	0.0924452	0.85	0.65	1.1	0.750767
PRPF4	Wald ratio	1	0.0832545	0.0660257	0.20733	-0.0461559	0.212665	1.09	0.95	1.24	0.751378
MTAP	Inverse variance weighted	3	-0.0541765	0.0430507	0.208235	-0.138556	0.0302029	0.95	0.87	1.03	0.751426
PDE4B	Wald ratio	1	-0.106958	0.0850385	0.208477	-0.273634	0.0597171	0.9	0.76	1.06	0.751497
APLF	Wald ratio	1	0.1907	0.150882	0.206266	-0.105029	0.48643	1.21	0.9	1.63	0.751556
SCN4A	Wald ratio	1	0.167026	0.132551	0.207635	-0.0927726	0.426826	1.18	0.91	1.53	0.751673
SPATA5	Wald ratio	1	0.262113	0.205892	0.202997	-0.141435	0.665661	1.3	0.87	1.95	0.751823
PRSS33	Wald ratio	1	0.152545	0.12119	0.208131	-0.0849878	0.390077	1.16	0.92	1.48	0.751855
TUB	Wald ratio	1	-0.142293	0.113286	0.2091	-0.364334	0.0797486	0.87	0.69	1.08	0.752135
TRGV3	Inverse variance weighted	4	-0.0154199	0.012199	0.206218	-0.0393299	0.00849007	0.98	0.96	1.01	0.752195
PPIL6	Wald ratio	1	0.207683	0.165451	0.209389	-0.116602	0.531967	1.23	0.89	1.7	0.752372
RNASE3	Inverse variance weighted	4	-0.0258845	0.0205611	0.208063	-0.0661843	0.0144152	0.97	0.94	1.01	0.752417
SLC44A1	Inverse variance weighted	2	-0.118346	0.0931866	0.204087	-0.300992	0.0642992	0.89	0.74	1.07	0.752555
PVR	Inverse variance weighted	2	0.0893814	0.070698	0.206133	-0.0491867	0.227949	1.09	0.95	1.26	0.752697
VN1R1	Wald ratio	1	-0.0869501	0.0693858	0.210155	-0.222946	0.0490461	0.92	0.8	1.05	0.75272
TOR2A	Wald ratio	1	-0.171782	0.136753	0.209061	-0.439817	0.096253	0.84	0.64	1.1	0.752798
IK	Inverse variance weighted	3	-0.0609026	0.0481514	0.205938	-0.155279	0.0334742	0.94	0.86	1.03	0.752801
HKDC1	Inverse variance weighted	5	-0.0394331	0.0310249	0.203724	-0.100242	0.0213757	0.96	0.9	1.02	0.752863
ALDH16A1	Inverse variance weighted	2	-0.0236504	0.0186361	0.204418	-0.0601771	0.0128763	0.98	0.94	1.01	0.752954
SLC2A5	Inverse variance weighted	2	0.0631929	0.0499254	0.205603	-0.0346608	0.161047	1.07	0.97	1.17	0.753209
GFM1	Wald ratio	1	0.200763	0.158077	0.204074	-0.109069	0.510595	1.22	0.9	1.67	0.753331
DYNC2H1	Wald ratio	1	0.189954	0.151493	0.209886	-0.106973	0.486882	1.21	0.9	1.63	0.753358
PIGM	Inverse variance weighted	3	-0.0340667	0.0271833	0.210125	-0.087346	0.0192126	0.97	0.92	1.02	0.753413
CSF1R	Inverse variance weighted	3	0.0425626	0.033566	0.204788	-0.0232267	0.108352	1.04	0.98	1.11	0.753495
B3GAT1	Inverse variance weighted	2	-0.0496888	0.0392846	0.205928	-0.126687	0.027309	0.95	0.88	1.03	0.75358
CDK11B	Inverse variance weighted	2	-0.0281153	0.02212	0.203716	-0.0714706	0.01524	0.97	0.93	1.02	0.753661
ILKAP	Wald ratio	1	0.0965948	0.0763113	0.205585	-0.0529753	0.246165	1.1	0.95	1.28	0.75396
ATP2B2	Wald ratio	1	0.186746	0.147492	0.20546	-0.102337	0.47583	1.21	0.9	1.61	0.754323
HLA-DPB1	Inverse variance weighted	5	-0.0262383	0.0207154	0.205296	-0.0668405	0.0143639	0.97	0.94	1.01	0.754541
MAST2	Wald ratio	1	0.0889843	0.0711778	0.211237	-0.0505241	0.228493	1.09	0.95	1.26	0.755795
CD226	Inverse variance weighted	2	-0.0637209	0.0510373	0.211842	-0.163754	0.0363123	0.94	0.85	1.04	0.757157
IL1R1	Inverse variance weighted	2	-0.0682221	0.0547047	0.212362	-0.175443	0.0389991	0.93	0.84	1.04	0.757409
PSMG3	Inverse variance weighted	2	0.0578669	0.0463898	0.212249	-0.0330571	0.148791	1.06	0.97	1.16	0.757806
SLC19A2	Inverse variance weighted	2	0.258664	0.207807	0.213232	-0.148639	0.665966	1.3	0.86	1.95	0.759708
CD2	Wald ratio	1	0.119785	0.0962854	0.213477	-0.0689344	0.308504	1.13	0.93	1.36	0.759779
NUDT1	Wald ratio	1	-0.0523033	0.0420701	0.213778	-0.134761	0.0301541	0.95	0.87	1.03	0.760051
ADCY6	Wald ratio	1	0.212398	0.171464	0.215445	-0.123671	0.548467	1.24	0.88	1.73	0.763561
GP9	Wald ratio	1	0.259868	0.209704	0.215265	-0.151151	0.670888	1.3	0.86	1.96	0.763728
NCOA1	Inverse variance weighted	2	-0.0666885	0.0538077	0.215203	-0.172151	0.0387746	0.94	0.84	1.04	0.764309
HIPK1	Wald ratio	1	0.155168	0.125658	0.216888	-0.0911218	0.401459	1.17	0.91	1.49	0.764662
DRD4	Wald ratio	1	0.100541	0.0812652	0.216013	-0.0587386	0.259821	1.11	0.94	1.3	0.764773
VRK2	Wald ratio	1	-0.0413393	0.0334333	0.216283	-0.106869	0.02419	0.96	0.9	1.02	0.764927
LTBP2	Inverse variance weighted	2	-0.0646435	0.0523084	0.216527	-0.167168	0.037881	0.94	0.85	1.04	0.764987
PCSK7	Inverse variance weighted	4	0.0567822	0.0459721	0.216777	-0.0333232	0.146888	1.06	0.97	1.16	0.765068
PRKCE	Inverse variance weighted	2	-0.0921503	0.07505	0.219503	-0.239248	0.0549478	0.91	0.79	1.06	0.771461
GALK1	Wald ratio	1	-0.0594915	0.0484437	0.219426	-0.154441	0.0354581	0.94	0.86	1.04	0.771996
DSP	Inverse variance weighted	5	0.0250382	0.020383	0.219301	-0.0149124	0.0649889	1.03	0.99	1.07	0.77236
MCHR1	Inverse variance weighted	2	-0.0430629	0.0351161	0.220085	-0.111891	0.0257647	0.96	0.89	1.03	0.772704
UGGT2	Inverse variance weighted	4	-0.0415732	0.0340711	0.222394	-0.108353	0.0252062	0.96	0.9	1.03	0.773563
RAD51	Wald ratio	1	0.210558	0.171974	0.220818	-0.126512	0.547627	1.23	0.88	1.73	0.773665
SLPI	Wald ratio	1	-0.0772005	0.0631621	0.22161	-0.200998	0.0465973	0.93	0.82	1.05	0.774028
PVALB	Inverse variance weighted	3	0.0295404	0.0241574	0.221393	-0.017808	0.0768889	1.03	0.98	1.08	0.774072
GLIPR1L1	Wald ratio	1	0.133416	0.109272	0.222102	-0.0807565	0.347589	1.14	0.92	1.42	0.774145
COL9A3	Inverse variance weighted	2	-0.0245988	0.0201585	0.222364	-0.0641094	0.0149119	0.98	0.94	1.02	0.774257
RIOK3	Wald ratio	1	-0.132896	0.1088	0.221909	-0.346144	0.0803525	0.88	0.71	1.08	0.774274
CHKA	Wald ratio	1	-0.142645	0.117079	0.223085	-0.372119	0.0868294	0.87	0.69	1.09	0.77437
PALB2	Wald ratio	1	-0.138196	0.112868	0.220803	-0.359418	0.0830265	0.87	0.7	1.09	0.774416
DNAH8	Wald ratio	1	-0.0767057	0.0633356	0.225858	-0.200844	0.0474321	0.93	0.82	1.05	0.774434
PSMF1	Inverse variance weighted	2	0.0632337	0.0518784	0.222888	-0.0384479	0.164915	1.07	0.96	1.18	0.774485
PTPRC	Inverse variance weighted	2	-0.0884595	0.072325	0.221298	-0.230217	0.0532975	0.92	0.79	1.05	0.774544
LSS	Inverse variance weighted	3	0.0257569	0.0211849	0.224055	-0.0157655	0.0672792	1.03	0.98	1.07	0.774552
NDUFA11	Wald ratio	1	0.0905092	0.0747032	0.225672	-0.0559091	0.236927	1.09	0.95	1.27	0.774584
KDM1B	Inverse variance weighted	2	-0.0506494	0.0416823	0.224317	-0.132347	0.0310479	0.95	0.88	1.03	0.774661
GGT5	Wald ratio	1	0.116712	0.0963076	0.225564	-0.0720511	0.305475	1.12	0.93	1.36	0.775003
CRKL	Wald ratio	1	-0.103847	0.0854065	0.224017	-0.271244	0.0635495	0.9	0.76	1.07	0.775213
LTB4R2	Wald ratio	1	0.263832	0.217442	0.224999	-0.162355	0.690018	1.3	0.85	1.99	0.77543
CKM	Inverse variance weighted	2	-0.0424833	0.03517	0.22707	-0.111416	0.0264499	0.96	0.89	1.03	0.775438
MLLT3	Inverse variance weighted	2	-0.0912665	0.0754462	0.226398	-0.239141	0.0566081	0.91	0.79	1.06	0.775499
MPZL3	Inverse variance weighted	3	0.0492513	0.0404755	0.223674	-0.0300807	0.128583	1.05	0.97	1.14	0.775616
CAT	Inverse variance weighted	3	-0.0179629	0.0148799	0.227359	-0.0471275	0.0112018	0.98	0.95	1.01	0.775641
STAT3	Inverse variance weighted	3	-0.0711199	0.0586839	0.225545	-0.18614	0.0439006	0.93	0.83	1.04	0.775728
FZD7	Wald ratio	1	0.156096	0.12861	0.224857	-0.0959802	0.408172	1.17	0.91	1.5	0.775734
DPP8	Wald ratio	1	0.0730528	0.0600756	0.223979	-0.0446953	0.190801	1.08	0.96	1.21	0.775878
WDR1	Wald ratio	1	-0.0614329	0.0508217	0.226742	-0.161043	0.0381775	0.94	0.85	1.04	0.77589
ITGA9	Inverse variance weighted	3	0.0565415	0.0468035	0.227024	-0.0351934	0.148276	1.06	0.97	1.16	0.776067
IDO2	Wald ratio	1	-0.118373	0.0976687	0.225519	-0.309804	0.0730578	0.89	0.73	1.08	0.776428
MPI	Inverse variance weighted	2	-0.0472291	0.0391907	0.228161	-0.124043	0.0295847	0.95	0.88	1.03	0.777591
WNT10A	Wald ratio	1	-0.261063	0.2171	0.22917	-0.68658	0.164454	0.77	0.5	1.18	0.779456
NFE2	Inverse variance weighted	4	0.0483749	0.0402222	0.229095	-0.0304605	0.12721	1.05	0.97	1.14	0.779987
BCL2L1	Wald ratio	1	-0.161832	0.134769	0.229824	-0.42598	0.102315	0.85	0.65	1.11	0.780894
CSNK1A1L	Wald ratio	1	-0.122304	0.101919	0.230135	-0.322066	0.0774577	0.88	0.72	1.08	0.781164
TK2	Inverse variance weighted	2	0.0413938	0.0345908	0.231435	-0.0264042	0.109192	1.04	0.97	1.12	0.783211
CCR2	Inverse variance weighted	4	0.0580816	0.0486641	0.232666	-0.0373001	0.153463	1.06	0.96	1.17	0.783449
PARP3	Wald ratio	1	0.210796	0.176883	0.233368	-0.135894	0.557486	1.23	0.87	1.75	0.783465
CENPE	Wald ratio	1	-0.158772	0.132985	0.232512	-0.419422	0.101878	0.85	0.66	1.11	0.783711
CACNA2D4	Wald ratio	1	-0.138449	0.115791	0.231823	-0.365399	0.0885021	0.87	0.69	1.09	0.783739
PROK2	Inverse variance weighted	3	-0.0285194	0.0238289	0.231369	-0.075224	0.0181853	0.97	0.93	1.02	0.783774
MAP4K2	Wald ratio	1	-0.173843	0.145187	0.231161	-0.45841	0.110723	0.84	0.63	1.12	0.783855
MLX	Inverse variance weighted	2	-0.0717715	0.0601823	0.233039	-0.189729	0.0461858	0.93	0.83	1.05	0.78392
PRKAA1	Wald ratio	1	0.132611	0.110983	0.232136	-0.084916	0.350138	1.14	0.92	1.42	0.784011
DNAJB11	Wald ratio	1	-0.158652	0.132854	0.232406	-0.419046	0.101742	0.85	0.66	1.11	0.784138
ZNF100	Inverse variance weighted	5	0.0285441	0.0239504	0.23334	-0.0183987	0.0754869	1.03	0.98	1.08	0.784152
CRAT	Inverse variance weighted	3	0.0601327	0.0506061	0.234735	-0.0390553	0.159321	1.06	0.96	1.17	0.787272
RFC1	Wald ratio	1	-0.066813	0.0562682	0.235069	-0.177099	0.0434727	0.94	0.84	1.04	0.78761
MKNK2	Inverse variance weighted	2	0.0406914	0.0343265	0.235851	-0.0265886	0.107971	1.04	0.97	1.11	0.788663
F2R	Inverse variance weighted	3	-0.0398861	0.0336374	0.235715	-0.105815	0.0260432	0.96	0.9	1.03	0.78899
FLCN	Inverse variance weighted	2	-0.0368838	0.0314072	0.240245	-0.098442	0.0246743	0.96	0.91	1.02	0.790046
MYLIP	Inverse variance weighted	3	0.0473041	0.0403469	0.241023	-0.0317759	0.126384	1.05	0.97	1.13	0.790293
KLHL8	Wald ratio	1	-0.1496	0.127355	0.240129	-0.399216	0.100017	0.86	0.67	1.11	0.790434
ADAMTS6	Wald ratio	1	-0.0432497	0.0365519	0.236713	-0.114891	0.028392	0.96	0.89	1.03	0.790763
C3	Wald ratio	1	-0.157464	0.134218	0.240718	-0.420532	0.105604	0.85	0.66	1.11	0.79083
SGK3	Wald ratio	1	0.373501	0.319324	0.242136	-0.252373	0.999376	1.45	0.78	2.72	0.79087
CD177	Inverse variance weighted	3	-0.0446114	0.0379699	0.240029	-0.119032	0.0298097	0.96	0.89	1.03	0.790878
LPHN1	Wald ratio	1	0.0567513	0.0483994	0.240971	-0.0381115	0.151614	1.06	0.96	1.16	0.790892
KLHL6	Inverse variance weighted	3	-0.0579141	0.0495017	0.242025	-0.154938	0.0391093	0.94	0.86	1.04	0.79127
MYO9B	Inverse variance weighted	2	0.0692285	0.0588824	0.239712	-0.0461811	0.184638	1.07	0.95	1.2	0.791378
CAPN10	Wald ratio	1	0.0811044	0.0690224	0.239977	-0.0541794	0.216388	1.08	0.95	1.24	0.791477
BMPR2	Inverse variance weighted	2	0.0368782	0.0314977	0.24167	-0.0248572	0.0986136	1.04	0.98	1.1	0.791644
MGAT4A	Wald ratio	1	-0.0979832	0.0832737	0.239339	-0.2612	0.0652333	0.91	0.77	1.07	0.791697
CCL3L3	Inverse variance weighted	2	-0.0195317	0.0166914	0.241933	-0.0522468	0.0131834	0.98	0.95	1.01	0.791739
CD1D	Wald ratio	1	-0.135826	0.116316	0.242914	-0.363806	0.0921535	0.87	0.7	1.1	0.791877
PTPN7	Inverse variance weighted	3	-0.0286868	0.024554	0.24268	-0.0768128	0.0194391	0.97	0.93	1.02	0.79188
DHFR	Inverse variance weighted	3	-0.0174667	0.0148392	0.239171	-0.0465516	0.0116182	0.98	0.95	1.01	0.791917
SP1	Wald ratio	1	-0.0396353	0.0337071	0.239645	-0.105701	0.0264306	0.96	0.9	1.03	0.791933
PSMC3IP	Wald ratio	1	0.140495	0.119076	0.23805	-0.0928943	0.373884	1.15	0.91	1.45	0.792092
GHRL	Inverse variance weighted	3	-0.0451834	0.0383148	0.238292	-0.12028	0.0299136	0.96	0.89	1.03	0.792114
PLK1	Inverse variance weighted	2	0.0571076	0.0483802	0.237844	-0.0377176	0.151933	1.06	0.96	1.16	0.792189
UBA3	Wald ratio	1	0.0963548	0.0815923	0.23763	-0.063566	0.256276	1.1	0.94	1.29	0.792258
PDF	Wald ratio	1	-0.0649797	0.0551946	0.239082	-0.173161	0.0432017	0.94	0.84	1.04	0.7924
SLC18A2	Wald ratio	1	0.152413	0.130661	0.243422	-0.103683	0.408508	1.16	0.9	1.5	0.792768
MEN1	Wald ratio	1	0.161355	0.136622	0.23759	-0.106425	0.429135	1.18	0.9	1.54	0.792908
TMEM9B	Inverse variance weighted	3	0.0656711	0.0557726	0.239004	-0.0436432	0.174985	1.07	0.96	1.19	0.79292
CD247	Inverse variance weighted	2	-0.0462723	0.03928	0.238792	-0.123261	0.0307166	0.95	0.88	1.03	0.792997
MGAT2	Wald ratio	1	0.0773083	0.0665968	0.245706	-0.0532213	0.207838	1.08	0.95	1.23	0.794073
POLI	Inverse variance weighted	3	0.0346396	0.0298734	0.246233	-0.0239122	0.0931914	1.04	0.98	1.1	0.794255
IGHV3-23	Wald ratio	1	-0.0173446	0.014929	0.245314	-0.0466055	0.0119163	0.98	0.95	1.01	0.794328
INHBB	Inverse variance weighted	2	0.0420503	0.036129	0.244467	-0.0287625	0.112863	1.04	0.97	1.12	0.794635
GPR27	Wald ratio	1	-0.0521718	0.0448052	0.244256	-0.13999	0.0356464	0.95	0.87	1.04	0.794717
GDF7	Wald ratio	1	-0.0880783	0.0759463	0.246153	-0.236933	0.0607764	0.92	0.79	1.06	0.794756
F7	Wald ratio	1	-0.207094	0.178395	0.245694	-0.556748	0.14256	0.81	0.57	1.15	0.794796
NR1I3	Wald ratio	1	-0.205718	0.177035	0.245228	-0.552707	0.141271	0.81	0.58	1.15	0.794813
CDC37	Wald ratio	1	-0.0825553	0.0709778	0.244783	-0.221672	0.0565612	0.92	0.8	1.06	0.794897
BRSK2	Wald ratio	1	0.170443	0.147158	0.246767	-0.117985	0.458872	1.19	0.89	1.58	0.795217
NPTX2	Inverse variance weighted	2	0.142846	0.122913	0.245168	-0.0980643	0.383755	1.15	0.91	1.47	0.795382
IL1RN	Inverse variance weighted	2	-0.0746836	0.0655377	0.254473	-0.203137	0.0537702	0.93	0.82	1.06	0.796467
UPP1	Inverse variance weighted	2	0.159281	0.13974	0.254354	-0.11461	0.433171	1.17	0.89	1.54	0.796836
MRGPRE	Inverse variance weighted	2	-0.0645892	0.0567802	0.255317	-0.175878	0.0467	0.94	0.84	1.05	0.79689
HIPK2	Wald ratio	1	-0.162233	0.140402	0.247889	-0.437422	0.112955	0.85	0.65	1.12	0.797311
GDF15	Wald ratio	1	-0.0519915	0.0455605	0.253807	-0.14129	0.0373072	0.95	0.87	1.04	0.797342
EMR3	Inverse variance weighted	5	0.0369688	0.0324954	0.255261	-0.0267222	0.10066	1.04	0.97	1.11	0.797455
CSF2RB	Inverse variance weighted	2	0.0777415	0.0682018	0.254339	-0.055934	0.211417	1.08	0.95	1.24	0.797526
IGHG2	Wald ratio	1	-0.0358272	0.0313858	0.253657	-0.0973433	0.0256889	0.96	0.91	1.03	0.797614
HGF	Wald ratio	1	0.17565	0.153803	0.253436	-0.125804	0.477104	1.19	0.88	1.61	0.79766
MUTYH	Wald ratio	1	-0.228743	0.198541	0.249271	-0.617883	0.160397	0.8	0.54	1.17	0.797951
NDUFA4	Wald ratio	1	-0.193593	0.169806	0.25425	-0.526412	0.139226	0.82	0.59	1.15	0.797991
SDHB	Wald ratio	1	-0.113948	0.0986133	0.247885	-0.30723	0.0793342	0.89	0.74	1.08	0.798057
BPNT1	Wald ratio	1	0.13766	0.121359	0.256659	-0.100203	0.375523	1.15	0.9	1.46	0.798126
SYK	Inverse variance weighted	5	0.036163	0.0314391	0.250038	-0.0254576	0.0977836	1.04	0.97	1.1	0.798136
SIK1	Wald ratio	1	0.103067	0.0905918	0.255245	-0.0744934	0.280626	1.11	0.93	1.32	0.798142
CNP	Wald ratio	1	-0.0354772	0.0309669	0.25194	-0.0961722	0.0252179	0.97	0.91	1.03	0.798164
CDKL1	Inverse variance weighted	2	-0.0239386	0.0208855	0.25172	-0.0648741	0.016997	0.98	0.94	1.02	0.798216
HMGCR	Wald ratio	1	0.086997	0.0761676	0.25338	-0.0622914	0.236285	1.09	0.94	1.27	0.798229
COL5A1	Wald ratio	1	0.0953205	0.0829169	0.250312	-0.0671966	0.257838	1.1	0.94	1.29	0.798256
PPP1R13L	Wald ratio	1	0.186107	0.164005	0.256473	-0.135342	0.507556	1.2	0.87	1.66	0.798284
TCN1	Inverse variance weighted	3	-0.0424046	0.0367971	0.249162	-0.114527	0.0297178	0.96	0.89	1.03	0.798359
DUT	Inverse variance weighted	4	-0.0402019	0.0349257	0.249704	-0.108656	0.0282525	0.96	0.9	1.03	0.79858
PLBD2	Wald ratio	1	-0.0738661	0.0642047	0.249947	-0.199707	0.0519751	0.93	0.82	1.05	0.798599
CYTL1	Inverse variance weighted	3	-0.036336	0.0320117	0.256339	-0.099079	0.0264069	0.96	0.91	1.03	0.798605
MARCKS	Wald ratio	1	0.0606253	0.0528039	0.250919	-0.0428704	0.164121	1.06	0.96	1.18	0.79868
CBL	Wald ratio	1	0.0363136	0.0317871	0.253288	-0.0259892	0.0986163	1.04	0.97	1.1	0.798687
KLHL9	Inverse variance weighted	4	-0.0302313	0.0266225	0.256143	-0.0824115	0.0219488	0.97	0.92	1.02	0.79873
ANGPT1	Inverse variance weighted	4	0.0275404	0.0240616	0.252384	-0.0196204	0.0747012	1.03	0.98	1.08	0.798822
CES2	Wald ratio	1	-0.141924	0.123812	0.251675	-0.384596	0.100747	0.87	0.68	1.11	0.798826
DPYD	Inverse variance weighted	4	-0.0279122	0.0243419	0.251518	-0.0756223	0.019798	0.97	0.93	1.02	0.79908
BCAT2	Inverse variance weighted	2	-0.0423053	0.036711	0.249162	-0.114259	0.0296482	0.96	0.89	1.03	0.799117
TNFSF14	Wald ratio	1	0.0391807	0.0339838	0.248942	-0.0274275	0.105789	1.04	0.97	1.11	0.799172
PTGIR	Inverse variance weighted	2	0.0457511	0.0400441	0.253239	-0.0327353	0.124237	1.05	0.97	1.13	0.799277
SIRT1	Inverse variance weighted	3	-0.0226642	0.019651	0.248773	-0.0611802	0.0158518	0.98	0.94	1.02	0.799391
ABCA5	Wald ratio	1	-0.055315	0.0481775	0.250907	-0.149743	0.0391128	0.95	0.86	1.04	0.799394
DAPK1	Inverse variance weighted	5	0.025855	0.0226221	0.253077	-0.0184843	0.0701944	1.03	0.98	1.07	0.799513
UBE2N	Wald ratio	1	0.166512	0.14521	0.251506	-0.118099	0.451124	1.18	0.89	1.57	0.799793
CACNA1E	Inverse variance weighted	2	0.0612985	0.0545602	0.261225	-0.0456396	0.168237	1.06	0.96	1.18	0.799793
NUAK1	Inverse variance weighted	4	-0.0414877	0.0366918	0.258178	-0.113404	0.0304282	0.96	0.89	1.03	0.799902
CSMD1	Inverse variance weighted	2	0.0877104	0.0767341	0.253021	-0.0626885	0.238109	1.09	0.94	1.27	0.800086
PPIH	Wald ratio	1	-0.0884607	0.0788095	0.261666	-0.242927	0.066006	0.92	0.78	1.07	0.800418
BTN3A2	Inverse variance weighted	6	-0.0517858	0.0457936	0.258117	-0.141541	0.0379696	0.95	0.87	1.04	0.800447
CHEK2	Wald ratio	1	0.136624	0.121601	0.26121	-0.101715	0.374963	1.15	0.9	1.45	0.800474
MAN2C1	Inverse variance weighted	6	-0.0204529	0.0181081	0.25869	-0.0559447	0.0150389	0.98	0.95	1.02	0.800751
EGLN3	Wald ratio	1	-0.0561031	0.0498019	0.259944	-0.153715	0.0415087	0.95	0.86	1.04	0.800959
CACNA1H	Wald ratio	1	0.0484204	0.0430687	0.260903	-0.0359943	0.132835	1.05	0.96	1.14	0.800989
TFPI	Wald ratio	1	-0.177458	0.156905	0.258058	-0.484991	0.130075	0.84	0.62	1.14	0.801
SNCA	Inverse variance weighted	3	-0.0476482	0.0422783	0.259737	-0.130514	0.0352173	0.95	0.88	1.04	0.801053
PIK3CD	Wald ratio	1	-0.159736	0.14217	0.261203	-0.43839	0.118918	0.85	0.65	1.13	0.801182
PPP2R5D	Inverse variance weighted	2	-0.106114	0.0942588	0.260262	-0.290861	0.0786333	0.9	0.75	1.08	0.801209
SGK1	Inverse variance weighted	3	-0.0263711	0.0233669	0.259081	-0.0721703	0.0194281	0.97	0.93	1.02	0.801229
ITGA1	Inverse variance weighted	4	0.0354402	0.0313264	0.257921	-0.0259596	0.0968399	1.04	0.97	1.1	0.801313
RBBP9	Inverse variance weighted	2	-0.0728973	0.0646646	0.25961	-0.19964	0.0538453	0.93	0.82	1.06	0.801394
CLCN7	Inverse variance weighted	3	-0.0296591	0.0262982	0.259404	-0.0812035	0.0218853	0.97	0.92	1.02	0.801493
RHBDF2	Wald ratio	1	-0.374195	0.332806	0.260858	-1.02649	0.278104	0.69	0.36	1.32	0.801579
STK32B	Inverse variance weighted	2	-0.0801721	0.0712861	0.260736	-0.219893	0.0595486	0.92	0.8	1.06	0.801935
MFGE8	Inverse variance weighted	4	0.0239787	0.0214036	0.262582	-0.0179724	0.0659297	1.02	0.98	1.07	0.802491
GPX1	Wald ratio	1	0.0935192	0.0835416	0.262955	-0.0702223	0.257261	1.1	0.93	1.29	0.802906
NUP210	Wald ratio	1	0.0344925	0.0308392	0.263369	-0.0259522	0.0949372	1.04	0.97	1.1	0.803441
PROCR	Wald ratio	1	0.0875016	0.0783094	0.263831	-0.0659849	0.240988	1.09	0.94	1.27	0.804125
PCSK6	Inverse variance weighted	2	0.14302	0.128462	0.265566	-0.108764	0.394805	1.15	0.9	1.48	0.807224
ATP2A2	Inverse variance weighted	2	0.0798977	0.0716988	0.265129	-0.060632	0.220427	1.08	0.94	1.25	0.80735
RYK	Inverse variance weighted	2	0.0879367	0.0789572	0.265397	-0.0668195	0.242693	1.09	0.94	1.27	0.807438
SLC33A1	Wald ratio	1	0.0462078	0.0415482	0.266075	-0.0352268	0.127642	1.05	0.97	1.14	0.808044
GNS	Inverse variance weighted	2	0.0561718	0.0505709	0.266674	-0.0429471	0.155291	1.06	0.96	1.17	0.808409
AQP10	Inverse variance weighted	3	-0.0479088	0.0431178	0.266519	-0.13242	0.0366021	0.95	0.88	1.04	0.808664
HDAC10	Wald ratio	1	-0.0607721	0.0547772	0.26724	-0.168135	0.0465912	0.94	0.85	1.05	0.809395
TUBB2B	Wald ratio	1	-0.0631403	0.0569835	0.267843	-0.174828	0.0485474	0.94	0.84	1.05	0.810494
SLC12A1	Inverse variance weighted	4	-0.0118932	0.0107499	0.268572	-0.0329629	0.00917655	0.99	0.97	1.01	0.811974
DYRK2	Wald ratio	1	-0.21603	0.196045	0.270487	-0.600278	0.168218	0.81	0.55	1.18	0.814841
LAD1	Wald ratio	1	-0.103052	0.0935041	0.270415	-0.28632	0.0802166	0.9	0.75	1.08	0.815354
CDKN2D	Inverse variance weighted	2	0.0591968	0.053691	0.270224	-0.0460375	0.164431	1.06	0.96	1.18	0.815506
VEGFA	Inverse variance weighted	3	0.0417484	0.0378529	0.270066	-0.0324434	0.11594	1.04	0.97	1.12	0.815759
NTSR1	Inverse variance weighted	4	0.030215	0.0274817	0.271568	-0.0236492	0.0840792	1.03	0.98	1.09	0.817369
AK2	Inverse variance weighted	2	-0.0806252	0.0736672	0.273756	-0.225013	0.0637624	0.92	0.8	1.07	0.818117
HDAC1	Wald ratio	1	-0.144743	0.138478	0.295909	-0.416159	0.126673	0.87	0.66	1.14	0.818357
AANAT	Wald ratio	1	0.0477225	0.0456344	0.295672	-0.0417208	0.137166	1.05	0.96	1.15	0.818374
KL	Inverse variance weighted	4	-0.0477141	0.0436341	0.274172	-0.133237	0.0378087	0.95	0.88	1.04	0.818634
FCN1	Inverse variance weighted	3	0.0273653	0.0250017	0.27372	-0.0216381	0.0763686	1.03	0.98	1.08	0.818733
CD47	Inverse variance weighted	3	-0.0382436	0.0349065	0.273253	-0.10666	0.0301731	0.96	0.9	1.03	0.81879
LTB	Wald ratio	1	-0.125526	0.120011	0.295582	-0.360747	0.109695	0.88	0.7	1.12	0.818796
DPP9	Wald ratio	1	0.0381529	0.0348434	0.273524	-0.0301401	0.106446	1.04	0.97	1.11	0.818874
ZBTB22	Wald ratio	1	0.0470251	0.0450323	0.296368	-0.0412382	0.135288	1.05	0.96	1.14	0.818957
NCAM1	Inverse variance weighted	2	0.056346	0.0538621	0.295508	-0.0492237	0.161916	1.06	0.95	1.18	0.819263
CRTC1	Wald ratio	1	0.250297	0.229119	0.274643	-0.198777	0.699371	1.28	0.82	2.01	0.819316
NR1D1	Wald ratio	1	0.0413108	0.0395939	0.29678	-0.0362932	0.118915	1.04	0.96	1.13	0.819422
SGMS2	Wald ratio	1	0.254937	0.232684	0.273237	-0.201123	0.710998	1.29	0.82	2.04	0.819469
CACNA1I	Wald ratio	1	-0.0762513	0.0695632	0.273015	-0.212595	0.0600925	0.93	0.81	1.06	0.819532
CD93	Inverse variance weighted	4	-0.0385114	0.0351019	0.272585	-0.107311	0.0302884	0.96	0.9	1.03	0.819697
CD151	Inverse variance weighted	6	-0.0154079	0.0146966	0.294456	-0.0442132	0.0133975	0.98	0.96	1.01	0.819714
BAP1	Wald ratio	1	-0.203019	0.185155	0.272869	-0.565923	0.159885	0.82	0.57	1.17	0.819821
VCL	Inverse variance weighted	2	-0.0363556	0.0347503	0.295472	-0.104466	0.0317551	0.96	0.9	1.03	0.819838
IRS2	Inverse variance weighted	2	0.0943394	0.0898753	0.29387	-0.0818163	0.270495	1.1	0.92	1.31	0.820114
AMPD3	Inverse variance weighted	4	0.0614669	0.0586237	0.294408	-0.0534355	0.176369	1.06	0.95	1.19	0.820259
IL6	Wald ratio	1	0.128751	0.123666	0.297819	-0.113634	0.371135	1.14	0.89	1.45	0.82028
KIF11	Wald ratio	1	0.125943	0.12006	0.294175	-0.109374	0.36126	1.13	0.9	1.44	0.820288
COL1A1	Wald ratio	1	0.157487	0.150523	0.295439	-0.137538	0.452513	1.17	0.87	1.57	0.82042
DTNBP1	Inverse variance weighted	3	-0.036943	0.0355782	0.299103	-0.106676	0.0327903	0.96	0.9	1.03	0.820465
STK11	Inverse variance weighted	2	0.0468797	0.0446542	0.293792	-0.0406426	0.134402	1.05	0.96	1.14	0.820576
PIM1	Inverse variance weighted	3	0.0687685	0.0657038	0.295264	-0.060011	0.197548	1.07	0.94	1.22	0.82061
THBS4	Wald ratio	1	0.185157	0.178253	0.298929	-0.164218	0.534532	1.2	0.85	1.71	0.820656
HMOX2	Wald ratio	1	0.0956567	0.0918672	0.29776	-0.084403	0.275717	1.1	0.92	1.32	0.820785
XCL1	Inverse variance weighted	4	0.0353157	0.0339885	0.298782	-0.0313017	0.101933	1.04	0.97	1.11	0.82092
SIAE	Wald ratio	1	0.298318	0.282377	0.290762	-0.255141	0.851777	1.35	0.77	2.34	0.820946
AURKB	Wald ratio	1	0.0465207	0.0444369	0.295149	-0.0405756	0.133617	1.05	0.96	1.14	0.820966
PSMB3	Inverse variance weighted	3	-0.0438524	0.0417638	0.293714	-0.12571	0.0380047	0.96	0.88	1.04	0.821037
STAG3	Inverse variance weighted	4	-0.026054	0.025052	0.298341	-0.0751558	0.0230479	0.97	0.93	1.02	0.821046
MBTPS1	Inverse variance weighted	2	-0.0312625	0.0301521	0.299815	-0.0903606	0.0278355	0.97	0.91	1.03	0.821085
MINPP1	Wald ratio	1	-0.181358	0.170134	0.286438	-0.514822	0.152105	0.83	0.6	1.16	0.821105
SYT15	Wald ratio	1	-0.140698	0.1334	0.291557	-0.402162	0.120765	0.87	0.67	1.13	0.82113
EPHB4	Inverse variance weighted	10	-0.0242781	0.0227659	0.286233	-0.0688992	0.0203431	0.98	0.93	1.02	0.821216
AGA	Inverse variance weighted	5	-0.0286613	0.0275782	0.298679	-0.0827146	0.0253921	0.97	0.92	1.03	0.821305
GPBAR1	Inverse variance weighted	2	0.0429477	0.0406851	0.291145	-0.036795	0.12269	1.04	0.96	1.13	0.821341
MCOLN1	Wald ratio	1	0.0947456	0.0909843	0.297718	-0.0835837	0.273075	1.1	0.92	1.31	0.821341
POLG	Wald ratio	1	0.0834414	0.0794491	0.293603	-0.0722787	0.239162	1.09	0.93	1.27	0.821406
KLHL18	Wald ratio	1	0.110313	0.103305	0.285594	-0.0921647	0.31279	1.12	0.91	1.37	0.821478
UCHL1	Wald ratio	1	-0.120451	0.114645	0.29342	-0.345155	0.104252	0.89	0.71	1.11	0.821576
ACP5	Inverse variance weighted	4	0.0240639	0.0227777	0.290754	-0.0205804	0.0687083	1.02	0.98	1.07	0.821612
LEFTY1	Wald ratio	1	0.149622	0.144295	0.299774	-0.133196	0.43244	1.16	0.88	1.54	0.82164
SLC12A7	Inverse variance weighted	3	-0.0298907	0.028066	0.286868	-0.0849001	0.0251186	0.97	0.92	1.03	0.821642
MYD88	Inverse variance weighted	2	-0.117585	0.111479	0.29153	-0.336085	0.100914	0.89	0.71	1.11	0.821739
PCYOX1L	Inverse variance weighted	5	-0.037347	0.0349639	0.285449	-0.105876	0.0311822	0.96	0.9	1.03	0.821762
CHRNA2	Inverse variance weighted	2	0.115173	0.107988	0.286183	-0.0964839	0.326829	1.12	0.91	1.39	0.821772
KARS	Wald ratio	1	-0.0985731	0.093273	0.290592	-0.281388	0.0842419	0.91	0.75	1.09	0.821842
IRF6	Inverse variance weighted	2	0.027423	0.0265074	0.300883	-0.0245315	0.0793774	1.03	0.98	1.08	0.822008
LIPH	Inverse variance weighted	2	0.0876058	0.0845965	0.300402	-0.0782034	0.253415	1.09	0.92	1.29	0.822024
QPRT	Inverse variance weighted	2	0.0500006	0.0483084	0.300655	-0.0446838	0.144685	1.05	0.96	1.16	0.822051
CD8A	Inverse variance weighted	2	-0.0606044	0.0576764	0.293366	-0.17365	0.0524413	0.94	0.84	1.05	0.822107
PLGLB2	Inverse variance weighted	2	0.0233142	0.0221546	0.292642	-0.0201087	0.0667371	1.02	0.98	1.07	0.822127
GJA4	Wald ratio	1	0.11528	0.109054	0.290472	-0.0984665	0.329026	1.12	0.91	1.39	0.822192
LRRC4	Wald ratio	1	-0.0660579	0.0620817	0.287307	-0.187738	0.0556221	0.94	0.83	1.06	0.822199
LYZ	Inverse variance weighted	9	-0.0223148	0.0207508	0.282208	-0.0629863	0.0183567	0.98	0.94	1.02	0.822254
CFLAR	Wald ratio	1	-0.17194	0.16095	0.285394	-0.487402	0.143522	0.84	0.61	1.15	0.822304
STK17B	Inverse variance weighted	2	-0.0604654	0.056689	0.286145	-0.171576	0.0506451	0.94	0.84	1.05	0.822363
FBLN5	Inverse variance weighted	5	0.0228015	0.0212481	0.283222	-0.0188447	0.0644477	1.02	0.98	1.07	0.822368
EYA2	Wald ratio	1	-0.19202	0.180777	0.288147	-0.546343	0.162302	0.83	0.58	1.18	0.822512
GPI	Wald ratio	1	0.122273	0.115059	0.287919	-0.103243	0.347789	1.13	0.9	1.42	0.822556
LPAR5	Inverse variance weighted	3	-0.0342526	0.0337295	0.309865	-0.100362	0.0318573	0.97	0.9	1.03	0.822567
CORO7	Inverse variance weighted	2	-0.0575221	0.0543217	0.289638	-0.163993	0.0489484	0.94	0.85	1.05	0.822591
RNPEP	Inverse variance weighted	6	-0.022078	0.0217526	0.310124	-0.0647131	0.020557	0.98	0.94	1.02	0.82261
GRK7	Wald ratio	1	-0.183087	0.173954	0.292571	-0.524037	0.157864	0.83	0.59	1.17	0.822612
VCP	Inverse variance weighted	3	0.0329403	0.0307176	0.283559	-0.0272662	0.0931468	1.03	0.97	1.1	0.822638
CCL4L2	Wald ratio	1	0.0252376	0.0240164	0.293327	-0.0218345	0.0723097	1.03	0.98	1.07	0.822682
ZMAT4	Inverse variance weighted	3	0.0260973	0.0239578	0.27602	-0.0208599	0.0730545	1.03	0.98	1.08	0.822696
SEMG1	Inverse variance weighted	2	-0.0389021	0.0367591	0.289919	-0.11095	0.0331457	0.96	0.89	1.03	0.822698
CR1L	Wald ratio	1	-0.0372912	0.03547	0.2931	-0.106812	0.0322299	0.96	0.9	1.03	0.822727
TEX101	Inverse variance weighted	2	-0.0428316	0.0421195	0.309198	-0.125386	0.0397226	0.96	0.88	1.04	0.822739
HBEGF	Wald ratio	1	0.0699892	0.0650759	0.282151	-0.0575597	0.197538	1.07	0.94	1.22	0.822798
LY75	Inverse variance weighted	4	0.0490989	0.0459549	0.285333	-0.0409726	0.13917	1.05	0.96	1.15	0.822831
PSMB8	Wald ratio	1	0.029018	0.02745	0.290457	-0.024784	0.0828199	1.03	0.98	1.09	0.822838
BHLHE40	Wald ratio	1	0.124976	0.116445	0.28315	-0.103255	0.353208	1.13	0.9	1.42	0.822868
GRAMD1B	Inverse variance weighted	4	0.0525999	0.0499622	0.292435	-0.045326	0.150526	1.05	0.96	1.16	0.822917
FKBP11	Inverse variance weighted	2	-0.0345959	0.0340619	0.309784	-0.101357	0.0321655	0.97	0.9	1.03	0.823
ESYT2	Wald ratio	1	0.128246	0.121274	0.290288	-0.109451	0.365943	1.14	0.9	1.44	0.823051
MLC1	Inverse variance weighted	2	0.065512	0.0644068	0.309078	-0.0607254	0.191749	1.07	0.94	1.21	0.823069
FBXW7	Wald ratio	1	-0.107748	0.104498	0.302497	-0.312564	0.0970692	0.9	0.73	1.1	0.823085
FZD3	Inverse variance weighted	2	0.0436883	0.0408785	0.285189	-0.0364336	0.12381	1.04	0.96	1.13	0.823121
SDC4	Wald ratio	1	-0.109525	0.102224	0.283981	-0.309884	0.0908345	0.9	0.73	1.1	0.823156
RPS19	Wald ratio	1	0.0679029	0.0641196	0.289598	-0.0577716	0.193577	1.07	0.94	1.21	0.823172
METAP2	Inverse variance weighted	2	0.0515958	0.0482557	0.284973	-0.0429855	0.146177	1.05	0.96	1.16	0.8232
BCL6	Inverse variance weighted	3	0.138735	0.130548	0.287911	-0.117138	0.394608	1.15	0.89	1.48	0.823229
TNK2	Inverse variance weighted	3	0.0794306	0.0770921	0.302853	-0.07167	0.230531	1.08	0.93	1.26	0.82339
FKBP7	Wald ratio	1	-0.199141	0.185434	0.28286	-0.562591	0.16431	0.82	0.57	1.18	0.823442
FKRP	Inverse variance weighted	4	0.0322776	0.030011	0.282139	-0.0265439	0.0910991	1.03	0.97	1.1	0.823474
PSEN1	Inverse variance weighted	3	0.0453494	0.0447346	0.310705	-0.0423304	0.133029	1.05	0.96	1.14	0.823503
LILRB1	Inverse variance weighted	4	0.0224899	0.0209536	0.283127	-0.0185791	0.0635589	1.02	0.98	1.07	0.82351
SRD5A1	Wald ratio	1	0.026047	0.0256424	0.309733	-0.024212	0.076306	1.03	0.98	1.08	0.823515
MGST2	Inverse variance weighted	4	-0.0197976	0.0185117	0.284861	-0.0560805	0.0164853	0.98	0.95	1.02	0.823582
CD84	Inverse variance weighted	3	-0.0483405	0.0451555	0.28438	-0.136845	0.0401644	0.95	0.87	1.04	0.823602
SENP2	Wald ratio	1	0.151096	0.142653	0.289517	-0.128504	0.430696	1.16	0.88	1.54	0.823633
CHRNE	Wald ratio	1	-0.0419051	0.038949	0.281973	-0.118245	0.0344349	0.96	0.89	1.04	0.823704
FPR2	Inverse variance weighted	5	-0.0264649	0.0260184	0.309077	-0.077461	0.0245312	0.97	0.93	1.02	0.823717
AKR1B1	Inverse variance weighted	4	-0.0347368	0.0336887	0.302489	-0.100767	0.031293	0.97	0.9	1.03	0.823726
RAB35	Wald ratio	1	-0.198096	0.184032	0.281738	-0.558799	0.162606	0.82	0.57	1.18	0.82373
CYB5R3	Inverse variance weighted	4	0.0262336	0.0254172	0.302017	-0.0235842	0.0760513	1.03	0.98	1.08	0.823771
NEK3	Inverse variance weighted	3	0.0422441	0.0389099	0.277617	-0.0340194	0.118508	1.04	0.97	1.13	0.823815
LEPRE1	Inverse variance weighted	2	0.0420976	0.0390534	0.281057	-0.0344471	0.118642	1.04	0.97	1.13	0.82388
CLCN2	Wald ratio	1	-0.0728786	0.0706525	0.302303	-0.211358	0.0656004	0.93	0.81	1.07	0.823886
CSNK1A1	Wald ratio	1	0.225985	0.209122	0.279858	-0.183893	0.635863	1.25	0.83	1.89	0.823945
CCR3	Inverse variance weighted	4	0.0287193	0.0266305	0.280839	-0.0234765	0.0809151	1.03	0.98	1.08	0.823957
SLC36A1	Inverse variance weighted	5	0.0219202	0.0215438	0.308929	-0.0203056	0.0641461	1.02	0.98	1.07	0.823973
ACE	Wald ratio	1	-0.13586	0.127013	0.284775	-0.384806	0.113086	0.87	0.68	1.12	0.824041
KCNQ1	Wald ratio	1	0.121146	0.119013	0.308714	-0.11212	0.354412	1.13	0.89	1.43	0.824053
ACACA	Inverse variance weighted	2	0.0572145	0.0526033	0.276746	-0.0458881	0.160317	1.06	0.96	1.17	0.824131
DCBLD1	Inverse variance weighted	4	-0.0335825	0.0316695	0.28896	-0.0956548	0.0284897	0.97	0.91	1.03	0.824135
PTK7	Inverse variance weighted	2	-0.108753	0.105349	0.301929	-0.315237	0.0977317	0.9	0.73	1.1	0.824197
CDH2	Inverse variance weighted	4	0.0477893	0.044009	0.277524	-0.0384683	0.134047	1.05	0.96	1.14	0.824266
HNRNPA1	Wald ratio	1	-0.200714	0.186064	0.280705	-0.565399	0.163971	0.82	0.57	1.18	0.824282
COL8A2	Wald ratio	1	0.173787	0.164075	0.289511	-0.1478	0.495374	1.19	0.86	1.64	0.824312
P2RY14	Inverse variance weighted	3	0.0375161	0.0348516	0.281725	-0.0307931	0.105825	1.04	0.97	1.11	0.824407
TUBB6	Inverse variance weighted	5	0.0282313	0.0276182	0.306687	-0.0259004	0.0823631	1.03	0.97	1.09	0.824511
FAT4	Wald ratio	1	0.159978	0.148027	0.279815	-0.130155	0.450111	1.17	0.88	1.57	0.824539
CHST12	Wald ratio	1	0.122734	0.113976	0.281552	-0.100659	0.346127	1.13	0.9	1.41	0.824616
MYLK4	Inverse variance weighted	4	0.0211281	0.0199417	0.289374	-0.0179576	0.0602139	1.02	0.98	1.06	0.824618
NFKBIB	Wald ratio	1	-0.160803	0.148426	0.278638	-0.451718	0.130113	0.85	0.64	1.14	0.824671
DNASE1L3	Inverse variance weighted	2	-0.0262075	0.0257458	0.308711	-0.0766693	0.0242544	0.97	0.93	1.02	0.824696
CTDSP1	Wald ratio	1	0.137623	0.134111	0.304803	-0.125234	0.400481	1.15	0.88	1.49	0.824703
TEC	Wald ratio	1	-0.140261	0.129542	0.278922	-0.394163	0.113641	0.87	0.67	1.12	0.824787
SEMA6B	Wald ratio	1	0.174422	0.16061	0.277479	-0.140373	0.489217	1.19	0.87	1.63	0.824858
PPIE	Inverse variance weighted	5	-0.0203496	0.0188531	0.28042	-0.0573016	0.0166025	0.98	0.94	1.02	0.82488
RECQL	Inverse variance weighted	2	-0.0412627	0.0407884	0.311716	-0.121208	0.0386825	0.96	0.89	1.04	0.824885
NTNG1	Wald ratio	1	0.0405693	0.0376072	0.280693	-0.0331408	0.114279	1.04	0.97	1.12	0.824965
CYP26B1	Inverse variance weighted	5	0.0155237	0.0143465	0.279227	-0.0125954	0.0436428	1.02	0.99	1.04	0.824966
VPREB1	Inverse variance weighted	2	-0.0696938	0.0683115	0.307617	-0.203584	0.0641968	0.93	0.82	1.07	0.82504
AKR1C1	Inverse variance weighted	3	-0.0451213	0.0441377	0.306647	-0.131631	0.0413886	0.96	0.88	1.04	0.82506
GRB2	Wald ratio	1	0.0667607	0.0649434	0.303957	-0.0605283	0.19405	1.07	0.94	1.21	0.825062
ABCC10	Wald ratio	1	-0.127178	0.117303	0.278284	-0.357092	0.102736	0.88	0.7	1.11	0.825069
PSMB4	Wald ratio	1	-0.117013	0.107983	0.278532	-0.328661	0.094634	0.89	0.72	1.1	0.82508
GALNT14	Wald ratio	1	-0.0482448	0.0470045	0.304709	-0.140374	0.043884	0.95	0.87	1.04	0.825112
STAT6	Inverse variance weighted	3	-0.0225121	0.0221116	0.308623	-0.0658508	0.0208265	0.98	0.94	1.02	0.825114
LTF	Wald ratio	1	0.235653	0.230879	0.307408	-0.216871	0.688176	1.27	0.81	1.99	0.825135
ACADM	Inverse variance weighted	4	-0.0300965	0.0278459	0.279775	-0.0846744	0.0244814	0.97	0.92	1.02	0.825142
PSMD13	Inverse variance weighted	2	-0.02842	0.0280851	0.311574	-0.0834668	0.0266268	0.97	0.92	1.03	0.825158
CYBA	Inverse variance weighted	3	0.0243492	0.0238455	0.307194	-0.0223879	0.0710863	1.02	0.98	1.07	0.825218
NDUFB5	Wald ratio	1	0.0586424	0.057576	0.30843	-0.0542065	0.171491	1.06	0.95	1.19	0.825251
CTSG	Inverse variance weighted	5	-0.027488	0.0268113	0.305252	-0.0800382	0.0250622	0.97	0.92	1.03	0.825255
SPINT2	Inverse variance weighted	3	0.0436245	0.0403466	0.279589	-0.0354549	0.122704	1.04	0.97	1.13	0.825313
AKR1C4	Wald ratio	1	-0.141063	0.137672	0.305535	-0.4109	0.128773	0.87	0.66	1.14	0.82536
CPT1B	Inverse variance weighted	4	0.0203539	0.0199057	0.306535	-0.0186612	0.0593691	1.02	0.98	1.06	0.825419
CYP27A1	Inverse variance weighted	4	0.0245137	0.0239629	0.306314	-0.0224535	0.071481	1.02	0.98	1.07	0.825481
SGCA	Wald ratio	1	0.0279981	0.027231	0.30387	-0.0253747	0.0813708	1.03	0.97	1.08	0.825489
MARK2	Inverse variance weighted	2	-0.136079	0.133564	0.308284	-0.397863	0.125706	0.87	0.67	1.13	0.825515
SRPK2	Wald ratio	1	-0.0748563	0.0734385	0.308058	-0.218796	0.0690832	0.93	0.8	1.07	0.825566
HTR3A	Wald ratio	1	0.10832	0.0997409	0.277473	-0.0871722	0.303812	1.11	0.92	1.36	0.825567
SCD5	Inverse variance weighted	4	-0.0175477	0.0170943	0.304645	-0.0510527	0.0159572	0.98	0.95	1.02	0.825601
NOS2	Wald ratio	1	0.0729062	0.0709979	0.304478	-0.0662496	0.212062	1.08	0.94	1.24	0.82581
FSTL3	Inverse variance weighted	2	0.0576581	0.0563602	0.306295	-0.052808	0.168124	1.06	0.95	1.18	0.82609
OAT	Inverse variance weighted	4	0.0322369	0.0315015	0.306144	-0.0295059	0.0939798	1.03	0.97	1.1	0.826343
OLFM4	Inverse variance weighted	4	0.0403769	0.0400055	0.312838	-0.0380338	0.118788	1.04	0.96	1.13	0.826559
PLXNB1	Wald ratio	1	-0.156946	0.155477	0.312761	-0.461681	0.14779	0.85	0.63	1.16	0.827004
ABL1	Wald ratio	1	-0.142463	0.141436	0.313812	-0.419678	0.134753	0.87	0.66	1.14	0.828482
PKN1	Inverse variance weighted	3	0.0821917	0.0816584	0.314161	-0.0778588	0.242242	1.09	0.93	1.27	0.828755
PI4K2A	Wald ratio	1	-0.0981862	0.0976131	0.314477	-0.289508	0.0931355	0.91	0.75	1.1	0.828943
HK1	Inverse variance weighted	4	-0.0387692	0.0385774	0.314911	-0.114381	0.0368425	0.96	0.89	1.04	0.829437
TNFRSF10D	Inverse variance weighted	3	0.0633717	0.0631791	0.315837	-0.0604594	0.187203	1.07	0.94	1.21	0.829934
CTSC	Inverse variance weighted	7	0.0247535	0.0246689	0.315654	-0.0235976	0.0731045	1.03	0.98	1.08	0.830099
CSF1	Wald ratio	1	-0.0914024	0.0910759	0.315579	-0.269911	0.0871064	0.91	0.76	1.09	0.830548
UGT2B28	Wald ratio	1	-0.0241863	0.0241637	0.316858	-0.0715471	0.0231746	0.98	0.93	1.02	0.830676
CD300LB	Inverse variance weighted	6	0.0393968	0.0393592	0.316849	-0.0377473	0.116541	1.04	0.96	1.12	0.831297
HDAC7	Inverse variance weighted	3	-0.110279	0.110329	0.317531	-0.326523	0.105966	0.9	0.72	1.11	0.831792
C2	Inverse variance weighted	2	-0.0787897	0.0787125	0.316836	-0.233066	0.0754867	0.92	0.79	1.08	0.83191
KLHL22	Wald ratio	1	-0.0975959	0.0983114	0.320845	-0.290286	0.0950944	0.91	0.75	1.1	0.832077
ZEB1	Wald ratio	1	0.146774	0.147804	0.320694	-0.142921	0.436469	1.16	0.87	1.55	0.832323
CTGF	Inverse variance weighted	2	0.0449595	0.0453225	0.321202	-0.0438727	0.133792	1.05	0.96	1.14	0.832362
KDM4A	Wald ratio	1	0.188142	0.189409	0.320559	-0.1831	0.559383	1.21	0.83	1.75	0.832615
MARCKSL1	Wald ratio	1	0.193752	0.194763	0.31983	-0.187984	0.575488	1.21	0.83	1.78	0.832644
NOTCH1	Wald ratio	1	0.066545	0.0669763	0.320437	-0.0647286	0.197819	1.07	0.94	1.22	0.832938
BST1	Inverse variance weighted	5	0.0297565	0.0300289	0.321721	-0.0291002	0.0886131	1.03	0.97	1.09	0.833069
ABCC1	Inverse variance weighted	4	0.0510038	0.0512653	0.319786	-0.0494762	0.151484	1.05	0.95	1.16	0.833171
DARC	Wald ratio	1	0.0338951	0.0341038	0.320281	-0.0329483	0.100739	1.03	0.97	1.11	0.833174
TRPM4	Inverse variance weighted	3	-0.0328798	0.0329497	0.318338	-0.0974613	0.0317016	0.97	0.91	1.03	0.83326
NRAS	Wald ratio	1	-0.204499	0.205049	0.318609	-0.606395	0.197396	0.82	0.55	1.22	0.833322
MARK4	Inverse variance weighted	4	-0.0380202	0.0382106	0.319727	-0.112913	0.0368725	0.96	0.89	1.04	0.833663
CDS1	Wald ratio	1	-0.158448	0.159079	0.319235	-0.470243	0.153347	0.85	0.62	1.17	0.833669
WFIKKN1	Inverse variance weighted	2	0.0281867	0.0284761	0.322253	-0.0276264	0.0839997	1.03	0.97	1.09	0.833806
GGCX	Inverse variance weighted	3	-0.0382266	0.0384036	0.319545	-0.113498	0.0370444	0.96	0.89	1.04	0.833833
HIST1H4K	Inverse variance weighted	2	0.0483638	0.0485552	0.319222	-0.0468044	0.143532	1.05	0.95	1.15	0.834279
KLHL33	Wald ratio	1	0.154428	0.15672	0.32444	-0.152743	0.461599	1.17	0.86	1.59	0.836257
C5	Inverse variance weighted	5	-0.0365877	0.0370931	0.323949	-0.10929	0.0361147	0.96	0.9	1.04	0.836268
PSPN	Wald ratio	1	0.137029	0.13914	0.324709	-0.135685	0.409743	1.15	0.87	1.51	0.836311
DNPEP	Inverse variance weighted	2	-0.0441111	0.0447012	0.32374	-0.131725	0.0435031	0.96	0.88	1.04	0.836371
CCNG1	Wald ratio	1	0.0725414	0.0735879	0.324242	-0.0716909	0.216774	1.08	0.93	1.24	0.836385
HLA-C	Inverse variance weighted	8	0.0251236	0.0254521	0.323596	-0.0247625	0.0750097	1.03	0.98	1.08	0.836638
GMNN	Wald ratio	1	-0.108243	0.110137	0.325706	-0.324112	0.107626	0.9	0.72	1.11	0.8376
CD207	Wald ratio	1	-0.0962708	0.0979488	0.325672	-0.28825	0.0957089	0.91	0.75	1.1	0.838153
TPBG	Inverse variance weighted	2	0.0368293	0.03765	0.327974	-0.0369647	0.110623	1.04	0.96	1.12	0.838322
LRRC17	Wald ratio	1	0.0363608	0.037155	0.327765	-0.0364629	0.109184	1.04	0.96	1.12	0.838423
LCN8	Wald ratio	1	0.0203536	0.0207566	0.326796	-0.0203293	0.0610365	1.02	0.98	1.06	0.838488
LILRA1	Inverse variance weighted	4	0.0383479	0.0390884	0.326565	-0.0382653	0.114961	1.04	0.96	1.12	0.838531
PIP4K2C	Wald ratio	1	0.0806189	0.0821479	0.326402	-0.080391	0.241629	1.08	0.92	1.27	0.83875
SULT2B1	Inverse variance weighted	2	0.0542491	0.0554218	0.327658	-0.0543775	0.162876	1.06	0.95	1.18	0.838785
CCL4L1	Inverse variance weighted	2	-0.0195505	0.0199636	0.327429	-0.0586791	0.0195782	0.98	0.94	1.02	0.838835
FCRL5	Inverse variance weighted	10	-0.0195104	0.0199855	0.328953	-0.058682	0.0196613	0.98	0.94	1.02	0.838918
TRAC	Inverse variance weighted	2	0.0485216	0.0495383	0.327344	-0.0485734	0.145617	1.05	0.95	1.16	0.839255
TGFA	Inverse variance weighted	2	0.0527153	0.0539618	0.328619	-0.0530498	0.15848	1.05	0.95	1.17	0.839333
PRKAG2	Inverse variance weighted	3	0.0408103	0.0418014	0.328922	-0.0411206	0.122741	1.04	0.96	1.13	0.839472
CATSPER1	Wald ratio	1	-0.0942154	0.096776	0.330284	-0.283896	0.0954656	0.91	0.75	1.1	0.841041
HIST1H4H	Inverse variance weighted	4	-0.0214926	0.0220667	0.330065	-0.0647434	0.0217581	0.98	0.94	1.02	0.841116
JAM3	Inverse variance weighted	2	-0.133441	0.137304	0.331116	-0.402557	0.135674	0.88	0.67	1.15	0.842523
CST7	Inverse variance weighted	4	-0.0380412	0.0391659	0.331407	-0.114806	0.038724	0.96	0.89	1.04	0.842628
DEAF1	Wald ratio	1	0.153602	0.160751	0.339313	-0.161471	0.468674	1.17	0.85	1.6	0.843657
SCP2	Inverse variance weighted	5	0.0291046	0.0304529	0.339211	-0.030583	0.0887923	1.03	0.97	1.09	0.844024
LTA	Wald ratio	1	0.0543815	0.0561292	0.332613	-0.0556316	0.164395	1.06	0.95	1.18	0.844422
PPP1CA	Wald ratio	1	0.115878	0.12124	0.339187	-0.121752	0.353507	1.12	0.89	1.42	0.844588
UGT2B11	Wald ratio	1	0.019074	0.0200096	0.340466	-0.0201448	0.0582929	1.02	0.98	1.06	0.844657
KCNA2	Wald ratio	1	0.183483	0.189353	0.332544	-0.187648	0.554615	1.2	0.83	1.74	0.844881
PERP	Wald ratio	1	0.103758	0.107524	0.334555	-0.106988	0.314505	1.11	0.9	1.37	0.844901
METTL21A	Inverse variance weighted	4	0.0205003	0.0211796	0.333081	-0.0210117	0.0620123	1.02	0.98	1.06	0.844973
MAP3K4	Wald ratio	1	-0.145796	0.152531	0.339151	-0.444757	0.153165	0.86	0.64	1.17	0.845123
PMS2	Inverse variance weighted	3	-0.0492789	0.0516913	0.340423	-0.150594	0.0520361	0.95	0.86	1.05	0.845171
TMEM97	Inverse variance weighted	4	0.0326731	0.0350299	0.350965	-0.0359856	0.101332	1.03	0.96	1.11	0.845222
RPS6KA5	Inverse variance weighted	3	-0.0635064	0.0658019	0.334487	-0.192478	0.0654653	0.94	0.82	1.07	0.845363
TNFSF8	Inverse variance weighted	3	0.0324879	0.034173	0.341762	-0.0344911	0.0994669	1.03	0.97	1.1	0.845385
EGR2	Wald ratio	1	-0.118781	0.124555	0.340266	-0.362909	0.125347	0.89	0.7	1.13	0.845402
IL17RE	Wald ratio	1	0.126618	0.135706	0.350804	-0.139366	0.392603	1.13	0.87	1.48	0.845437
SLC5A2	Wald ratio	1	0.175884	0.184922	0.341542	-0.186564	0.538331	1.19	0.83	1.71	0.84546
CCR1	Inverse variance weighted	3	-0.0577718	0.0598376	0.334306	-0.175053	0.0595098	0.94	0.84	1.06	0.845537
CAPN1	Inverse variance weighted	4	-0.0294787	0.0308365	0.339088	-0.0899182	0.0309608	0.97	0.91	1.03	0.84559
SPINT1	Inverse variance weighted	2	0.125226	0.134162	0.350617	-0.137732	0.388183	1.13	0.87	1.47	0.845591
PSME1	Wald ratio	1	0.0691258	0.0715286	0.33384	-0.0710702	0.209322	1.07	0.93	1.23	0.845628
CDC25A	Wald ratio	1	0.118062	0.124482	0.342911	-0.125922	0.362046	1.13	0.88	1.44	0.845747
TNIK	Inverse variance weighted	3	-0.0854457	0.0899558	0.342182	-0.261759	0.0908676	0.92	0.77	1.1	0.845802
POR	Inverse variance weighted	4	0.0265785	0.0280104	0.342683	-0.028322	0.0814789	1.03	0.97	1.08	0.845802
SLC6A9	Wald ratio	1	0.0971512	0.101598	0.338957	-0.101981	0.296284	1.1	0.9	1.34	0.845887
TESK2	Inverse variance weighted	3	-0.049974	0.0525344	0.341472	-0.152942	0.0529935	0.95	0.86	1.05	0.845907
CAMK2G	Wald ratio	1	0.129543	0.138613	0.35001	-0.142138	0.401225	1.14	0.87	1.49	0.845942
EPHA10	Wald ratio	1	-0.171745	0.184349	0.351527	-0.533068	0.189578	0.84	0.59	1.21	0.845972
ARG1	Inverse variance weighted	6	-0.0265237	0.0274681	0.334235	-0.0803611	0.0273137	0.97	0.92	1.03	0.845993
TTBK2	Wald ratio	1	-0.0901393	0.0963562	0.349541	-0.278998	0.0987189	0.91	0.76	1.1	0.84602
PVRL1	Wald ratio	1	-0.158826	0.165003	0.335765	-0.482231	0.164579	0.85	0.62	1.18	0.846058
RGS5	Wald ratio	1	-0.0427526	0.0457269	0.349812	-0.132377	0.0468722	0.96	0.88	1.05	0.846068
PLOD1	Inverse variance weighted	3	0.0281642	0.0301711	0.350571	-0.0309712	0.0872996	1.03	0.97	1.09	0.846084
TFRC	Inverse variance weighted	4	-0.0488831	0.0505769	0.333788	-0.148014	0.0502475	0.95	0.86	1.05	0.846131
TXNRD3	Wald ratio	1	0.0849094	0.0909164	0.350341	-0.0932868	0.263106	1.09	0.91	1.3	0.846135
MAD1L1	Inverse variance weighted	6	-0.0348529	0.0362299	0.336052	-0.105863	0.0361576	0.97	0.9	1.04	0.84615
TGFB3	Inverse variance weighted	2	0.0474055	0.050658	0.349379	-0.0518842	0.146695	1.05	0.95	1.16	0.846234
MCM8	Inverse variance weighted	3	-0.0289515	0.030507	0.342615	-0.0887453	0.0308423	0.97	0.92	1.03	0.846255
CXCL1	Inverse variance weighted	3	0.0385965	0.0402942	0.33813	-0.0403801	0.117573	1.04	0.96	1.12	0.846328
FOS	Wald ratio	1	-0.0628895	0.0668666	0.34695	-0.193948	0.068169	0.94	0.82	1.07	0.846427
LEP	Wald ratio	1	0.136771	0.143026	0.338939	-0.143561	0.417102	1.15	0.87	1.52	0.84647
CALM3	Inverse variance weighted	2	0.0528068	0.0548225	0.335431	-0.0546453	0.160259	1.05	0.95	1.17	0.84648
ERAP2	Inverse variance weighted	9	-0.0144211	0.01516	0.341471	-0.0441347	0.0152924	0.99	0.96	1.02	0.846526
TUBB2A	Inverse variance weighted	6	0.0152114	0.0158012	0.335711	-0.0157589	0.0461816	1.02	0.98	1.05	0.846555
POLB	Wald ratio	1	-0.0475279	0.0496032	0.337981	-0.14475	0.0496943	0.95	0.87	1.05	0.846583
PRKCB	Inverse variance weighted	2	-0.0275306	0.0291696	0.345266	-0.0847031	0.0296418	0.97	0.92	1.03	0.846604
AXL	Wald ratio	1	0.0668188	0.0698122	0.338506	-0.0700132	0.203651	1.07	0.93	1.23	0.846641
CACNB2	Wald ratio	1	-0.063325	0.0675896	0.348808	-0.195801	0.0691506	0.94	0.82	1.07	0.846674
SLC12A3	Inverse variance weighted	2	0.0701828	0.0749895	0.349324	-0.0767966	0.217162	1.07	0.93	1.24	0.846709
SLAMF6	Inverse variance weighted	2	0.0787911	0.0841445	0.349078	-0.0861321	0.243714	1.08	0.92	1.28	0.846722
CSNK1E	Inverse variance weighted	4	-0.0363614	0.038552	0.34559	-0.111923	0.0392006	0.96	0.89	1.04	0.846784
RASA1	Wald ratio	1	-0.0913622	0.097427	0.348373	-0.282319	0.0995948	0.91	0.75	1.1	0.846837
PTPRG	Inverse variance weighted	2	0.0908486	0.0946885	0.337334	-0.0947409	0.276438	1.1	0.91	1.32	0.846848
FCGR2A	Wald ratio	1	0.0945637	0.100897	0.348638	-0.103194	0.292321	1.1	0.9	1.34	0.846873
PRR4	Inverse variance weighted	3	-0.0280166	0.0292325	0.337859	-0.0853123	0.0292792	0.97	0.92	1.03	0.846908
MAN1B1	Inverse variance weighted	4	-0.0190276	0.0202506	0.347418	-0.0587188	0.0206635	0.98	0.94	1.02	0.846957
PDK1	Inverse variance weighted	4	-0.0323794	0.0338567	0.338888	-0.0987386	0.0339798	0.97	0.91	1.03	0.846969
STK31	Wald ratio	1	0.160108	0.169606	0.34517	-0.17232	0.492535	1.17	0.84	1.64	0.846984
SIDT2	Inverse variance weighted	4	-0.038808	0.0412607	0.346932	-0.119679	0.0420629	0.96	0.89	1.04	0.846997
GLO1	Inverse variance weighted	3	-0.0323587	0.034173	0.343686	-0.0993378	0.0346204	0.97	0.91	1.04	0.84704
MAFB	Inverse variance weighted	2	0.0546306	0.0580638	0.34677	-0.0591745	0.168436	1.06	0.94	1.18	0.847215
SIGLEC5	Inverse variance weighted	5	0.0336775	0.0358696	0.347787	-0.0366268	0.103982	1.03	0.96	1.11	0.847245
TUFT1	Inverse variance weighted	2	-0.0917833	0.095744	0.337744	-0.279441	0.0958749	0.91	0.76	1.1	0.847248
APH1A	Wald ratio	1	-0.0967427	0.102291	0.344274	-0.297234	0.103749	0.91	0.74	1.11	0.84725
CCL3	Wald ratio	1	0.104191	0.11109	0.348297	-0.113545	0.321927	1.11	0.89	1.38	0.847262
ASIC3	Wald ratio	1	-0.0487129	0.0515368	0.344553	-0.149725	0.0522991	0.95	0.86	1.05	0.84732
CCNB1	Wald ratio	1	-0.0703983	0.0733707	0.337312	-0.214205	0.0734081	0.93	0.81	1.08	0.847425
NLRP3	Inverse variance weighted	4	0.0362051	0.0384282	0.346116	-0.0391142	0.111524	1.04	0.96	1.12	0.847458
CHRNB2	Wald ratio	1	0.059782	0.0622454	0.336842	-0.0622191	0.181783	1.06	0.94	1.2	0.847506
IKBKB	Wald ratio	1	0.0640487	0.0680199	0.346389	-0.0692703	0.197368	1.07	0.93	1.22	0.84751
PRKCI	Wald ratio	1	0.0925056	0.0979865	0.345137	-0.0995479	0.284559	1.1	0.91	1.33	0.847519
MBOAT4	Wald ratio	1	-0.0564135	0.0599435	0.346648	-0.173903	0.0610757	0.95	0.84	1.06	0.847529
GRIK1	Wald ratio	1	-0.0633538	0.0670774	0.34492	-0.194825	0.0681179	0.94	0.82	1.07	0.847605
MYT1L	Wald ratio	1	0.0532643	0.0554945	0.33715	-0.055505	0.162034	1.05	0.95	1.18	0.847649
COL4A1	Inverse variance weighted	2	0.0509798	0.0543473	0.348226	-0.055541	0.157501	1.05	0.95	1.17	0.847701
PRKAB1	Inverse variance weighted	6	-0.0233761	0.0247165	0.344267	-0.0718203	0.0250682	0.98	0.93	1.03	0.847851
IL10	Wald ratio	1	-0.0542537	0.0583785	0.352711	-0.168675	0.0601681	0.95	0.84	1.06	0.848216
NDUFB6	Wald ratio	1	-0.106414	0.114587	0.35306	-0.331004	0.118177	0.9	0.72	1.13	0.84845
PICALM	Inverse variance weighted	2	0.0575588	0.0622306	0.355004	-0.0644133	0.179531	1.06	0.94	1.2	0.851909
PEAK1	Wald ratio	1	0.0502757	0.0543325	0.354792	-0.056216	0.156767	1.05	0.95	1.17	0.852006
ANXA1	Inverse variance weighted	4	0.0218288	0.0237509	0.358059	-0.024723	0.0683806	1.02	0.98	1.07	0.852569
CPA5	Inverse variance weighted	6	0.0254971	0.0278016	0.359084	-0.0289939	0.0799882	1.03	0.97	1.08	0.852604
GRN	Inverse variance weighted	2	-0.0378295	0.0411837	0.358329	-0.118549	0.0428906	0.96	0.89	1.04	0.85261
NEK6	Inverse variance weighted	4	0.0274372	0.0298897	0.358646	-0.0311466	0.0860211	1.03	0.97	1.09	0.852763
ABCB4	Inverse variance weighted	2	-0.0434968	0.0472917	0.357701	-0.136189	0.049195	0.96	0.87	1.05	0.852921
MGST3	Inverse variance weighted	7	0.0223807	0.0243476	0.357982	-0.0253405	0.070102	1.02	0.97	1.07	0.852988
CD58	Wald ratio	1	-0.116323	0.126816	0.359008	-0.364882	0.132236	0.89	0.69	1.14	0.853024
CLSTN1	Inverse variance weighted	2	0.0628877	0.0681322	0.355994	-0.0706513	0.196427	1.06	0.93	1.22	0.853071
CNDP1	Wald ratio	1	-0.117872	0.129028	0.360959	-0.370768	0.135023	0.89	0.69	1.14	0.853452
B2M	Wald ratio	1	0.100119	0.108848	0.357671	-0.113222	0.313461	1.11	0.89	1.37	0.853453
CD40	Inverse variance weighted	2	-0.0211769	0.0231457	0.360223	-0.0665424	0.0241886	0.98	0.94	1.02	0.853506
ITPR2	Inverse variance weighted	5	-0.0392699	0.0429433	0.360476	-0.123439	0.0448991	0.96	0.88	1.05	0.853507
PGGT1B	Inverse variance weighted	2	-0.0349734	0.037887	0.355957	-0.109232	0.0392852	0.97	0.9	1.04	0.853588
SLCO3A1	Inverse variance weighted	3	-0.022206	0.0242608	0.360032	-0.0697571	0.0253452	0.98	0.93	1.03	0.853654
NLGN2	Inverse variance weighted	2	-0.079045	0.0863183	0.359804	-0.248229	0.0901388	0.92	0.78	1.09	0.853712
CNPY4	Inverse variance weighted	3	0.027739	0.0301332	0.357287	-0.031322	0.0868001	1.03	0.97	1.09	0.853743
CD160	Wald ratio	1	-0.0361924	0.039611	0.360878	-0.11383	0.0414453	0.96	0.89	1.04	0.853858
PIK3R1	Inverse variance weighted	3	-0.0550846	0.0598777	0.357598	-0.172445	0.0622757	0.95	0.84	1.06	0.853882
GNE	Inverse variance weighted	2	-0.0791226	0.0859398	0.35722	-0.247565	0.0893193	0.92	0.78	1.09	0.854189
TNFRSF25	Inverse variance weighted	2	-0.057686	0.0626428	0.357117	-0.180466	0.0650938	0.94	0.83	1.07	0.854548
DAPK3	Inverse variance weighted	2	-0.046954	0.0514893	0.361812	-0.147873	0.053965	0.95	0.86	1.06	0.854869
C11orf83	Wald ratio	1	0.0834667	0.0906375	0.357111	-0.0941828	0.261116	1.09	0.91	1.3	0.855139
ATP2B4	Wald ratio	1	-0.155263	0.170543	0.36261	-0.489528	0.179002	0.86	0.61	1.2	0.856155
BOLA1	Wald ratio	1	0.11929	0.131156	0.363071	-0.137776	0.376357	1.13	0.87	1.46	0.856643
MAP3K1	Inverse variance weighted	2	-0.0407651	0.0449502	0.364462	-0.128868	0.0473372	0.96	0.88	1.05	0.858126
GSTZ1	Inverse variance weighted	2	-0.030754	0.0338976	0.364269	-0.0971933	0.0356853	0.97	0.91	1.04	0.85827
LMCD1	Inverse variance weighted	2	0.0402656	0.0443728	0.364175	-0.0467052	0.127236	1.04	0.95	1.14	0.858649
HIPK3	Wald ratio	1	-0.0898071	0.10012	0.36972	-0.286042	0.106428	0.91	0.75	1.11	0.860301
FMO5	Inverse variance weighted	3	-0.0270199	0.0298858	0.36594	-0.0855961	0.0315563	0.97	0.92	1.03	0.860405
ORAI1	Inverse variance weighted	3	-0.0471272	0.0525261	0.369604	-0.150078	0.0558239	0.95	0.86	1.06	0.860625
CD72	Wald ratio	1	-0.0650273	0.0719035	0.3658	-0.205958	0.0759036	0.94	0.81	1.08	0.860675
CAPZA2	Inverse variance weighted	2	-0.0322458	0.0356947	0.366326	-0.102207	0.0377159	0.97	0.9	1.04	0.860713
CYB5R4	Wald ratio	1	0.233653	0.26017	0.369144	-0.27628	0.743585	1.26	0.76	2.1	0.86074
GPX3	Inverse variance weighted	2	0.0434294	0.0481043	0.366623	-0.0508551	0.137714	1.04	0.95	1.15	0.860812
CAST	Inverse variance weighted	3	0.0387999	0.0432318	0.369461	-0.0459345	0.123534	1.04	0.96	1.13	0.860884
CNGA4	Wald ratio	1	0.049503	0.0548728	0.366983	-0.0580478	0.157054	1.05	0.94	1.17	0.861057
EPHA1	Inverse variance weighted	3	-0.0249133	0.027662	0.367783	-0.0791308	0.0293041	0.98	0.92	1.03	0.861138
BTLA	Wald ratio	1	0.111571	0.124215	0.369076	-0.131891	0.355033	1.12	0.88	1.43	0.861178
MAK	Inverse variance weighted	4	0.0355096	0.0399014	0.373501	-0.0426971	0.113716	1.04	0.96	1.12	0.861376
SPHK1	Inverse variance weighted	4	0.0279331	0.0310572	0.368434	-0.032939	0.0888053	1.03	0.97	1.09	0.861468
ACPP	Inverse variance weighted	4	-0.0318086	0.0353106	0.367683	-0.101017	0.0374002	0.97	0.9	1.04	0.861502
LAMP3	Inverse variance weighted	2	0.0712208	0.0792741	0.368966	-0.0841564	0.226598	1.07	0.92	1.25	0.861516
ALOX5AP	Inverse variance weighted	3	-0.0298792	0.0332416	0.368733	-0.0950328	0.0352744	0.97	0.91	1.04	0.861569
PTPRB	Inverse variance weighted	2	0.0702005	0.0788549	0.373332	-0.0843551	0.224756	1.07	0.92	1.25	0.861575
PDE9A	Inverse variance weighted	4	-0.0259993	0.0290361	0.370566	-0.08291	0.0309114	0.97	0.92	1.03	0.861675
ITK	Inverse variance weighted	2	0.0901781	0.100766	0.370827	-0.107323	0.28768	1.09	0.9	1.33	0.861687
EPHB6	Inverse variance weighted	3	0.0297892	0.0330596	0.367549	-0.0350077	0.0945861	1.03	0.97	1.1	0.861786
RIOK1	Wald ratio	1	0.0355463	0.039918	0.373206	-0.0426929	0.113785	1.04	0.96	1.12	0.861873
CPA3	Wald ratio	1	0.0727951	0.0809339	0.368419	-0.0858354	0.231426	1.08	0.92	1.26	0.862029
APOBEC3G	Inverse variance weighted	4	-0.0205419	0.0230673	0.373187	-0.0657538	0.02467	0.98	0.94	1.02	0.86242
KLHL29	Inverse variance weighted	2	0.0890936	0.0997439	0.371737	-0.106404	0.284592	1.09	0.9	1.33	0.862615
PSMC2	Inverse variance weighted	2	-0.119921	0.134417	0.372312	-0.383379	0.143538	0.89	0.68	1.15	0.862762
TSHZ2	Inverse variance weighted	3	-0.0290269	0.0325539	0.372576	-0.0928326	0.0347787	0.97	0.91	1.04	0.862781
NDUFB2	Inverse variance weighted	3	-0.0451788	0.0505662	0.371611	-0.144289	0.053931	0.96	0.87	1.06	0.862916
PIN1	Wald ratio	1	-0.103453	0.116106	0.37292	-0.331022	0.124116	0.9	0.72	1.13	0.862984
ZNF804A	Wald ratio	1	0.17277	0.194007	0.373179	-0.207484	0.553023	1.19	0.81	1.74	0.862993
LIPC	Inverse variance weighted	3	-0.0362954	0.0406722	0.372186	-0.116013	0.0434222	0.96	0.89	1.04	0.863061
CLEC12A	Inverse variance weighted	12	-0.0118044	0.0133042	0.374935	-0.0378805	0.0142718	0.99	0.96	1.01	0.863502
PI3	Inverse variance weighted	2	-0.0263641	0.0297021	0.374746	-0.0845801	0.031852	0.97	0.92	1.03	0.863657
DDRGK1	Inverse variance weighted	3	-0.0573349	0.0646815	0.375392	-0.184111	0.0694409	0.94	0.83	1.07	0.863966
RIPK4	Inverse variance weighted	2	-0.0545768	0.0616181	0.375765	-0.175348	0.0661947	0.95	0.84	1.07	0.864234
LILRA5	Inverse variance weighted	2	0.0358198	0.0405723	0.37731	-0.043702	0.115342	1.04	0.96	1.12	0.864254
ERBB2IP	Inverse variance weighted	2	-0.109926	0.124471	0.377156	-0.35389	0.134037	0.9	0.7	1.14	0.864487
DERL1	Inverse variance weighted	2	-0.0779645	0.0882522	0.377005	-0.250939	0.0950099	0.92	0.78	1.1	0.864729
TGM3	Inverse variance weighted	3	0.0404597	0.0457302	0.376293	-0.0491715	0.130091	1.04	0.95	1.14	0.864858
SPTBN1	Inverse variance weighted	3	0.0284985	0.0323166	0.377856	-0.034842	0.0918391	1.03	0.97	1.1	0.864915
COL23A1	Inverse variance weighted	4	-0.0434199	0.0498843	0.384075	-0.141193	0.0543533	0.96	0.87	1.06	0.865067
DHX36	Inverse variance weighted	2	0.0279246	0.0320497	0.383596	-0.0348929	0.090742	1.03	0.97	1.09	0.865143
NCK1	Wald ratio	1	0.0771047	0.0872725	0.37697	-0.0939494	0.248159	1.08	0.91	1.28	0.865235
RRM1	Inverse variance weighted	2	-0.0488491	0.0552784	0.376863	-0.157195	0.0594966	0.95	0.85	1.06	0.865578
IL20RB	Wald ratio	1	0.146753	0.168599	0.384066	-0.1837	0.477206	1.16	0.83	1.61	0.865624
GP5	Inverse variance weighted	2	-0.0279103	0.0320312	0.383564	-0.0906915	0.0348708	0.97	0.91	1.04	0.865649
FCGR2B	Inverse variance weighted	7	0.0200405	0.0228916	0.381327	-0.024827	0.064908	1.02	0.98	1.07	0.865813
SLC2A4	Wald ratio	1	0.171587	0.196854	0.383402	-0.214247	0.55742	1.19	0.81	1.75	0.865862
GABRD	Inverse variance weighted	2	-0.0531081	0.0603095	0.378538	-0.171315	0.0650985	0.95	0.84	1.07	0.86589
PDE7B	Wald ratio	1	-0.113223	0.130254	0.384711	-0.36852	0.142074	0.89	0.69	1.15	0.865921
ACSS2	Wald ratio	1	-0.11501	0.131742	0.382669	-0.373225	0.143206	0.89	0.69	1.15	0.865947
SMN2	Inverse variance weighted	3	0.0198243	0.022679	0.382051	-0.0246266	0.0642751	1.02	0.98	1.07	0.86629
HPGDS	Wald ratio	1	-0.175533	0.199634	0.379252	-0.566815	0.215749	0.84	0.57	1.24	0.866349
SPTLC2	Inverse variance weighted	3	-0.0338259	0.0388042	0.383368	-0.109882	0.0422303	0.97	0.9	1.04	0.866365
ACTN1	Inverse variance weighted	2	0.105692	0.120272	0.379521	-0.130041	0.341426	1.11	0.88	1.41	0.866376
NID1	Inverse variance weighted	3	0.0499122	0.0570129	0.381327	-0.0618331	0.161658	1.05	0.94	1.18	0.866395
P2RX6	Wald ratio	1	0.0358608	0.0410088	0.381864	-0.0445163	0.116238	1.04	0.96	1.12	0.866448
TIE1	Wald ratio	1	-0.170311	0.195089	0.382668	-0.552684	0.212063	0.84	0.58	1.24	0.866525
IFNAR2	Inverse variance weighted	4	0.031436	0.0360487	0.383185	-0.0392194	0.102091	1.03	0.96	1.11	0.866533
NELL2	Inverse variance weighted	3	-0.0165805	0.0188503	0.379083	-0.053527	0.0203661	0.98	0.95	1.02	0.86655
ITGA7	Inverse variance weighted	2	-0.0696177	0.0794937	0.381158	-0.225425	0.08619	0.93	0.8	1.09	0.866596
IGLV4-60	Inverse variance weighted	3	-0.00993112	0.0115392	0.389436	-0.032548	0.0126858	0.99	0.97	1.01	0.866727
L3MBTL3	Inverse variance weighted	6	-0.0190586	0.0218237	0.382501	-0.061833	0.0237158	0.98	0.94	1.02	0.866728
KCNH8	Wald ratio	1	-0.125659	0.145301	0.387139	-0.41045	0.159131	0.88	0.66	1.17	0.866759
ACVR2A	Wald ratio	1	-0.035907	0.041364	0.385354	-0.11698	0.0451665	0.96	0.89	1.05	0.86679
CD63	Inverse variance weighted	2	-0.0920346	0.1069	0.389271	-0.301559	0.11749	0.91	0.74	1.12	0.86693
H1F0	Inverse variance weighted	4	0.0206108	0.0238272	0.387032	-0.0260905	0.0673121	1.02	0.97	1.07	0.867095
RPS6KA2	Inverse variance weighted	5	-0.0320064	0.0365453	0.381138	-0.103635	0.0396224	0.97	0.9	1.04	0.867134
MAP3K6	Inverse variance weighted	7	0.0277795	0.0323123	0.389945	-0.0355527	0.0911117	1.03	0.97	1.1	0.867286
SLC31A1	Inverse variance weighted	3	-0.0199273	0.0231916	0.390204	-0.0653828	0.0255282	0.98	0.94	1.03	0.867291
GPR161	Wald ratio	1	0.0875095	0.101629	0.389202	-0.111684	0.286703	1.09	0.89	1.33	0.86735
P2RX7	Inverse variance weighted	5	-0.0295064	0.0344364	0.391534	-0.0970017	0.0379889	0.97	0.91	1.04	0.867391
APC	Wald ratio	1	0.100571	0.114738	0.38074	-0.124314	0.325457	1.11	0.88	1.38	0.867399
LIMK1	Inverse variance weighted	3	-0.024355	0.0281344	0.386674	-0.0794985	0.0307885	0.98	0.92	1.03	0.867445
LRRN3	Inverse variance weighted	3	0.0881819	0.100666	0.381037	-0.109123	0.285487	1.09	0.9	1.33	0.86749
ATF1	Inverse variance weighted	2	0.0313947	0.0364459	0.389014	-0.0400392	0.102829	1.03	0.96	1.11	0.867503
TBXA2R	Wald ratio	1	-0.0806688	0.091949	0.380312	-0.260889	0.0995513	0.92	0.77	1.1	0.867596
CD7	Inverse variance weighted	2	0.0539808	0.0626037	0.388543	-0.0687224	0.176684	1.06	0.93	1.19	0.8676
CRISP3	Inverse variance weighted	2	0.0505399	0.0584234	0.387005	-0.06397	0.16505	1.05	0.94	1.18	0.867611
CERK	Inverse variance weighted	3	0.0411265	0.0469081	0.380625	-0.0508135	0.133066	1.04	0.95	1.14	0.867722
MAP2K4	Wald ratio	1	0.0595342	0.069477	0.391505	-0.0766407	0.195709	1.06	0.93	1.22	0.867897
IGLC7	Inverse variance weighted	2	-0.0202187	0.0234683	0.388946	-0.0662166	0.0257792	0.98	0.94	1.03	0.867925
PHKG1	Inverse variance weighted	2	0.026985	0.0314755	0.391262	-0.0347071	0.0886771	1.03	0.97	1.09	0.867927
PDCD1LG2	Inverse variance weighted	2	0.0268929	0.0311837	0.388466	-0.0342272	0.088013	1.03	0.97	1.09	0.868002
TACSTD2	Inverse variance weighted	4	-0.0169652	0.0195977	0.38667	-0.0553767	0.0214463	0.98	0.95	1.02	0.868013
SFTPD	Inverse variance weighted	3	0.0277556	0.0325212	0.393403	-0.0359859	0.0914972	1.03	0.96	1.1	0.86811
IGHA2	Wald ratio	1	0.0780945	0.0910673	0.391143	-0.100397	0.256586	1.08	0.9	1.29	0.868234
TIMP3	Wald ratio	1	0.104001	0.121811	0.393219	-0.134748	0.342751	1.11	0.87	1.41	0.868272
PSMD6	Inverse variance weighted	2	-0.149218	0.178727	0.403778	-0.499522	0.201087	0.86	0.61	1.22	0.86829
LYVE1	Inverse variance weighted	2	0.0444992	0.0513633	0.386292	-0.0561729	0.145171	1.05	0.95	1.16	0.868321
GABBR1	Inverse variance weighted	2	0.0399131	0.0462792	0.388445	-0.0507942	0.13062	1.04	0.95	1.14	0.868532
CMKLR1	Inverse variance weighted	6	0.0219864	0.0253976	0.38666	-0.0277928	0.0717656	1.02	0.97	1.07	0.86857
GRB14	Wald ratio	1	0.0343961	0.0411892	0.403675	-0.0463347	0.115127	1.03	0.95	1.12	0.868623
TUSC2	Wald ratio	1	0.114843	0.137751	0.40445	-0.155149	0.384836	1.12	0.86	1.47	0.868627
FTO	Inverse variance weighted	3	-0.0504463	0.0588199	0.391091	-0.165733	0.0648408	0.95	0.85	1.07	0.868691
BPHL	Inverse variance weighted	2	-0.0567931	0.0665097	0.393157	-0.187152	0.0735659	0.94	0.83	1.08	0.868704
LPAR6	Inverse variance weighted	2	-0.149409	0.17914	0.40426	-0.500524	0.201705	0.86	0.61	1.22	0.868773
SLCO4A1	Wald ratio	1	-0.0930266	0.111358	0.403503	-0.311289	0.125236	0.91	0.73	1.13	0.868806
GJB5	Wald ratio	1	0.134792	0.159082	0.396824	-0.17701	0.446593	1.14	0.84	1.56	0.86884
DHRS13	Wald ratio	1	-0.0445817	0.0521311	0.392449	-0.146759	0.0575952	0.96	0.86	1.06	0.868847
CDKN1B	Inverse variance weighted	2	-0.0712837	0.0826427	0.388384	-0.233263	0.090696	0.93	0.79	1.09	0.86897
TNFAIP6	Inverse variance weighted	3	-0.0294599	0.0352532	0.403342	-0.0985562	0.0396363	0.97	0.91	1.04	0.869013
KDM5A	Inverse variance weighted	3	0.0411314	0.0491951	0.403105	-0.0552909	0.137554	1.04	0.95	1.15	0.869058
RANBP2	Wald ratio	1	0.0736613	0.0862463	0.39306	-0.0953815	0.242704	1.08	0.91	1.27	0.86906
BCAT1	Inverse variance weighted	5	0.0244327	0.0288315	0.396756	-0.0320771	0.0809425	1.02	0.97	1.08	0.869256
DPP4	Inverse variance weighted	2	0.0578774	0.0677421	0.392895	-0.0748971	0.190652	1.06	0.93	1.21	0.869265
PSMD9	Wald ratio	1	-0.0385397	0.0454654	0.396621	-0.127652	0.0505725	0.96	0.88	1.05	0.869526
THBD	Inverse variance weighted	3	0.0252017	0.0297	0.396136	-0.0330103	0.0834137	1.03	0.97	1.09	0.869592
IL31RA	Wald ratio	1	-0.0419238	0.0501425	0.403102	-0.140203	0.0563554	0.96	0.87	1.06	0.869608
LPAR2	Inverse variance weighted	7	0.0230306	0.0270832	0.395123	-0.0300526	0.0761138	1.02	0.97	1.08	0.869632
NEK8	Wald ratio	1	-0.180084	0.212006	0.395643	-0.595616	0.235448	0.84	0.55	1.27	0.869641
SECTM1	Inverse variance weighted	2	-0.0509115	0.0597734	0.394357	-0.168067	0.0662443	0.95	0.85	1.07	0.869647
YWHAE	Wald ratio	1	0.198972	0.240089	0.40725	-0.271602	0.669547	1.22	0.76	1.95	0.869659
ADRM1	Wald ratio	1	-0.0853105	0.101882	0.402397	-0.284999	0.114378	0.92	0.75	1.12	0.869755
GSS	Inverse variance weighted	2	0.189357	0.223347	0.396542	-0.248403	0.627116	1.21	0.78	1.87	0.869916
SEMA3A	Inverse variance weighted	3	0.0488855	0.0589736	0.407139	-0.0667028	0.164474	1.05	0.94	1.18	0.869974
PKD2	Inverse variance weighted	3	-0.0167655	0.0197563	0.396095	-0.0554878	0.0219568	0.98	0.95	1.02	0.870069
ALDH1A1	Inverse variance weighted	3	0.0272112	0.0319786	0.394814	-0.0354668	0.0898892	1.03	0.97	1.09	0.870088
PLTP	Inverse variance weighted	4	-0.0234748	0.0276037	0.395091	-0.0775781	0.0306286	0.98	0.93	1.03	0.870129
SLC18A1	Inverse variance weighted	3	-0.0257039	0.030742	0.403089	-0.0859583	0.0345504	0.97	0.92	1.04	0.870136
TPO	Inverse variance weighted	2	-0.0646943	0.0765364	0.397958	-0.214706	0.0853171	0.94	0.81	1.09	0.870194
KLK1	Wald ratio	1	-0.0422347	0.0497211	0.395641	-0.139688	0.0552186	0.96	0.87	1.06	0.870203
LAIR2	Inverse variance weighted	2	-0.0382429	0.045667	0.402352	-0.12775	0.0512645	0.96	0.88	1.05	0.870215
NDUFB7	Wald ratio	1	0.111168	0.132105	0.400063	-0.147758	0.370094	1.12	0.86	1.45	0.870285
PDE3B	Wald ratio	1	0.0638424	0.0769577	0.406778	-0.0869947	0.214679	1.07	0.92	1.24	0.870303
MAPK6	Wald ratio	1	-0.115143	0.138886	0.407081	-0.38736	0.157075	0.89	0.68	1.17	0.8704
AATK	Inverse variance weighted	3	0.0224874	0.0270669	0.406082	-0.0305638	0.0755386	1.02	0.97	1.08	0.870471
PRIM1	Inverse variance weighted	2	0.0325734	0.038951	0.403006	-0.0437707	0.108917	1.03	0.96	1.12	0.870514
PLIN1	Wald ratio	1	0.0766433	0.0906625	0.397905	-0.101055	0.254342	1.08	0.9	1.29	0.870643
TAGLN	Inverse variance weighted	3	-0.0308079	0.0365042	0.398695	-0.102356	0.0407403	0.97	0.9	1.04	0.870677
CCL23	Inverse variance weighted	4	0.0304086	0.0365696	0.405676	-0.0412678	0.102085	1.03	0.96	1.11	0.870706
SIGLEC11	Inverse variance weighted	3	-0.0192493	0.0232007	0.406716	-0.0647228	0.0262241	0.98	0.94	1.03	0.870724
CA14	Wald ratio	1	-0.0434742	0.0519118	0.402332	-0.145221	0.0582729	0.96	0.86	1.06	0.870731
CHRNB1	Inverse variance weighted	2	0.0491909	0.0595203	0.408545	-0.0674688	0.165851	1.05	0.93	1.18	0.870772
CNTNAP3	Wald ratio	1	0.0275616	0.0326979	0.399274	-0.0365262	0.0916495	1.03	0.96	1.1	0.870815
TRPC1	Wald ratio	1	0.0717904	0.0856382	0.401862	-0.0960604	0.239641	1.07	0.91	1.27	0.870831
MDH2	Wald ratio	1	0.0725919	0.0862635	0.40006	-0.0964846	0.241668	1.08	0.91	1.27	0.870841
S1PR5	Wald ratio	1	0.0467496	0.0557066	0.401351	-0.0624354	0.155935	1.05	0.94	1.17	0.870842
PPIA	Wald ratio	1	0.0397485	0.0478894	0.406536	-0.0541148	0.133612	1.04	0.95	1.14	0.870889
DDAH1	Inverse variance weighted	3	0.115353	0.138829	0.406031	-0.156752	0.387458	1.12	0.85	1.47	0.870915
KCNS1	Wald ratio	1	0.0883481	0.106802	0.408115	-0.120983	0.29768	1.09	0.89	1.35	0.870955
MICB	Inverse variance weighted	3	0.0268168	0.0317684	0.398594	-0.0354492	0.0890828	1.03	0.97	1.09	0.87102
CROT	Inverse variance weighted	2	0.0472592	0.0561395	0.39989	-0.0627743	0.157293	1.05	0.94	1.17	0.871033
HSD3B7	Inverse variance weighted	2	-0.0602595	0.0717015	0.400672	-0.200794	0.0802754	0.94	0.82	1.08	0.871048
FPGS	Inverse variance weighted	2	0.0743176	0.0881461	0.399162	-0.0984486	0.247084	1.08	0.91	1.28	0.871133
IGLV1-51	Wald ratio	1	0.0427747	0.0517487	0.408473	-0.0586528	0.144202	1.04	0.94	1.16	0.871167
AHCY	Wald ratio	1	-0.0639157	0.0763115	0.402277	-0.213486	0.0856549	0.94	0.81	1.09	0.871169
DSTYK	Inverse variance weighted	6	0.0255631	0.0304582	0.40131	-0.034135	0.0852611	1.03	0.97	1.09	0.871313
SIGMAR1	Inverse variance weighted	4	-0.0241817	0.0287966	0.401053	-0.080623	0.0322596	0.98	0.92	1.03	0.871315
BOLA3	Wald ratio	1	0.15918	0.189878	0.401848	-0.212982	0.531341	1.17	0.81	1.7	0.87136
MAPK13	Inverse variance weighted	2	0.0541109	0.064275	0.399863	-0.071868	0.18009	1.06	0.93	1.2	0.871535
KLF4	Inverse variance weighted	2	0.138305	0.167576	0.409186	-0.190144	0.466753	1.15	0.83	1.59	0.871587
PRMT6	Inverse variance weighted	7	0.0192551	0.0233442	0.409465	-0.0264995	0.0650097	1.02	0.97	1.07	0.87163
CTSE	Wald ratio	1	-0.030039	0.0364665	0.410087	-0.101513	0.0414354	0.97	0.9	1.04	0.871854
GRK6	Wald ratio	1	-0.122805	0.149174	0.410375	-0.415187	0.169576	0.88	0.66	1.18	0.871918
HSD17B7	Inverse variance weighted	2	0.0231332	0.0280731	0.409921	-0.0318902	0.0781565	1.02	0.97	1.08	0.872051
HAVCR2	Inverse variance weighted	2	-0.0351243	0.0431497	0.415639	-0.119698	0.0494491	0.97	0.89	1.05	0.872119
STK38L	Wald ratio	1	-0.0889966	0.109309	0.415546	-0.303243	0.12525	0.91	0.74	1.13	0.872466
ICMT	Inverse variance weighted	2	0.0756667	0.0928918	0.41532	-0.106401	0.257735	1.08	0.9	1.29	0.872533
APOBEC3A	Inverse variance weighted	3	0.0164791	0.0201824	0.414208	-0.0230783	0.0560366	1.02	0.98	1.06	0.872915
ISG15	Inverse variance weighted	2	0.0342082	0.0421097	0.416586	-0.0483268	0.116743	1.03	0.95	1.12	0.873019
GRIK4	Inverse variance weighted	3	0.0361487	0.0443761	0.415303	-0.0508285	0.123126	1.04	0.95	1.13	0.873042
NDUFC2	Inverse variance weighted	2	-0.0566231	0.069665	0.416338	-0.193166	0.0799204	0.94	0.82	1.08	0.873043
OASL	Inverse variance weighted	3	-0.0251487	0.0307995	0.414198	-0.0855157	0.0352184	0.98	0.92	1.04	0.87344
CALY	Wald ratio	1	-0.114461	0.140503	0.415271	-0.389846	0.160924	0.89	0.68	1.17	0.873519
NFIB	Inverse variance weighted	2	-0.0357955	0.0442238	0.418276	-0.122474	0.0508833	0.96	0.88	1.05	0.873848
SLC22A18	Inverse variance weighted	2	0.0354176	0.043372	0.414156	-0.0495914	0.120427	1.04	0.95	1.13	0.873898
PSMD1	Wald ratio	1	0.0390817	0.047837	0.413942	-0.0546788	0.132842	1.04	0.95	1.14	0.873992
CDK17	Wald ratio	1	-0.102497	0.12581	0.415244	-0.349085	0.14409	0.9	0.71	1.15	0.874006
CD320	Inverse variance weighted	5	0.0410206	0.050586	0.417418	-0.0581279	0.140169	1.04	0.94	1.15	0.874219
NDUFA12	Inverse variance weighted	5	0.025026	0.0309669	0.419002	-0.0356691	0.0857211	1.03	0.96	1.09	0.874282
CASP2	Inverse variance weighted	2	0.0661688	0.0809731	0.413831	-0.0925385	0.224876	1.07	0.91	1.25	0.874306
CA2	Inverse variance weighted	4	-0.0256105	0.0316385	0.418243	-0.087622	0.0364009	0.97	0.92	1.04	0.874319
CYP2C8	Wald ratio	1	0.085554	0.104999	0.415184	-0.120245	0.291353	1.09	0.89	1.34	0.874426
CTSW	Inverse variance weighted	8	-0.0164383	0.0200406	0.412075	-0.0557179	0.0228413	0.98	0.95	1.02	0.874429
LRP1	Wald ratio	1	0.126444	0.154245	0.412354	-0.175877	0.428765	1.13	0.84	1.54	0.87447
IMPDH1	Inverse variance weighted	2	-0.045668	0.0563681	0.41784	-0.15615	0.0648135	0.96	0.86	1.07	0.874561
SLC5A11	Inverse variance weighted	3	0.0243871	0.0298362	0.413719	-0.0340918	0.082866	1.02	0.97	1.09	0.874616
DHRS12	Inverse variance weighted	2	0.0368107	0.0457181	0.420724	-0.0527969	0.126418	1.04	0.95	1.13	0.87463
GPR171	Wald ratio	1	0.10895	0.135252	0.42051	-0.156143	0.374043	1.12	0.86	1.45	0.874724
HRAS	Inverse variance weighted	3	0.0296439	0.0366176	0.418197	-0.0421266	0.101414	1.03	0.96	1.11	0.874766
PIK3R4	Wald ratio	1	0.0789729	0.0977186	0.418995	-0.112556	0.270501	1.08	0.89	1.31	0.874807
HUS1	Wald ratio	1	-0.0458797	0.0559256	0.412005	-0.155494	0.0637345	0.96	0.86	1.07	0.87483
IGF2BP2	Wald ratio	1	0.13417	0.164113	0.413617	-0.187491	0.455831	1.14	0.83	1.58	0.874948
PCOLCE2	Wald ratio	1	0.114138	0.141682	0.420479	-0.163559	0.391834	1.12	0.85	1.48	0.875197
TMED1	Wald ratio	1	0.0241311	0.029905	0.41971	-0.0344827	0.0827449	1.02	0.97	1.09	0.875217
LMTK2	Inverse variance weighted	2	0.0560707	0.0695378	0.42005	-0.0802234	0.192365	1.06	0.92	1.21	0.875386
SACM1L	Inverse variance weighted	3	0.0248024	0.0307776	0.420324	-0.0355217	0.0851265	1.03	0.97	1.09	0.875416
PRKG1	Inverse variance weighted	2	0.0516121	0.0631302	0.413614	-0.0721231	0.175347	1.05	0.93	1.19	0.875492
CD52	Inverse variance weighted	4	-0.0331845	0.0413072	0.421768	-0.114147	0.0477776	0.97	0.89	1.05	0.875719
PFKFB3	Inverse variance weighted	4	0.0402286	0.0503111	0.423945	-0.0583812	0.138838	1.04	0.94	1.15	0.875927
LNPEP	Inverse variance weighted	2	-0.0413515	0.050575	0.41357	-0.140479	0.0577755	0.96	0.87	1.06	0.875948
IFI30	Wald ratio	1	-0.0193092	0.0241105	0.423213	-0.0665658	0.0279475	0.98	0.94	1.03	0.876024
IGLV5-37	Inverse variance weighted	3	0.0106581	0.0133238	0.423753	-0.0154566	0.0367727	1.01	0.98	1.04	0.876068
CALU	Inverse variance weighted	2	0.0532748	0.0668991	0.425831	-0.0778475	0.184397	1.05	0.93	1.2	0.87607
L3MBTL1	Wald ratio	1	0.133087	0.165643	0.421712	-0.191574	0.457747	1.14	0.83	1.58	0.876143
PTGS2	Inverse variance weighted	3	0.0265461	0.033171	0.423549	-0.0384691	0.0915612	1.03	0.96	1.1	0.876183
PRRT3	Inverse variance weighted	5	-0.0356882	0.0436372	0.413449	-0.121217	0.0498408	0.96	0.89	1.05	0.876242
PGF	Wald ratio	1	0.0458915	0.0577073	0.426471	-0.0672148	0.158998	1.05	0.93	1.17	0.876316
LRG1	Wald ratio	1	0.130263	0.162633	0.423151	-0.188497	0.449024	1.14	0.83	1.57	0.876435
GSTT1	Inverse variance weighted	5	-0.015513	0.0194993	0.426284	-0.0537316	0.0227056	0.98	0.95	1.02	0.876466
NAPEPLD	Wald ratio	1	-0.0456739	0.0573521	0.425813	-0.158084	0.0667362	0.96	0.85	1.07	0.876567
PIK3C2A	Inverse variance weighted	3	-0.047969	0.0602156	0.425671	-0.165992	0.0700535	0.95	0.85	1.07	0.876809
RAPGEF3	Inverse variance weighted	2	-0.0270037	0.0337101	0.423099	-0.0930754	0.0390681	0.97	0.91	1.04	0.876866
LPAR1	Inverse variance weighted	7	-0.0129163	0.016209	0.425531	-0.044686	0.0188533	0.99	0.96	1.02	0.877056
ANKK1	Inverse variance weighted	3	0.0311807	0.0389107	0.422935	-0.0450843	0.107446	1.03	0.96	1.11	0.877064
KCNN3	Wald ratio	1	-0.128853	0.160772	0.422863	-0.443967	0.18626	0.88	0.64	1.2	0.877454
CASP6	Wald ratio	1	0.0799527	0.100268	0.425224	-0.116572	0.276478	1.08	0.89	1.32	0.877495
LRP8	Wald ratio	1	-0.0854582	0.107234	0.425489	-0.295636	0.12472	0.92	0.74	1.13	0.877507
MCOLN3	Inverse variance weighted	2	-0.0494424	0.0619811	0.425044	-0.170925	0.0720407	0.95	0.84	1.07	0.877662
SPACA3	Wald ratio	1	-0.0452595	0.0571127	0.428093	-0.1572	0.0666815	0.96	0.85	1.07	0.878046
PRKCA	Inverse variance weighted	3	0.0483366	0.0612943	0.430347	-0.0718002	0.168473	1.05	0.93	1.18	0.878396
LMNA	Wald ratio	1	-0.034223	0.0431782	0.428012	-0.118852	0.0504063	0.97	0.89	1.05	0.878413
TAC3	Wald ratio	1	0.177623	0.225379	0.430633	-0.26412	0.619366	1.19	0.77	1.86	0.87845
NFKB1	Inverse variance weighted	2	-0.0384132	0.0484442	0.427815	-0.133364	0.0565374	0.96	0.88	1.06	0.878543
MUC4	Inverse variance weighted	2	-0.0326967	0.0414575	0.430298	-0.113953	0.0485599	0.97	0.89	1.05	0.87883
ULK1	Wald ratio	1	0.0677425	0.0865291	0.433693	-0.101854	0.237339	1.07	0.9	1.27	0.878848
RNASET2	Inverse variance weighted	6	0.0151104	0.019153	0.430154	-0.0224296	0.0526503	1.02	0.98	1.05	0.879067
SERPINF1	Wald ratio	1	-0.0643477	0.0821789	0.433615	-0.225418	0.0967229	0.94	0.8	1.1	0.879218
CRISP2	Inverse variance weighted	2	-0.0474433	0.0603857	0.43206	-0.165799	0.0709127	0.95	0.85	1.07	0.879234
MCOLN2	Inverse variance weighted	3	-0.0216862	0.0276219	0.432389	-0.0758252	0.0324527	0.98	0.93	1.03	0.879373
CDC7	Inverse variance weighted	4	0.0198338	0.0252228	0.431667	-0.0296029	0.0692704	1.02	0.97	1.07	0.879495
TNFRSF13B	Wald ratio	1	0.15729	0.200142	0.431933	-0.234989	0.549569	1.17	0.79	1.73	0.879506
RXRA	Inverse variance weighted	2	-0.0840175	0.106489	0.430125	-0.292736	0.124701	0.92	0.75	1.13	0.879541
PIGK	Inverse variance weighted	2	0.0322605	0.0411922	0.433528	-0.0484763	0.112997	1.03	0.95	1.12	0.879569
SLC40A1	Inverse variance weighted	5	-0.0241545	0.0308992	0.434379	-0.0847169	0.0364079	0.98	0.92	1.04	0.879709
ADRB2	Inverse variance weighted	2	-0.053883	0.0685165	0.43162	-0.188175	0.0804094	0.95	0.83	1.08	0.87993
SERPINH1	Wald ratio	1	0.0280287	0.0361093	0.43762	-0.0427455	0.098803	1.03	0.96	1.1	0.879934
TSG101	Wald ratio	1	0.0993483	0.125903	0.43006	-0.147421	0.346117	1.1	0.86	1.41	0.879942
CACNA1C	Wald ratio	1	0.157364	0.202058	0.436094	-0.23867	0.553398	1.17	0.79	1.74	0.880012
ZAP70	Inverse variance weighted	2	-0.0333206	0.0422076	0.429852	-0.116047	0.0494064	0.97	0.89	1.05	0.88005
CAPZA1	Wald ratio	1	-0.087906	0.112242	0.433519	-0.3079	0.132088	0.92	0.73	1.14	0.880081
LILRA6	Inverse variance weighted	2	-0.0323782	0.0413195	0.433271	-0.113364	0.048608	0.97	0.89	1.05	0.880107
S1PR4	Inverse variance weighted	2	-0.0844842	0.108818	0.437525	-0.297768	0.128799	0.92	0.74	1.14	0.880268
SLCO5A1	Wald ratio	1	0.1403	0.179691	0.434929	-0.211894	0.492494	1.15	0.81	1.64	0.880295
PPCDC	Wald ratio	1	-0.102679	0.132107	0.437017	-0.361608	0.156251	0.9	0.7	1.17	0.880296
ST3GAL1	Inverse variance weighted	4	0.0275625	0.0354838	0.437298	-0.0419857	0.0971108	1.03	0.96	1.1	0.880337
CHUK	Inverse variance weighted	2	-0.0537214	0.0680379	0.429772	-0.187076	0.0796328	0.95	0.83	1.08	0.88042
UST	Inverse variance weighted	3	-0.0248187	0.0320098	0.438135	-0.0875579	0.0379205	0.98	0.92	1.04	0.880445
MR1	Wald ratio	1	-0.0302607	0.0389196	0.436853	-0.106543	0.0460217	0.97	0.9	1.05	0.880491
SLC1A7	Inverse variance weighted	4	0.0238344	0.0306023	0.436072	-0.0361462	0.083815	1.02	0.96	1.09	0.880495
SRSF2	Wald ratio	1	0.12102	0.154417	0.433203	-0.181637	0.423677	1.13	0.83	1.53	0.880498
ITPR3	Inverse variance weighted	6	-0.0415854	0.0546302	0.446528	-0.148661	0.0654899	0.96	0.86	1.07	0.88053
KLF5	Inverse variance weighted	3	-0.037603	0.0483376	0.436613	-0.132345	0.0571386	0.96	0.88	1.06	0.880532
CDCP1	Inverse variance weighted	2	-0.0552385	0.0725306	0.446305	-0.197398	0.0869215	0.95	0.82	1.09	0.880605
ENG	Inverse variance weighted	2	0.047817	0.0627532	0.446069	-0.0751792	0.170813	1.05	0.93	1.19	0.880653
ZNF568	Wald ratio	1	0.0928084	0.122079	0.447116	-0.146467	0.332084	1.1	0.86	1.39	0.88066
ALDH1B1	Inverse variance weighted	2	-0.0567059	0.0717965	0.429636	-0.197427	0.0840152	0.94	0.82	1.09	0.880675
VIPR2	Inverse variance weighted	2	0.035344	0.0453667	0.435936	-0.0535747	0.124263	1.04	0.95	1.13	0.880748
KLHL28	Wald ratio	1	0.195513	0.252451	0.43866	-0.299292	0.690317	1.22	0.74	1.99	0.880976
RRM2B	Inverse variance weighted	2	-0.0374081	0.049197	0.447031	-0.133834	0.059018	0.96	0.87	1.06	0.881006
GPLD1	Wald ratio	1	0.0865457	0.110993	0.435544	-0.131	0.304092	1.09	0.88	1.36	0.881009
ITIH4	Inverse variance weighted	4	-0.0190604	0.0249105	0.444179	-0.067885	0.0297642	0.98	0.93	1.03	0.881047
DNASE1	Wald ratio	1	0.0281973	0.0370003	0.44601	-0.0443232	0.100718	1.03	0.96	1.11	0.881052
RET	Wald ratio	1	0.0593823	0.0762146	0.435894	-0.0899984	0.208763	1.06	0.91	1.23	0.88119
TNF	Wald ratio	1	0.0248024	0.0325421	0.445964	-0.0389802	0.0885849	1.03	0.96	1.09	0.881477
CDKL3	Wald ratio	1	-0.101227	0.132589	0.445185	-0.361101	0.158647	0.9	0.7	1.17	0.881488
HSPE1	Wald ratio	1	0.0531749	0.0694922	0.444157	-0.0830297	0.18938	1.05	0.92	1.21	0.88152
CTSO	Inverse variance weighted	4	0.0292725	0.0383002	0.444693	-0.0457958	0.104341	1.03	0.96	1.11	0.881548
KLHL24	Wald ratio	1	0.0168555	0.0222588	0.448901	-0.0267718	0.0604827	1.02	0.97	1.06	0.881601
DEFA3	Inverse variance weighted	4	-0.0153727	0.0202563	0.447908	-0.0550751	0.0243297	0.98	0.95	1.02	0.881704
TNFRSF10C	Wald ratio	1	-0.027631	0.0362222	0.445571	-0.0986264	0.0433645	0.97	0.91	1.04	0.881734
TAF1A	Wald ratio	1	-0.035702	0.0465883	0.44348	-0.127015	0.0556111	0.96	0.88	1.06	0.881734
FOXO1	Inverse variance weighted	2	0.205062	0.268987	0.445853	-0.322153	0.732277	1.23	0.72	2.08	0.881774
TNFRSF11A	Wald ratio	1	0.08814	0.116365	0.448784	-0.139935	0.316215	1.09	0.87	1.37	0.881885
HLCS	Inverse variance weighted	3	-0.0260274	0.0340084	0.44408	-0.0926839	0.0406291	0.97	0.91	1.04	0.881887
ARSG	Inverse variance weighted	3	-0.0398723	0.0522209	0.445146	-0.142225	0.0624806	0.96	0.87	1.06	0.881928
ROCK2	Wald ratio	1	0.0448283	0.0579766	0.439396	-0.0688058	0.158462	1.05	0.93	1.17	0.881928
ENTPD6	Inverse variance weighted	3	-0.0380001	0.0495432	0.443076	-0.135105	0.0591046	0.96	0.87	1.06	0.88197
CEACAM3	Wald ratio	1	0.0597232	0.0779113	0.443347	-0.0929829	0.212429	1.06	0.91	1.24	0.881989
GSTM2	Inverse variance weighted	3	0.0368595	0.0481409	0.443879	-0.0574966	0.131216	1.04	0.94	1.14	0.882006
CDC5L	Wald ratio	1	0.0669498	0.0867047	0.440021	-0.102991	0.236891	1.07	0.9	1.27	0.882133
SRSF10	Wald ratio	1	0.0416941	0.0543471	0.442974	-0.0648262	0.148214	1.04	0.94	1.16	0.882287
CLC	Wald ratio	1	0.137698	0.181788	0.448773	-0.218607	0.494002	1.15	0.8	1.64	0.882378
MT1F	Inverse variance weighted	5	0.0243296	0.0315057	0.43998	-0.0374216	0.0860808	1.02	0.96	1.09	0.882575
SLC15A2	Wald ratio	1	-0.0300905	0.0397182	0.44869	-0.107938	0.0477572	0.97	0.9	1.05	0.882729
PXDN	Inverse variance weighted	4	0.0140299	0.0182445	0.441896	-0.0217293	0.0497891	1.01	0.98	1.05	0.882746
ABI1	Inverse variance weighted	3	-0.0674413	0.0879072	0.44297	-0.239739	0.104857	0.93	0.79	1.11	0.882801
FBLN2	Wald ratio	1	0.15063	0.195349	0.440658	-0.232254	0.533514	1.16	0.79	1.7	0.882886
CNGA1	Inverse variance weighted	2	0.0429428	0.0559159	0.442493	-0.0666523	0.152538	1.04	0.94	1.16	0.882894
KALRN	Wald ratio	1	0.0501667	0.0652973	0.44232	-0.077816	0.178149	1.05	0.93	1.2	0.88307
PRMT5	Inverse variance weighted	2	-0.0230581	0.030049	0.442873	-0.0819542	0.0358379	0.98	0.92	1.04	0.883128
TMED9	Inverse variance weighted	3	-0.0155971	0.0202819	0.441885	-0.0553497	0.0241555	0.98	0.95	1.02	0.883247
PRMT3	Wald ratio	1	-0.0781436	0.101575	0.441704	-0.277231	0.120944	0.92	0.76	1.13	0.883408
HCAR3	Inverse variance weighted	5	-0.0185986	0.0241505	0.441233	-0.0659335	0.0287363	0.98	0.94	1.03	0.883514
HSPA1B	Inverse variance weighted	4	0.0895887	0.116401	0.441503	-0.138557	0.317734	1.09	0.87	1.37	0.88353
FZD8	Wald ratio	1	0.114115	0.151308	0.450733	-0.182448	0.410678	1.12	0.83	1.51	0.884684
VASH1	Inverse variance weighted	7	0.00871125	0.0116804	0.455788	-0.0141824	0.0316049	1.01	0.99	1.03	0.886869
CFD	Inverse variance weighted	5	0.0149533	0.0200458	0.455694	-0.0243364	0.054243	1.02	0.98	1.06	0.887196
KLRD1	Inverse variance weighted	2	0.0271706	0.0364672	0.456229	-0.044305	0.0986462	1.03	0.96	1.1	0.887214
TSPYL1	Wald ratio	1	0.0361045	0.0480399	0.45232	-0.0580537	0.130263	1.04	0.94	1.14	0.887284
SRC	Inverse variance weighted	3	-0.0826925	0.110673	0.454954	-0.299611	0.134226	0.92	0.74	1.14	0.887292
TGFBR3	Inverse variance weighted	2	0.0661792	0.0886852	0.455531	-0.107644	0.240002	1.07	0.9	1.27	0.887391
ALOX15B	Inverse variance weighted	2	-0.0394228	0.0524996	0.452703	-0.142322	0.0634764	0.96	0.87	1.07	0.887519
MSH2	Inverse variance weighted	4	0.046386	0.0618915	0.453572	-0.0749213	0.167693	1.05	0.93	1.18	0.887676
STK38	Wald ratio	1	-0.0498978	0.0667723	0.454893	-0.180772	0.0809759	0.95	0.83	1.08	0.887685
CD302	Inverse variance weighted	7	-0.0180998	0.024166	0.453869	-0.0654651	0.0292655	0.98	0.94	1.03	0.887742
ULK4	Inverse variance weighted	4	-0.0175327	0.0234938	0.455504	-0.0635806	0.0285151	0.98	0.94	1.03	0.887851
SFN	Wald ratio	1	-0.0735638	0.0983551	0.454496	-0.26634	0.119212	0.93	0.77	1.13	0.887938
TGFBI	Inverse variance weighted	6	0.0157347	0.021211	0.458197	-0.0258388	0.0573082	1.02	0.97	1.06	0.88797
PDHB	Wald ratio	1	-0.0257986	0.034801	0.4585	-0.0940085	0.0424113	0.97	0.91	1.04	0.888049
LINGO2	Inverse variance weighted	6	0.0223761	0.0300794	0.456935	-0.0365795	0.0813317	1.02	0.96	1.08	0.888076
PRKCD	Wald ratio	1	0.0376986	0.050297	0.453544	-0.0608836	0.136281	1.04	0.94	1.15	0.888136
CD59	Inverse variance weighted	2	-0.0169407	0.0226681	0.454861	-0.06137	0.0274887	0.98	0.94	1.03	0.888137
IPP	Inverse variance weighted	2	0.0575159	0.076881	0.45439	-0.0931708	0.208203	1.06	0.91	1.23	0.888246
PI16	Inverse variance weighted	5	-0.029239	0.0389977	0.453398	-0.105675	0.0471965	0.97	0.9	1.05	0.888365
SIGLEC7	Inverse variance weighted	2	-0.0359932	0.0485145	0.458145	-0.131082	0.0590953	0.96	0.88	1.06	0.88838
UTP11L	Wald ratio	1	0.0570832	0.0769096	0.457959	-0.0936595	0.207826	1.06	0.91	1.23	0.88853
NAGS	Wald ratio	1	0.103834	0.139791	0.457615	-0.170156	0.377823	1.11	0.84	1.46	0.888884
COL19A1	Wald ratio	1	-0.0743293	0.10049	0.4595	-0.271289	0.122631	0.93	0.76	1.13	0.888963
CDH13	Inverse variance weighted	2	0.0670924	0.0907615	0.459775	-0.1108	0.244985	1.07	0.9	1.28	0.888986
DFFB	Wald ratio	1	0.142633	0.192163	0.457937	-0.234007	0.519273	1.15	0.79	1.68	0.888999
LILRA4	Inverse variance weighted	2	-0.0642847	0.0868655	0.459271	-0.234541	0.105972	0.94	0.79	1.11	0.88903
CD1C	Inverse variance weighted	2	-0.0486564	0.0662387	0.462607	-0.178484	0.0811715	0.95	0.84	1.08	0.889365
PLGLB1	Inverse variance weighted	4	0.00966626	0.0131541	0.462433	-0.0161158	0.0354483	1.01	0.98	1.04	0.889538
UMPS	Wald ratio	1	-0.0335194	0.0460236	0.466424	-0.123726	0.0566868	0.97	0.88	1.06	0.889607
IL12A	Wald ratio	1	-0.114181	0.156968	0.466969	-0.421838	0.193475	0.89	0.66	1.21	0.88964
MASP2	Wald ratio	1	-0.0841644	0.115498	0.466178	-0.31054	0.142211	0.92	0.73	1.15	0.889641
FGFBP3	Wald ratio	1	-0.131274	0.181017	0.468327	-0.486067	0.223519	0.88	0.62	1.25	0.889715
VSTM1	Inverse variance weighted	4	0.0140443	0.0194011	0.469133	-0.0239818	0.0520703	1.01	0.98	1.05	0.889743
AHR	Inverse variance weighted	3	0.047718	0.0650289	0.463072	-0.0797385	0.175175	1.05	0.92	1.19	0.889753
PDE5A	Inverse variance weighted	2	-0.0460212	0.0631409	0.466084	-0.169777	0.0777349	0.96	0.84	1.08	0.889965
GAA	Inverse variance weighted	4	-0.0108386	0.0148971	0.466882	-0.0400369	0.0183598	0.99	0.96	1.02	0.889977
COL9A2	Wald ratio	1	0.111322	0.151488	0.462427	-0.185595	0.408238	1.12	0.83	1.5	0.890034
BRD3	Inverse variance weighted	2	-0.0225852	0.0311937	0.469046	-0.0837248	0.0385544	0.98	0.92	1.04	0.890079
LGALS3BP	Inverse variance weighted	3	-0.0416546	0.0574341	0.468293	-0.154226	0.0709163	0.96	0.86	1.07	0.890153
RAD52	Wald ratio	1	0.034662	0.0479353	0.469618	-0.0592911	0.128615	1.04	0.94	1.14	0.890164
ATP2A3	Inverse variance weighted	2	0.0639615	0.0881414	0.468041	-0.108796	0.236719	1.07	0.9	1.27	0.890176
PLIN2	Inverse variance weighted	4	0.0150306	0.0207528	0.4689	-0.0256448	0.055706	1.02	0.97	1.06	0.890304
PPIL3	Inverse variance weighted	4	0.0173668	0.0238259	0.466061	-0.029332	0.0640656	1.02	0.97	1.07	0.890425
PSMD7	Wald ratio	1	0.11624	0.158171	0.4624	-0.193776	0.426256	1.12	0.82	1.53	0.890489
PRKG2	Inverse variance weighted	2	0.0350503	0.0489296	0.473781	-0.0608518	0.130952	1.04	0.94	1.14	0.89055
ATP2C2	Wald ratio	1	-0.0287983	0.0393058	0.463758	-0.105838	0.0482411	0.97	0.9	1.05	0.890563
GPR160	Inverse variance weighted	4	-0.0180931	0.0245358	0.460869	-0.0661834	0.0299971	0.98	0.94	1.03	0.89059
SAE1	Inverse variance weighted	2	0.0370884	0.051105	0.468005	-0.0630774	0.137254	1.04	0.94	1.15	0.890608
RACGAP1	Wald ratio	1	0.075645	0.104792	0.470383	-0.129748	0.281038	1.08	0.88	1.32	0.890612
IL8	Inverse variance weighted	2	0.0248358	0.0340611	0.465908	-0.041924	0.0915956	1.03	0.96	1.1	0.890636
MAPK11	Wald ratio	1	0.086805	0.121052	0.473319	-0.150457	0.324067	1.09	0.86	1.38	0.890674
SCG5	Wald ratio	1	-0.0660279	0.0901843	0.464081	-0.242789	0.110733	0.94	0.78	1.12	0.890677
CAMKK2	Inverse variance weighted	5	-0.0191281	0.0263439	0.467781	-0.0707621	0.0325059	0.98	0.93	1.03	0.890685
LST1	Inverse variance weighted	4	0.0366296	0.0507182	0.47016	-0.0627781	0.136037	1.04	0.94	1.15	0.890691
SLAMF1	Inverse variance weighted	2	0.045399	0.063236	0.472801	-0.0785436	0.169342	1.05	0.92	1.18	0.890692
PIP4K2B	Wald ratio	1	0.0795053	0.108157	0.462283	-0.132482	0.291493	1.08	0.88	1.34	0.890773
IGFBP6	Wald ratio	1	-0.066338	0.0925769	0.473638	-0.247789	0.115113	0.94	0.78	1.12	0.890778
BMP8A	Inverse variance weighted	3	-0.0366432	0.0513289	0.475295	-0.137248	0.0639614	0.96	0.87	1.07	0.890914
CD300E	Inverse variance weighted	4	-0.0232205	0.0323741	0.473217	-0.0866737	0.0402327	0.98	0.92	1.04	0.890978
DNMT3B	Wald ratio	1	-0.0915935	0.127246	0.471641	-0.340997	0.15781	0.91	0.71	1.17	0.890994
PINK1	Inverse variance weighted	2	0.0309812	0.0421365	0.462182	-0.0516063	0.113569	1.03	0.95	1.12	0.891087
CXCR5	Wald ratio	1	-0.121048	0.166006	0.465895	-0.44642	0.204325	0.89	0.64	1.23	0.891116
TUBA1B	Wald ratio	1	-0.0750671	0.104559	0.472794	-0.280002	0.129868	0.93	0.76	1.14	0.891177
SLC17A9	Inverse variance weighted	2	0.0342089	0.0479055	0.475172	-0.059686	0.128104	1.03	0.94	1.14	0.891178
NCOA2	Wald ratio	1	-0.0864127	0.117401	0.461703	-0.316519	0.143694	0.92	0.73	1.15	0.891181
MMP11	Wald ratio	1	-0.04406	0.0618493	0.476232	-0.165285	0.0771647	0.96	0.85	1.08	0.891185
F13A1	Inverse variance weighted	3	0.0374922	0.0520685	0.471491	-0.064562	0.139546	1.04	0.94	1.15	0.89121
ST6GAL1	Inverse variance weighted	3	0.0242904	0.0339576	0.474414	-0.0422665	0.0908473	1.02	0.96	1.1	0.891243
TYK2	Inverse variance weighted	2	-0.0295751	0.041496	0.476018	-0.110907	0.051757	0.97	0.9	1.05	0.891279
GLI1	Wald ratio	1	-0.0936618	0.131024	0.474705	-0.350469	0.163145	0.91	0.7	1.18	0.891293
CAD	Inverse variance weighted	2	0.0985927	0.134842	0.464673	-0.165697	0.362882	1.1	0.85	1.44	0.891305
CD3D	Wald ratio	1	-0.0564157	0.0767067	0.462052	-0.206761	0.0939294	0.95	0.81	1.1	0.891345
ENDOU	Wald ratio	1	-0.0395829	0.0537587	0.461544	-0.14495	0.0657842	0.96	0.87	1.07	0.891385
BLK	Inverse variance weighted	3	-0.0531441	0.0746665	0.476618	-0.19949	0.0932022	0.95	0.82	1.1	0.891412
IL18R1	Inverse variance weighted	2	0.0192839	0.0264094	0.465274	-0.0324786	0.0710464	1.02	0.97	1.07	0.891445
CYB5R2	Inverse variance weighted	5	0.0246541	0.0338051	0.465818	-0.0416039	0.0909121	1.02	0.96	1.1	0.891474
CACNG6	Inverse variance weighted	2	0.054494	0.0767178	0.477507	-0.095873	0.204861	1.06	0.91	1.23	0.891594
TRPC3	Inverse variance weighted	2	-0.0572129	0.0784137	0.465617	-0.210904	0.096478	0.94	0.81	1.1	0.891596
PRKCZ	Inverse variance weighted	2	0.0416712	0.0580414	0.472785	-0.07209	0.155432	1.04	0.93	1.17	0.891657
CD22	Wald ratio	1	-0.0453565	0.0635163	0.47517	-0.169848	0.0791354	0.96	0.84	1.08	0.891671
MAP2K2	Wald ratio	1	-0.0281759	0.039129	0.471479	-0.104869	0.0485171	0.97	0.9	1.05	0.891687
PDCD4	Inverse variance weighted	3	-0.0450945	0.062738	0.47228	-0.168061	0.077872	0.96	0.85	1.08	0.891703
SPARC	Inverse variance weighted	2	-0.0379394	0.0533563	0.477048	-0.142518	0.0666388	0.96	0.87	1.07	0.891722
PSMB9	Inverse variance weighted	4	0.0215753	0.0302702	0.475997	-0.0377544	0.080905	1.02	0.96	1.08	0.891734
ALDH2	Inverse variance weighted	3	-0.0512011	0.0720516	0.477321	-0.192422	0.0900199	0.95	0.82	1.09	0.891739
SERPINC1	Wald ratio	1	-0.0303916	0.0416206	0.465264	-0.111968	0.0511847	0.97	0.89	1.05	0.891932
ESR2	Inverse variance weighted	2	-0.0350656	0.0486835	0.471354	-0.130485	0.060354	0.97	0.88	1.06	0.891951
STAT4	Wald ratio	1	-0.125811	0.175218	0.472744	-0.469238	0.217617	0.88	0.63	1.24	0.892079
ZFP36L2	Wald ratio	1	-0.0910104	0.12832	0.478172	-0.342517	0.160497	0.91	0.71	1.17	0.89234
LAIR1	Inverse variance weighted	2	0.0216995	0.0307846	0.480885	-0.0386384	0.0820373	1.02	0.96	1.09	0.892468
PMAIP1	Wald ratio	1	-0.0468381	0.0665048	0.481257	-0.177188	0.0835113	0.95	0.84	1.09	0.892667
EFNA5	Inverse variance weighted	2	-0.0900233	0.127902	0.481528	-0.340711	0.160664	0.91	0.71	1.17	0.892678
THBS2	Inverse variance weighted	2	0.0445919	0.0632489	0.480797	-0.079376	0.16856	1.05	0.92	1.18	0.892795
RETN	Inverse variance weighted	4	0.0503573	0.0716022	0.481874	-0.0899831	0.190698	1.05	0.91	1.21	0.892829
NAGLU	Wald ratio	1	0.039104	0.0554354	0.480562	-0.0695493	0.147757	1.04	0.93	1.16	0.892851
NDUFA6	Inverse variance weighted	4	-0.0258967	0.0365854	0.479043	-0.0976039	0.0458106	0.97	0.91	1.05	0.892979
CLK4	Inverse variance weighted	5	-0.018139	0.0257049	0.480397	-0.0685206	0.0322426	0.98	0.93	1.03	0.893036
IGLV4-69	Wald ratio	1	0.0226757	0.0320243	0.478898	-0.040092	0.0854433	1.02	0.96	1.09	0.893202
ATRN	Inverse variance weighted	2	-0.0634438	0.0898918	0.480325	-0.239632	0.112744	0.94	0.79	1.12	0.893394
FLT1	Inverse variance weighted	3	0.0212915	0.030119	0.479621	-0.0377418	0.0803248	1.02	0.96	1.08	0.893563
ALOX5	Inverse variance weighted	4	-0.0275478	0.0393009	0.483338	-0.104578	0.0494821	0.97	0.9	1.05	0.893579
HEXA	Wald ratio	1	0.0901111	0.127664	0.480285	-0.160111	0.340333	1.09	0.85	1.41	0.893813
SIGLEC9	Inverse variance weighted	3	-0.02848	0.041621	0.493804	-0.110057	0.0530971	0.97	0.9	1.05	0.893828
SLC15A3	Inverse variance weighted	3	0.027315	0.0386808	0.480085	-0.0484993	0.103129	1.03	0.95	1.11	0.893933
KIR2DS4	Inverse variance weighted	5	-0.00778144	0.0113672	0.493627	-0.0300612	0.0144983	0.99	0.97	1.01	0.893987
ACVR1C	Wald ratio	1	-0.0798111	0.113851	0.483296	-0.30296	0.143338	0.92	0.74	1.15	0.893991
CR2	Wald ratio	1	-0.0664334	0.0947395	0.483164	-0.252123	0.119256	0.94	0.78	1.13	0.894238
TRPV2	Wald ratio	1	0.0373542	0.0545228	0.493274	-0.0695106	0.144219	1.04	0.93	1.16	0.894307
EEF2	Inverse variance weighted	2	-0.0807697	0.117967	0.493547	-0.311986	0.150446	0.92	0.73	1.16	0.894322
C9orf96	Wald ratio	1	0.0740836	0.105611	0.483005	-0.132914	0.281081	1.08	0.88	1.32	0.894434
DNTT	Inverse variance weighted	2	0.0595327	0.086874	0.493169	-0.11074	0.229806	1.06	0.9	1.26	0.894599
LIG1	Inverse variance weighted	2	-0.024772	0.0363072	0.495056	-0.095934	0.0463901	0.98	0.91	1.05	0.894654
GCH1	Inverse variance weighted	3	-0.0212392	0.0309803	0.492985	-0.0819606	0.0394823	0.98	0.92	1.04	0.894744
HABP4	Inverse variance weighted	2	-0.0321667	0.0460141	0.484514	-0.122354	0.058021	0.97	0.88	1.06	0.894773
CHL1	Wald ratio	1	-0.0634118	0.0933103	0.49677	-0.2463	0.119476	0.94	0.78	1.13	0.894876
CBLB	Inverse variance weighted	2	0.0206315	0.0302108	0.494659	-0.0385817	0.0798448	1.02	0.96	1.08	0.894895
ADC	Inverse variance weighted	2	0.151956	0.219682	0.489119	-0.27862	0.582533	1.16	0.76	1.79	0.894949
BAG6	Inverse variance weighted	2	-0.0529953	0.0776558	0.494962	-0.205201	0.0992102	0.95	0.81	1.1	0.894964
GPR3	Wald ratio	1	-0.108186	0.159124	0.496577	-0.420068	0.203696	0.9	0.66	1.23	0.895005
AGGF1	Wald ratio	1	0.0866845	0.127194	0.495545	-0.162615	0.335984	1.09	0.85	1.4	0.895059
EGF	Wald ratio	1	-0.040748	0.0582857	0.484485	-0.154988	0.0734919	0.96	0.86	1.08	0.895209
ASXL1	Wald ratio	1	-0.0359047	0.0523718	0.492983	-0.138553	0.0667441	0.96	0.87	1.07	0.895223
KMO	Inverse variance weighted	2	-0.0296242	0.043558	0.496435	-0.114998	0.0557495	0.97	0.89	1.06	0.895228
TXNRD2	Inverse variance weighted	3	-0.0305747	0.0443038	0.490121	-0.11741	0.0562606	0.97	0.89	1.06	0.895327
C1QC	Inverse variance weighted	3	-0.0734285	0.106082	0.488819	-0.281349	0.134492	0.93	0.75	1.14	0.895373
NPEPPS	Wald ratio	1	0.0988309	0.142871	0.489093	-0.181195	0.378857	1.1	0.83	1.46	0.895389
SH2B1	Wald ratio	1	0.109295	0.158491	0.490448	-0.201348	0.419938	1.12	0.82	1.52	0.895439
PABPC1	Wald ratio	1	-0.0310039	0.0455721	0.496299	-0.120325	0.0583175	0.97	0.89	1.06	0.895461
CALM2	Inverse variance weighted	3	-0.0524682	0.0763707	0.49207	-0.202155	0.0972184	0.95	0.82	1.1	0.895493
HLA-DPA1	Inverse variance weighted	5	0.0200207	0.0291602	0.492349	-0.0371333	0.0771747	1.02	0.96	1.08	0.895518
TPSB2	Inverse variance weighted	2	-0.0309719	0.0445124	0.486551	-0.118216	0.0562724	0.97	0.89	1.06	0.895594
F10	Wald ratio	1	-0.103841	0.15257	0.496115	-0.402879	0.195196	0.9	0.67	1.22	0.895609
HLA-B	Inverse variance weighted	5	-0.00892652	0.0129558	0.490825	-0.0343199	0.0164669	0.99	0.97	1.02	0.895643
HSD17B3	Wald ratio	1	0.0531694	0.0767949	0.488714	-0.0973485	0.203687	1.05	0.91	1.23	0.895665
IL21R	Inverse variance weighted	2	0.0358879	0.0523449	0.492963	-0.0667082	0.138484	1.04	0.94	1.15	0.895669
PODN	Inverse variance weighted	3	0.0338594	0.0493626	0.492756	-0.0628912	0.13061	1.03	0.94	1.14	0.895775
TUBE1	Wald ratio	1	-0.0477992	0.0692624	0.490121	-0.183554	0.0879551	0.95	0.83	1.09	0.895811
ITPR1	Inverse variance weighted	3	0.0286549	0.0422987	0.498126	-0.0542505	0.11156	1.03	0.95	1.12	0.895884
KYNU	Inverse variance weighted	4	-0.0208309	0.0303177	0.492027	-0.0802537	0.0385918	0.98	0.92	1.04	0.895899
DPEP3	Inverse variance weighted	3	0.022451	0.0331012	0.497611	-0.0424274	0.0873294	1.02	0.96	1.09	0.895912
COL6A1	Inverse variance weighted	4	0.0304207	0.0436871	0.486222	-0.0552061	0.116047	1.03	0.95	1.12	0.895965
THBS3	Inverse variance weighted	7	0.0219573	0.0315546	0.486523	-0.0398898	0.0838044	1.02	0.96	1.09	0.896031
CMPK1	Inverse variance weighted	2	0.0337314	0.0487167	0.488686	-0.0617532	0.129216	1.03	0.94	1.14	0.896101
MEX3C	Wald ratio	1	-0.0440376	0.0631422	0.48553	-0.167796	0.079721	0.96	0.85	1.08	0.896158
KCNQ4	Wald ratio	1	0.114344	0.166372	0.491907	-0.211745	0.440432	1.12	0.81	1.55	0.896163
PIGT	Inverse variance weighted	2	0.0497379	0.071364	0.485827	-0.0901355	0.189611	1.05	0.91	1.21	0.896217
SIGLEC10	Inverse variance weighted	2	0.056118	0.0813086	0.490077	-0.103247	0.215483	1.06	0.9	1.24	0.896217
NDUFV3	Inverse variance weighted	2	0.0175548	0.0252053	0.486134	-0.0318477	0.0669573	1.02	0.97	1.07	0.896293
OXTR	Inverse variance weighted	2	0.0747888	0.110393	0.498101	-0.141581	0.291158	1.08	0.87	1.34	0.896317
UBA2	Wald ratio	1	0.0565903	0.0815576	0.487765	-0.103263	0.216443	1.06	0.9	1.24	0.896361
GSTA4	Inverse variance weighted	2	0.0486027	0.0706526	0.491508	-0.0898763	0.187082	1.05	0.91	1.21	0.896405
GAS6	Inverse variance weighted	2	0.0363707	0.0525223	0.488635	-0.066573	0.139314	1.04	0.94	1.15	0.896496
KLHL35	Inverse variance weighted	3	0.0264015	0.0384111	0.491869	-0.0488844	0.101687	1.03	0.95	1.11	0.896578
TNFRSF10A	Inverse variance weighted	3	0.0249527	0.0359314	0.487397	-0.0454728	0.0953782	1.03	0.96	1.1	0.896662
FZD2	Inverse variance weighted	3	0.0448851	0.0646808	0.487715	-0.0818893	0.171659	1.05	0.92	1.19	0.896758
ATP2A1	Wald ratio	1	-0.0719921	0.103958	0.488615	-0.275749	0.131765	0.93	0.76	1.14	0.896946
JUND	Inverse variance weighted	2	-0.138011	0.19917	0.488354	-0.528383	0.252362	0.87	0.59	1.29	0.896955
CD164L2	Wald ratio	1	0.0300071	0.0445625	0.500711	-0.0573354	0.11735	1.03	0.94	1.12	0.897662
TASP1	Wald ratio	1	-0.146773	0.217928	0.500634	-0.573913	0.280367	0.86	0.56	1.32	0.898001
PTX3	Wald ratio	1	0.140165	0.207692	0.499759	-0.266911	0.54724	1.15	0.77	1.73	0.898342
ITGB3	Inverse variance weighted	2	0.082689	0.122758	0.500569	-0.157916	0.323294	1.09	0.85	1.38	0.898361
PLA2G2C	Inverse variance weighted	2	-0.0812495	0.120598	0.50049	-0.317622	0.155123	0.92	0.73	1.17	0.898697
ITGA10	Wald ratio	1	0.0525118	0.0779266	0.500399	-0.100224	0.205248	1.05	0.9	1.23	0.899013
APAF1	Inverse variance weighted	3	0.0236579	0.0354096	0.504055	-0.0457448	0.0930606	1.02	0.96	1.1	0.899832
KIR3DL2	Inverse variance weighted	2	-0.0493338	0.0738267	0.503981	-0.194034	0.0953665	0.95	0.82	1.1	0.900176
FCER2	Inverse variance weighted	2	0.0311026	0.0467021	0.505425	-0.0604335	0.122639	1.03	0.94	1.13	0.900371
GZMM	Inverse variance weighted	3	0.0330924	0.0493814	0.50277	-0.0636952	0.12988	1.03	0.94	1.14	0.900396
IGLV5-45	Inverse variance weighted	2	0.0240353	0.035914	0.50334	-0.0463562	0.0944267	1.02	0.95	1.1	0.90046
SLC22A17	Inverse variance weighted	2	0.0266504	0.0398773	0.503936	-0.0515091	0.10481	1.03	0.95	1.11	0.900572
SLC23A2	Inverse variance weighted	2	0.0429035	0.0640826	0.503175	-0.0826984	0.168505	1.04	0.92	1.18	0.900643
UPK3A	Inverse variance weighted	2	0.0153534	0.0229056	0.502672	-0.0295415	0.0602483	1.02	0.97	1.06	0.900699
ECT2L	Wald ratio	1	-0.0681354	0.102301	0.505393	-0.268646	0.132375	0.93	0.76	1.14	0.90079
TRIM5	Inverse variance weighted	3	0.0207554	0.0310539	0.5039	-0.0401103	0.0816211	1.02	0.96	1.09	0.900985
GPR162	Inverse variance weighted	4	0.0244738	0.0367411	0.505339	-0.0475389	0.0964864	1.02	0.95	1.1	0.901169
CD300LD	Inverse variance weighted	3	0.0293844	0.0441082	0.50529	-0.0570676	0.115837	1.03	0.94	1.12	0.901559
IMPA1	Inverse variance weighted	4	-0.0155729	0.0234409	0.506468	-0.061517	0.0303712	0.98	0.94	1.03	0.901754
LPL	Inverse variance weighted	4	-0.0330113	0.0497786	0.507226	-0.130577	0.0645547	0.97	0.88	1.07	0.902628
ICAM1	Wald ratio	1	0.0389426	0.0588344	0.508034	-0.0763729	0.154258	1.04	0.93	1.17	0.902637
CTSB	Inverse variance weighted	4	0.0209726	0.031654	0.507614	-0.0410693	0.0830145	1.02	0.96	1.09	0.902841
NKTR	Inverse variance weighted	2	-0.0254378	0.0387387	0.511405	-0.101366	0.0504901	0.97	0.9	1.05	0.902921
FLT3	Wald ratio	1	-0.0851128	0.129545	0.511173	-0.339021	0.168796	0.92	0.71	1.18	0.902983
ICK	Inverse variance weighted	2	-0.0419899	0.0634372	0.508026	-0.166327	0.0823469	0.96	0.85	1.09	0.903099
MAPK1	Inverse variance weighted	2	0.104421	0.157996	0.508668	-0.20525	0.414093	1.11	0.81	1.51	0.903287
ATM	Wald ratio	1	0.0403206	0.0613579	0.511093	-0.079941	0.160582	1.04	0.92	1.17	0.903314
FN1	Inverse variance weighted	3	0.0363166	0.0553978	0.512108	-0.0722632	0.144896	1.04	0.93	1.16	0.903688
GAD1	Inverse variance weighted	2	0.0523902	0.0797248	0.511092	-0.10387	0.208651	1.05	0.9	1.23	0.903787
PLEKHA6	Wald ratio	1	0.0412794	0.0627874	0.510893	-0.0817839	0.164343	1.04	0.92	1.18	0.903909
TNFRSF19	Wald ratio	1	0.133277	0.203762	0.51306	-0.266097	0.532651	1.14	0.77	1.7	0.90395
ST3GAL2	Wald ratio	1	-0.0899582	0.137463	0.512843	-0.359386	0.179469	0.91	0.7	1.2	0.90404
ICOS	Inverse variance weighted	2	-0.0730156	0.111009	0.510701	-0.290593	0.144562	0.93	0.75	1.16	0.904043
OLR1	Wald ratio	1	0.10696	0.163414	0.512766	-0.213331	0.427251	1.11	0.81	1.53	0.904377
PSIP1	Wald ratio	1	0.11739	0.178441	0.510626	-0.232354	0.467134	1.12	0.79	1.6	0.904384
NOTCH2	Inverse variance weighted	3	0.024612	0.0373937	0.510418	-0.0486797	0.0979038	1.02	0.95	1.1	0.904491
EZR	Wald ratio	1	-0.0415798	0.063137	0.510176	-0.165328	0.0821688	0.96	0.85	1.09	0.904537
ABCA1	Inverse variance weighted	3	0.0363941	0.0552303	0.509927	-0.0718573	0.144645	1.04	0.93	1.16	0.904571
PGLYRP2	Inverse variance weighted	2	0.036968	0.0560908	0.509848	-0.0729699	0.146906	1.04	0.93	1.16	0.904906
SDF4	Inverse variance weighted	2	-0.042477	0.0651772	0.514584	-0.170224	0.0852702	0.96	0.84	1.09	0.906163
SDS	Wald ratio	1	0.109745	0.168746	0.515463	-0.220998	0.440487	1.12	0.8	1.55	0.906291
FNDC5	Wald ratio	1	0.0936855	0.144368	0.516381	-0.189276	0.376647	1.1	0.83	1.46	0.906487
UTS2	Inverse variance weighted	3	0.0229424	0.0353409	0.516225	-0.0463256	0.0922105	1.02	0.95	1.1	0.906685
SCGB1C1	Inverse variance weighted	2	-0.0114245	0.0175544	0.515172	-0.0458311	0.0229821	0.99	0.96	1.02	0.906723
MMP28	Inverse variance weighted	2	0.0595768	0.0916032	0.515447	-0.119965	0.239119	1.06	0.89	1.27	0.906735
ATP6V1B2	Inverse variance weighted	2	-0.132819	0.204509	0.516045	-0.533658	0.268019	0.88	0.59	1.31	0.906842
P2RX1	Inverse variance weighted	4	0.0227482	0.0351244	0.517213	-0.0460955	0.091592	1.02	0.95	1.1	0.907475
KCNMB1	Inverse variance weighted	4	-0.0186274	0.0287899	0.517625	-0.0750556	0.0378008	0.98	0.93	1.04	0.907727
IDI1	Wald ratio	1	-0.0491254	0.0759977	0.518016	-0.198081	0.0998301	0.95	0.82	1.1	0.907941
SLC6A20	Wald ratio	1	0.104824	0.162312	0.518397	-0.213308	0.422957	1.11	0.81	1.53	0.908136
KLKB1	Inverse variance weighted	4	-0.0235841	0.0366099	0.519445	-0.0953394	0.0481712	0.98	0.91	1.05	0.909501
EIF4A1	Wald ratio	1	-0.133527	0.210389	0.525645	-0.54589	0.278836	0.88	0.58	1.32	0.909501
WRN	Inverse variance weighted	3	-0.0222491	0.0350497	0.525567	-0.0909464	0.0464482	0.98	0.91	1.05	0.909832
ALAD	Inverse variance weighted	4	0.0333017	0.0524606	0.525562	-0.069521	0.136124	1.03	0.93	1.15	0.910291
BMP6	Inverse variance weighted	2	0.0340441	0.0535975	0.525311	-0.0710071	0.139095	1.03	0.93	1.15	0.910323
NR2C2	Inverse variance weighted	2	-0.0444297	0.0691206	0.520363	-0.179906	0.0910467	0.96	0.84	1.1	0.910636
MAP3K11	Inverse variance weighted	3	-0.0265876	0.0418575	0.525303	-0.108628	0.0554532	0.97	0.9	1.06	0.910778
MAP3K7	Wald ratio	1	-0.0366001	0.0588596	0.53406	-0.151965	0.0787647	0.96	0.86	1.08	0.91098
SIRT3	Wald ratio	1	-0.0313111	0.0492474	0.524912	-0.127836	0.0652138	0.97	0.88	1.07	0.911036
SERPINA1	Inverse variance weighted	5	0.0185866	0.0292601	0.525286	-0.0387633	0.0759364	1.02	0.96	1.08	0.911215
CD300LF	Inverse variance weighted	4	-0.027976	0.0448286	0.532584	-0.11584	0.059888	0.97	0.89	1.06	0.911227
WNK2	Wald ratio	1	0.0427066	0.0684876	0.532912	-0.0915291	0.176942	1.04	0.91	1.19	0.911325
NLRP1	Inverse variance weighted	4	0.0361259	0.0562918	0.521028	-0.074206	0.146458	1.04	0.93	1.16	0.911326
FCGBP	Inverse variance weighted	6	-0.0117591	0.018491	0.524819	-0.0480015	0.0244833	0.99	0.95	1.02	0.911343
PDE2A	Inverse variance weighted	2	0.063432	0.101997	0.534006	-0.136482	0.263346	1.07	0.87	1.3	0.911349
CCNE1	Wald ratio	1	-0.053117	0.0855259	0.534557	-0.220748	0.114514	0.95	0.8	1.12	0.911368
IL1B	Wald ratio	1	0.0879019	0.140803	0.532437	-0.188072	0.363876	1.09	0.83	1.44	0.911437
PLAA	Inverse variance weighted	2	-0.0601536	0.0938078	0.521365	-0.244017	0.12371	0.94	0.78	1.13	0.911443
CFL1	Wald ratio	1	0.0204336	0.0328494	0.533916	-0.0439512	0.0848184	1.02	0.96	1.09	0.911657
S100A12	Inverse variance weighted	4	-0.019725	0.0310158	0.524799	-0.0805159	0.0410659	0.98	0.92	1.04	0.911777
NCL	Wald ratio	1	-0.024072	0.0376569	0.522663	-0.0978794	0.0497355	0.98	0.91	1.05	0.911823
FABP5	Wald ratio	1	-0.0180591	0.0289243	0.532393	-0.0747508	0.0386325	0.98	0.93	1.04	0.911824
TPP2	Wald ratio	1	0.0474962	0.0762827	0.533526	-0.102018	0.19701	1.05	0.9	1.22	0.911913
BIRC7	Inverse variance weighted	3	0.0254763	0.0398406	0.522526	-0.0526113	0.103564	1.03	0.95	1.11	0.912056
IL10RB	Inverse variance weighted	5	0.0271458	0.0436387	0.533904	-0.0583861	0.112678	1.03	0.94	1.12	0.912098
EXTL2	Inverse variance weighted	3	0.0220701	0.0353391	0.532283	-0.0471944	0.0913347	1.02	0.95	1.1	0.912099
CASP8	Inverse variance weighted	3	0.0232337	0.0363841	0.523105	-0.0480792	0.0945466	1.02	0.95	1.1	0.912122
PIGF	Wald ratio	1	-0.0466093	0.0728499	0.522303	-0.189395	0.0961764	0.95	0.83	1.1	0.912138
RAD21	Inverse variance weighted	2	0.0173214	0.0272361	0.524794	-0.0360614	0.0707042	1.02	0.96	1.07	0.912239
HIST1H1E	Wald ratio	1	0.128425	0.205573	0.532156	-0.274498	0.531348	1.14	0.76	1.7	0.912345
SLC24A1	Inverse variance weighted	2	0.114774	0.181816	0.527866	-0.241585	0.471133	1.12	0.79	1.6	0.912408
TRIT1	Inverse variance weighted	3	-0.0292992	0.0459613	0.523815	-0.119383	0.0607848	0.97	0.89	1.06	0.912416
CSNK1D	Inverse variance weighted	2	-0.0185323	0.0296492	0.531936	-0.0766446	0.03958	0.98	0.93	1.04	0.912432
ERCC1	Inverse variance weighted	2	-0.0386457	0.0612652	0.528176	-0.158726	0.0814342	0.96	0.85	1.08	0.912476
NDUFA10	Inverse variance weighted	3	0.0187532	0.0293062	0.522234	-0.038687	0.0761934	1.02	0.96	1.08	0.91249
MMP1	Inverse variance weighted	2	-0.0556628	0.0875038	0.524699	-0.22717	0.115845	0.95	0.8	1.12	0.912544
SELL	Inverse variance weighted	4	-0.0162232	0.0254403	0.523672	-0.0660862	0.0336398	0.98	0.94	1.03	0.912639
TLR10	Inverse variance weighted	2	0.0629104	0.100617	0.531808	-0.134298	0.260119	1.06	0.87	1.3	0.912676
KBTBD11	Inverse variance weighted	6	-0.0277539	0.0439567	0.527784	-0.113909	0.0584012	0.97	0.89	1.06	0.912734
HSPA5	Inverse variance weighted	2	-0.0427915	0.0679095	0.528613	-0.175894	0.0903112	0.96	0.84	1.09	0.912763
SAG	Wald ratio	1	0.0499898	0.0798643	0.531358	-0.106544	0.206524	1.05	0.9	1.23	0.912832
CYP2S1	Inverse variance weighted	5	-0.0124575	0.0195789	0.5246	-0.050832	0.0259171	0.99	0.95	1.03	0.912842
RNASEH1	Wald ratio	1	-0.0689185	0.110187	0.531664	-0.284885	0.147048	0.93	0.75	1.16	0.912892
NOD2	Inverse variance weighted	4	0.0297834	0.0467852	0.524386	-0.0619156	0.121482	1.03	0.94	1.13	0.912941
FABP3	Wald ratio	1	-0.0472465	0.075458	0.53123	-0.195144	0.100651	0.95	0.82	1.11	0.913077
EFEMP2	Inverse variance weighted	3	-0.0203299	0.032304	0.529132	-0.0836458	0.042986	0.98	0.92	1.04	0.913193
CTBS	Inverse variance weighted	4	-0.0182361	0.0290792	0.530582	-0.0752312	0.0387591	0.98	0.93	1.04	0.913359
GPA33	Inverse variance weighted	2	-0.106572	0.170186	0.531177	-0.440137	0.226992	0.9	0.64	1.25	0.913452
PSMD4	Wald ratio	1	0.0303346	0.0490219	0.536051	-0.0657484	0.126418	1.03	0.94	1.13	0.913452
LTBP4	Inverse variance weighted	2	-0.0221006	0.0352331	0.530484	-0.0911574	0.0469563	0.98	0.91	1.05	0.913657
FCRLA	Inverse variance weighted	2	0.0895885	0.143022	0.531054	-0.190734	0.369911	1.09	0.83	1.45	0.913706
PADI2	Inverse variance weighted	5	0.021168	0.0337349	0.530345	-0.0449525	0.0872885	1.02	0.96	1.09	0.913883
TIGIT	Inverse variance weighted	2	-0.0261355	0.0416264	0.530097	-0.107723	0.0554523	0.97	0.9	1.06	0.913923
SF3B3	Wald ratio	1	-0.0330118	0.0525545	0.529909	-0.136019	0.0699949	0.97	0.87	1.07	0.914065
GSTM1	Inverse variance weighted	8	-0.0105757	0.0171408	0.537239	-0.0441716	0.0230201	0.99	0.96	1.02	0.914092
TNNC2	Inverse variance weighted	4	-0.0223053	0.036105	0.536715	-0.0930712	0.0484606	0.98	0.91	1.05	0.914123
PROC	Wald ratio	1	0.034778	0.0564464	0.537813	-0.075857	0.145413	1.04	0.93	1.16	0.914147
ACP2	Inverse variance weighted	6	0.0135565	0.0220225	0.538176	-0.0296076	0.0567205	1.01	0.97	1.06	0.914303
NUCB1	Inverse variance weighted	4	0.0165149	0.0267655	0.53722	-0.0359454	0.0689752	1.02	0.96	1.07	0.914521
CD1E	Inverse variance weighted	3	-0.0253599	0.0411594	0.537804	-0.106032	0.0553126	0.97	0.9	1.06	0.914592
ERCC5	Wald ratio	1	0.0275293	0.044795	0.538844	-0.0602689	0.115327	1.03	0.94	1.12	0.914978
BCR	Inverse variance weighted	2	-0.0158753	0.0258734	0.539496	-0.0665872	0.0348366	0.98	0.94	1.04	0.915163
SYT1	Inverse variance weighted	2	0.0492847	0.0803825	0.539792	-0.108265	0.206834	1.05	0.9	1.23	0.915205
GNAS	Inverse variance weighted	3	-0.0437006	0.0711797	0.53925	-0.183213	0.0958117	0.96	0.83	1.1	0.915207
DUSP1	Wald ratio	1	-0.0694385	0.113413	0.540365	-0.291728	0.152851	0.93	0.75	1.17	0.915257
FASLG	Wald ratio	1	0.0419287	0.068479	0.540349	-0.0922902	0.176148	1.04	0.91	1.19	0.91569
TGFBR2	Inverse variance weighted	2	-0.0386335	0.0634177	0.542398	-0.162932	0.0856652	0.96	0.85	1.09	0.9164
NR1H3	Inverse variance weighted	7	-0.0169041	0.027697	0.541649	-0.0711903	0.0373821	0.98	0.93	1.04	0.916511
FSTL4	Wald ratio	1	0.0658328	0.108027	0.542251	-0.1459	0.277565	1.07	0.86	1.32	0.916611
SLC8A3	Inverse variance weighted	2	-0.0367185	0.0602201	0.542035	-0.15475	0.0813129	0.96	0.86	1.08	0.916705
PPA1	Inverse variance weighted	6	0.0171111	0.0281612	0.543445	-0.0380849	0.0723072	1.02	0.96	1.07	0.916791
RTKN2	Inverse variance weighted	3	0.0171818	0.0281456	0.541557	-0.0379837	0.0723472	1.02	0.96	1.08	0.916816
CELSR1	Inverse variance weighted	2	-0.029345	0.0482688	0.543222	-0.123952	0.0652619	0.97	0.88	1.07	0.916873
PPP2CA	Wald ratio	1	0.0855056	0.140593	0.543071	-0.190058	0.361069	1.09	0.83	1.43	0.917077
TCF7L2	Inverse variance weighted	3	-0.0262292	0.043278	0.544473	-0.111054	0.0585956	0.97	0.89	1.06	0.917608
SCPEP1	Wald ratio	1	-0.0375261	0.0618874	0.544275	-0.158825	0.0837733	0.96	0.85	1.09	0.917734
[truncated: 5,412 more rows]

## Sheet: S6
Table S6.Mendelian randomization analysis results showed associations between genetically predicted blood gene expression and ashtma in the external validation
exposure	method	nsnp	b	se	pval	lo_ci	up_ci	or	or_lci95	or_uci95	adjustP
CBS	Inverse variance weighted	2	-0.000222934	0.000465291	0.631846	-0.0011349	0.000689035	0.999777	0.998866	1.00069	1
AXIN1	Wald ratio	1	-0.000488716	0.000338401	0.148685	-0.00115198	0.000174549	0.999511	0.998849	1.00017	0.928325
TNFRSF17	Wald ratio	1	0.000977912	0.00176755	0.580086	-0.00248648	0.00444231	1.00098	0.997517	1.00445	0.996831
CORIN	Wald ratio	1	0.000221702	0.000466976	0.634957	-0.00069357	0.00113697	1.00022	0.999307	1.00114	1
SMPD2	Inverse variance weighted	2	-0.000397294	0.000398138	0.318338	-0.00117765	0.000383057	0.999603	0.998823	1.00038	0.940719
SRD5A1	Wald ratio	1	-0.00341184	0.00187757	0.0691927	-0.00709187	0.000268192	0.996594	0.992933	1.00027	0.915675
CYB5R1	Inverse variance weighted	2	-0.000823281	0.000480154	0.0864151	-0.00176438	0.000117821	0.999177	0.998237	1.00012	0.922898
ZNF385D	MR Egger	3	-0.00161263	0.00518543	0.808053	-0.0117761	0.00855082	0.998389	0.988293	1.00859	NA
ZNF385D	Weighted median	3	0.0011303	0.000812415	0.16414	-0.000462036	0.00272263	1.00113	0.999538	1.00273	NA
ZNF385D	Inverse variance weighted	3	0.00129364	0.00117199	0.269679	-0.00100346	0.00359075	1.00129	0.998997	1.0036	0.935426
ZNF385D	Simple mode	3	0.00153827	0.00126252	0.347285	-0.000936261	0.00401281	1.00154	0.999064	1.00402	NA
ZNF385D	Weighted mode	3	0.0010375	0.000994264	0.406274	-0.000911261	0.00298625	1.00104	0.999089	1.00299	NA
SSTR3	Inverse variance weighted	2	-0.000381709	0.000782373	0.625631	-0.00191516	0.00115174	0.999618	0.998087	1.00115	1
PIGM	Wald ratio	1	0.000792606	0.00126358	0.530481	-0.00168401	0.00326922	1.00079	0.998317	1.00327	0.987555
RIOK1	Wald ratio	1	-2.21e-05	0.00057025	0.969059	-0.00113981	0.00109557	0.999978	0.998861	1.0011	1
CYP2D6	Inverse variance weighted	2	0.000958562	0.000477818	0.0448429	2.20E-05	0.00189508	1.00096	1.00002	1.0019	0.89502
CTH	Wald ratio	1	0.000213876	0.000525976	0.684282	-0.000817037	0.00124479	1.00021	0.999183	1.00125	1
C4BPB	Wald ratio	1	0.000569165	0.000533351	0.285904	-0.000476202	0.00161453	1.00057	0.999524	1.00162	0.936981
MR1	Inverse variance weighted	2	-0.000856786	0.000699602	0.220697	-0.002228	0.000514433	0.999144	0.997774	1.00051	0.944459
KLHL18	Wald ratio	1	0.00180628	0.0014748	0.220665	-0.00108433	0.00469688	1.00181	0.998916	1.00471	0.945983
GP1BA	Wald ratio	1	-0.000816863	0.00174161	0.63905	-0.00423042	0.00259669	0.999183	0.995779	1.0026	1
POR	MR Egger	4	0.00103422	0.00107956	0.439158	-0.00108172	0.00315015	1.00103	0.998919	1.00316	NA
POR	Weighted median	4	-0.000408546	0.000460375	0.374853	-0.00131088	0.000493789	0.999592	0.99869	1.00049	NA
POR	Inverse variance weighted	4	-0.000734433	0.000449578	0.102342	-0.00161561	0.000146739	0.999266	0.998386	1.00015	0.943946
POR	Simple mode	4	-0.000530506	0.000574417	0.423834	-0.00165636	0.000595351	0.99947	0.998345	1.0006	NA
POR	Weighted mode	4	-0.000448758	0.000498854	0.434644	-0.00142651	0.000528996	0.999551	0.998575	1.00053	NA
CACNB3	Inverse variance weighted	2	-0.000309192	0.000511844	0.545794	-0.00131241	0.000694022	0.999691	0.998688	1.00069	0.992537
SPSB2	Wald ratio	1	0.000760726	0.000479646	0.112736	-0.00017938	0.00170083	1.00076	0.999821	1.0017	0.943337
TP73	Wald ratio	1	-0.00381703	0.00244126	0.117923	-0.0086019	0.000967838	0.99619	0.991435	1.00097	0.944551
PRNP	Wald ratio	1	-0.000265755	0.000785254	0.735038	-0.00180485	0.00127334	0.999734	0.998197	1.00127	1
CCR4	Inverse variance weighted	2	0.000404711	0.00087438	0.643468	-0.00130907	0.0021185	1.0004	0.998692	1.00212	1
IGLV3-12	Wald ratio	1	7.69E-05	0.000173435	0.65756	-0.000263052	0.000416814	1.00008	0.999737	1.00042	1
RUNX1	Wald ratio	1	-0.00273463	0.00299649	0.361447	-0.00860776	0.00313849	0.997269	0.991429	1.00314	0.966107
H6PD	Inverse variance weighted	2	0.000392086	0.00106163	0.711886	-0.00168871	0.00247289	1.00039	0.998313	1.00248	1
GATA3	Wald ratio	1	-0.00189412	0.00255887	0.459169	-0.00690949	0.00312126	0.998108	0.993114	1.00313	0.983356
GRIK1	Wald ratio	1	0.000886597	0.000952295	0.351848	-0.000979901	0.0027531	1.00089	0.999021	1.00276	0.958333
NQO2	Wald ratio	1	-0.000413981	0.000382527	0.279151	-0.00116373	0.000335771	0.999586	0.998837	1.00034	0.944073
S1PR4	Wald ratio	1	0.000398037	0.00141373	0.778288	-0.00237288	0.00316896	1.0004	0.99763	1.00317	1
RPS2	Wald ratio	1	-0.000551319	0.00137423	0.688284	-0.00324481	0.00214217	0.999449	0.99676	1.00214	1
ATP10A	Inverse variance weighted	2	-0.000682185	0.00044651	0.126558	-0.00155734	0.000192974	0.999318	0.998444	1.00019	0.936684
NCSTN	Inverse variance weighted	2	-0.000216294	0.000664716	0.744884	-0.00151914	0.00108655	0.999784	0.998482	1.00109	1
ACVR2B	Inverse variance weighted	2	0.000142218	0.00039926	0.721688	-0.000640332	0.000924767	1.00014	0.99936	1.00093	1
USP47	Inverse variance weighted	2	-0.000376092	0.000865503	0.6639	-0.00207248	0.00132029	0.999624	0.99793	1.00132	1
TG	Inverse variance weighted	2	-0.000588217	0.00103963	0.571536	-0.0026259	0.00144947	0.999412	0.997378	1.00145	0.996198
STX4	Inverse variance weighted	2	0.000411378	0.000711084	0.562912	-0.000982346	0.0018051	1.00041	0.999018	1.00181	0.998318
NOS1AP	Wald ratio	1	-0.000853847	0.00208607	0.682313	-0.00494255	0.00323485	0.999147	0.99507	1.00324	1
MCOLN2	Inverse variance weighted	2	-0.0002288	0.000732592	0.7548	-0.00166468	0.00120708	0.999771	0.998337	1.00121	1
FCGR2A	Wald ratio	1	-0.000855158	0.00131845	0.516592	-0.00343932	0.00172901	0.999145	0.996567	1.00173	0.988916
ODC1	Wald ratio	1	-0.00148858	0.00119475	0.212786	-0.00383029	0.00085312	0.998513	0.996177	1.00085	0.9455
TCF19	Wald ratio	1	0.00462439	0.00110221	2.72E-05	0.00246406	0.00678471	1.00464	1.00247	1.00681	0.0165694
IL7R	Inverse variance weighted	2	0.00189566	0.000665583	0.00439775	0.000591121	0.00320021	1.0019	1.00059	1.00321	0.382447
MYLIP	Wald ratio	1	-0.00067598	0.00141389	0.63258	-0.00344721	0.00209525	0.999324	0.996559	1.0021	1
NFKBIA	Wald ratio	1	-0.000282589	0.000828197	0.732945	-0.00190585	0.00134068	0.999717	0.998096	1.00134	1
RBL2	MR Egger	3	-0.00081547	0.000736197	0.467504	-0.00225842	0.000627477	0.999185	0.997744	1.00063	NA
RBL2	Weighted median	3	-0.000715121	0.000452202	0.113782	-0.00160144	0.000171196	0.999285	0.9984	1.00017	NA
RBL2	Inverse variance weighted	3	-0.000678844	0.000436088	0.119549	-0.00153358	0.000175888	0.999321	0.998468	1.00018	0.939041
RBL2	Simple mode	3	-0.000813933	0.000733817	0.382863	-0.00225221	0.000624347	0.999186	0.99775	1.00062	NA
RBL2	Weighted mode	3	-0.000724874	0.00046359	0.258351	-0.00163351	0.000183763	0.999275	0.998368	1.00018	NA
SLC12A7	Inverse variance weighted	2	-0.000104839	0.000404848	0.795666	-0.000898341	0.000688662	0.999895	0.999102	1.00069	1
ATXN1L	Wald ratio	1	0.00382955	0.0025234	0.129112	-0.00111632	0.00877543	1.00384	0.998884	1.00881	0.944108
CDK14	Wald ratio	1	-0.000206462	0.00208901	0.921271	-0.00430092	0.00388799	0.999794	0.995708	1.0039	1
SLC22A4	Wald ratio	1	0.000998956	0.000500065	0.0457542	1.88E-05	0.00197908	1.001	1.00002	1.00198	0.891292
PSMB9	Wald ratio	1	0.00089525	0.000359976	0.0128836	0.000189697	0.0016008	1.0009	1.00019	1.0016	0.71299
PPIB	Wald ratio	1	0.000688973	0.0031025	0.824259	-0.00539192	0.00676986	1.00069	0.994623	1.00679	1
MAP3K4	Wald ratio	1	0.000954543	0.00221729	0.666832	-0.00339134	0.00530042	1.00095	0.996614	1.00531	1
METAP1D	Wald ratio	1	0.00249593	0.00116793	0.0325934	0.000206789	0.00478506	1.0025	1.00021	1.0048	0.872143
GGCT	Wald ratio	1	0.000814918	0.000522819	0.119067	-0.000209807	0.00183964	1.00082	0.99979	1.00184	0.941328
[truncated: 3,032 more rows]

## Sheet: S7
Table S7. Mendelian randomization analysis results showed genetically predicted tissue-specific gene expression is significantly associated with ashtma in the original analysis and external validation
[truncated: 61 more rows]

[truncated: 3 more sheets: S8, S9, S10]
